# Supplementary material for: Multi-omic integration with human DRG proteomics highlights TNFα signalling as a relevant sexually dimorphic pathway
Source: bioRxiv. 2025 Mar 17:2024.12.06.626968. Originally published 2024 Dec 10. Preprint. [Version 2] doi: 10.1101/2024.12.06.626968 (PMC11661068; doi:10.1101/2024.12.06.626968)
Supplement: Supplement 3 [file media-3.csv]

proteins	genes	sub-UTD-DN0024.ganglia	sub-UTD-DN0024.nerve.root	sub-UTD-DN0046.ganglia	sub-UTD-DN0046.nerve.root	sub-UTD-DN0093.ganglia	sub-UTD-DN0093.nerve.root	sub-UTD-DN0123.ganglia	sub-UTD-DN0123.nerve.root	sub-UTD-DN0178.ganglia	sub-UTD-DN0178.nerve.root	sub-UTD-DN0181.ganglia	sub-UTD-DN0181.nerve.root	sub-UTD-DN0245.ganglia	sub-UTD-DN0245.nerve.root	sub-UTD-DN0251.ganglia	sub-UTD-DN0251.nerve.root
A1BG	A1BG	18.3214606212786	18.5613420879349	18.4561319276971	18.7313366018	18.920933522546	19.3740074475065	19.5386872082918	19.5381386738004	19.8902046135402	19.6800198834759	19.1238293321757	18.9965025143104	19.2993924243514	18.0139191098376	17.9180103397019	18.0113094622973
A1BG;A1BG	A1BG	17.2113925968024	17.3777598121069	17.8038490062965	17.6614717730888	18.0341929786933	18.5398283022813	18.7280264199094	18.6609570149795	19.1865891653258	18.9378914323156	18.2078900264422	17.8531630755017	18.5076232756141	16.7195441117666	17.0381187744657	17.0074675536935
A2M	A2M	18.9582913495049	19.7399531732745	19.6152591894807	20.486632173486	18.8498824926519	19.97188776646	19.7681331708467	20.1784603869975	19.48705829808	19.48030024286	18.3744647228056	18.6915697324672	19.744283529389	19.55960993161	19.5445133522372	19.9787960972927
A2M;PZP;PZP	A2M	17.8143486312433	18.4790356923197	18.5115136353181	19.388671739643	17.7514629860802	18.8611206508329	18.6644148107202	19.0345886175658	18.5510646623903	18.4542761310953	17.2813293630544	17.470763229528	18.6604013198874	18.3094168938488	18.6334277595177	18.9429758609599
A4GALT	A4GALT	12.6665682707887	13.1446561295324	12.1588561326238	13.5314506140568	12.5141807406757	13.2314529859407	12.2795603357906	12.7344119879279	12.930435657044	13.7102698169089	12.4758742187574	13.5259484289018	12.5126997312337	13.2885213576681	12.2430511102959	12.2301143708075
AAAS	AAAS	13.7001586213668	13.6429742025846	13.6124779110396	14.0527180926664	13.6795033777248	13.3413919403412	13.4693354541801	13.4054374604698	13.5863474204567	13.6817670443646	13.5277052570889	13.9893975336135	13.5497428352014	13.841861884203	13.7537375111792	13.6922497374315
AAAS;AAAS	AAAS	13.5103280888665	13.5455646801125	13.3242771999031	13.6179731359145	13.4838030510781	13.1605051449233	13.2758859330076	13.2021346724674	13.2444403452922	13.3692771559012	13.2956849650344	13.0624552422813	13.2426000281319	13.3767817712759	13.7129824675847	13.6144289947343
AACS	AACS	14.3171246283421	13.7925009443956	14.5682755319613	13.7043289955922	14.2345365703632	13.679588039085	14.8053675460609	14.6997932698579	14.5856483218955	14.0435998981858	14.8890468131192	14.2637193291285	14.4320825783582	14.0060070043724	14.2184772659845	14.0757038078317
AACS;AACS	AACS	13.6544918049981	12.9317036456781	13.7208636050958	12.6109787423017	13.4393178815437	12.9344939216882	14.0382797284813	13.8068386828692	13.9285184993914	13.1233992732733	14.0180258734246	13.6577376270171	13.6183764474948	13.2033983044054	13.3828806232218	12.9710293370353
AADAT	AADAT	11.8946483294537	11.7270270366206	11.4765982075873	11.6185737112084	11.8063048147748	NA	11.3657643615963	11.4454254396081	11.7233432841126	12.0605721707877	11.873425622906	12.1281329419676	11.6978805831401	11.8796799123025	11.8083004336106	11.8578120807071
AAGAB	AAGAB	14.1767098644469	13.9619184160482	14.0227770724436	14.2668076948135	14.1751354049277	14.1576187155095	14.2652560443346	14.4996171816823	14.1881397549823	13.8193052534726	14.3035970452839	14.340446147458	14.1374454033762	13.7300197738126	14.0619107312079	14.5479415525505
AAK1	AAK1	14.9498376509623	14.854007910067	15.0112089726512	15.1135560217961	15.0365995562373	14.995880296748	14.8811721523691	15.0788644959495	14.76665425834	14.6496668986141	15.110931955256	15.1422801103171	14.7917145018295	14.8305024758307	14.5390962936524	15.1215878832064
AAK1;BMP2K;BMP2K	AAK1	14.4689180011445	14.4949949496319	14.5371261389314	14.8590959376921	14.5163089953015	14.7397356605553	14.63320933256	14.8893169468817	14.4757256202568	14.6153022546365	14.4770575977564	14.6466281997393	14.3203809461166	14.5147481658288	14.8902673020557	15.2837968916739
AAMDC	AAMDC	15.0365856615654	15.3483703460833	14.6371074164044	14.9880558982613	15.3175823107507	16.0455583722461	15.1956780286685	15.2729739903885	13.4992592694557	12.7528850052349	15.0540557236063	15.7365792538393	15.4841988520646	15.575029409484	14.2691278571471	14.7174097208859
AAMP	AAMP	13.4107414667214	13.4190403278893	13.6596330904318	13.3844412159294	13.6027322401398	13.4288616051794	13.4861220886858	13.6846418254371	13.5516716345407	13.2606616257976	13.5414354851777	13.3555278497724	13.5778089206335	13.5200888440784	13.5553611930434	13.548940250814
AAR2	AAR2	14.2771990501242	14.3634754019223	14.6041375405401	14.6536157626657	14.6731377850753	14.8568901538612	14.6953605787915	14.9804339486138	14.5513742551579	14.7131527228553	14.6180922210816	14.7199122152125	14.5982437812365	14.7677369273085	14.8244316931079	14.6668628794976
AARS1	AARS1	16.3052126999518	16.2319633092034	16.4458634911068	16.2276948211166	16.3211816976056	16.3415755068603	16.5081609301225	16.7812678494682	16.574939018384	16.4030230381474	16.4964818235496	16.4316791474997	16.4457104744327	16.3617178019309	16.4250511709814	16.4626334200454
AARS1;AARS1	AARS1	16.5917263244361	16.4483514891708	16.7202919641632	16.5941082115699	16.691935051605	16.6203680237522	16.7569654128883	16.9931801199758	16.7999657917276	16.5904287789803	16.8446720552169	16.6730905383005	16.7088929167383	16.6900736344152	16.7605871538467	16.7317657900684
AARS2	AARS2	15.0905468755949	15.1230005543444	15.3181578308031	15.2020568874199	15.2098373319657	15.1390067489491	15.2579769459446	15.0496360590133	15.0990141126603	15.1709942988998	15.0505817299827	15.0964892327184	15.2003343627721	15.2443834292494	14.8452996327069	14.7373121913571
AARSD1	AARSD1	14.4164010362648	14.2592491168301	14.4934989551331	14.478962902595	14.4019274695725	14.5130363840858	14.7022913700775	14.8137630337187	14.6009495849794	14.5466377161805	14.6699486488603	14.6427400898779	14.6792792899891	14.4277438016569	14.6985297541303	14.43022206765
AARSD1;AARSD1	AARSD1	13.1565117730009	13.4919194330066	13.3527908703545	13.2660138756101	12.900717160179	13.2448980145646	13.138757378489	13.6051575278182	13.2213166047825	13.3686707514659	13.4266413778772	13.3281578529587	13.1937786391265	13.1625812317202	13.1424781673127	13.4129586550664
AASDHPPT	AASDHPPT	15.1840129330683	14.8852344447225	15.251166759335	15.0677679028673	15.1551751796956	15.2777459450377	15.2094023775857	15.3303726281213	15.3154594945166	15.0873589189151	15.2429189089092	15.3123900752812	15.3281840565975	15.1304681248034	15.2560743699636	15.3718261632698
AASS	AASS	16.529655845996	16.7305042704114	16.2384461943873	16.4373567222965	16.3318663065293	16.4160501759898	16.3501107820341	16.3051859482745	16.5320021807156	16.718773685254	16.2881902521928	16.6335988184617	16.4445375069884	16.7479148596093	16.4833761823618	16.4664935317265
AATF	AATF	12.9622337644151	13.0378036531811	12.7113898243472	13.0468248383121	13.0089637785981	12.8537849956567	12.8021953273314	12.7911945088801	12.8327426478281	12.9296914567273	12.6851112349861	12.8069780999513	12.4997826189949	12.5186734901285	13.1750046730949	12.9623163025555
AATK	AATK	12.9618761955157	13.6091408732537	12.6533696155028	13.1734247927007	12.7383458013818	13.3767350881849	12.8440322328283	13.0311133066246	12.6509620933821	13.1789854853413	12.7913915397743	13.2689814682036	12.9537850319009	13.2107130992409	12.3231676019736	13.263909122765
ABAT	ABAT	16.5092286313678	16.6619309325712	16.5959740855624	16.1602691659243	16.2412471575506	16.6330179963926	16.2996434567012	16.3632195659802	16.7936406021998	17.1286778366366	16.7014621282544	16.8848865146408	16.6651961264552	17.14434354143	16.2432551968112	16.6832004136112
ABCA1	ABCA1	13.3366102919894	13.9033792263269	13.3729105689195	14.6762820448232	13.686457404093	13.9449337510943	13.6427864287345	14.1566404938805	13.2533876315058	13.9066581615853	13.339853343698	13.2991124898104	13.5187366506299	13.3811865718284	13.6900360707353	14.096756012839
ABCA1;ABCA2	ABCA1	12.701864631844	13.1561427952635	12.9323895327665	13.1742333131219	12.7797241920175	12.9514579580265	12.240577367571	12.3299524143286	12.4788757704263	12.5153598114299	12.1925579433475	12.3270683676363	12.7730569603244	12.1990066623194	12.0123696355683	13.0368244354791
ABCA2	ABCA2	15.2763321496097	15.3432162060786	15.2298336950167	14.6169871161276	14.8374704468375	14.7223094481808	14.9948285793105	14.6278189923157	14.9440714327134	14.8690974820132	14.9872933277653	14.6649518967837	15.1538738742303	14.6073139173772	14.642214659782	14.7409345844069
ABCA3	ABCA3	13.3189201731354	12.7167453249845	14.2747818907078	12.8646130110632	13.5029816425823	12.792477426295	13.7653543539442	12.8107963095539	13.5291214944548	12.746777463847	13.6368790125432	12.6972693012468	13.5478255137224	12.6665409860273	13.4673316423044	12.6905953798317
ABCA5;ABCA5	ABCA5	13.4511972874798	13.6211582034832	13.7638605116408	13.8622912856898	12.9888862796868	13.9070308636778	13.7374541217069	13.399402583224	13.4108553111483	13.8201728719697	13.5244178275185	13.6121097815505	13.4613321636732	13.5377656106337	13.1779818645728	13.7441146378403
ABCA6	ABCA6	15.0514903962243	14.8964650188664	15.2107238949095	15.3704012167364	15.3392615984846	15.3588099258037	14.8828010202865	14.9115374037965	15.0997604375891	15.1035979804435	15.0111428265791	15.0895455148502	15.3836164337957	15.1136977181904	15.1612683942826	15.0995095056276
ABCA6;ABCA8;ABCA8;ABCA9	ABCA6	16.830614158897	15.8571085279309	16.7583450356069	15.7814186618429	16.3838874817292	15.6163515173261	16.2626462295805	14.9846035803747	16.5418077433916	15.7797130971845	16.1386746851231	15.3141633403681	15.90106915867	15.208887157938	16.9654328533754	16.1676720566911
ABCA8	ABCA8	18.4215947553386	17.53173343263	18.256185292033	17.1817542752944	17.8092454598934	17.4383579365352	17.5593046508871	16.4229434911905	17.9510777746748	17.4980863423708	17.7031404873015	16.9135434497278	17.5102162235716	16.6092540973802	17.8442157774914	17.237729588065
ABCA8;ABCA8	ABCA8	18.9055491388229	17.8831998156451	18.6960668266619	17.6518324758091	18.2732648506346	17.8883897162366	18.1744580947033	17.0907307971582	18.5834154590579	18.0019398628164	18.1393526539705	17.3300476867167	18.1250551336068	17.0760215512737	18.4356890682062	17.5977583816744
ABCA8;ABCA8;ABCA9	ABCA8	17.437482721852	16.5903001475472	16.7988937116253	16.1292204785512	16.6647651760839	16.278825111143	15.8993178557984	15.1828411837723	16.1234392206482	16.3170313136663	16.3459803735833	15.8907991910444	15.9164337027363	15.6629604713931	16.6124996983936	16.3393472490074
ABCA8;ABCA9	ABCA8	16.7454502909705	16.1245015386321	16.8491206565003	15.8799924878425	16.3112591853202	16.1770727035446	16.2858014497945	14.8808558598322	16.7753101409846	16.0204381455318	16.5745031711365	15.5134817360972	16.1602213148403	15.1612324157171	16.5830750302404	15.5797925351911
ABCA9	ABCA9	14.5139864125859	14.3205462355454	14.2785904746051	13.5163867506743	14.0668491216002	14.1640681466164	13.8693560968998	13.2693372607552	13.7655380067707	13.7107622273421	13.6324112860545	13.882520155904	13.8307020509841	14.471904286889	13.7130141370729	14.0784321093196
ABCB1	ABCB1	13.7223202590202	14.4474022737049	13.9728273566628	13.9393494725052	13.9871315477445	13.7618429745113	13.9458424060099	13.6046524760991	13.6730542036141	13.827348108206	14.0037896422251	13.9395939897434	13.8805776879113	14.4130676447916	13.7411448584579	14.1316895710592
ABCB10	ABCB10	13.4897160837374	13.2919882289644	13.4488823253417	13.4062915030798	13.6120951580833	13.580881635046	13.5960279613474	13.3762353163441	13.4191176887471	13.377495874914	13.5256417631534	13.211771329772	13.4941088181756	13.3895554349058	13.4024157723613	13.1920263942352
ABCB10;ABCB8;ABCB8	ABCB10	13.8824339103408	13.6749968260847	14.2475341024986	13.5886519288354	14.0480373451051	13.3120543837951	13.468032584149	12.7409795797814	13.2308789914424	13.2992635024304	14.0361321331118	13.6690698951388	13.4505308993314	13.7628908568018	14.3289961214541	13.5307581568237
ABCB11	ABCB11	12.9423690875358	13.305089768655	12.6001828153493	13.3281818183605	12.9175956278591	12.6622145533005	12.8284336943353	12.7373006321621	12.7927745810814	12.9376531043338	13.0447059716325	13.1302110309964	12.7816985667841	13.5199250025957	13.0481555885243	12.9167845416881
ABCB1;ABCB4	ABCB1	13.4800259728007	14.0681302730428	13.5933902322633	13.6219186801323	13.8380010988547	13.601378933186	13.6234465456149	13.5537108385999	13.4671804748631	13.3646595627018	13.5767575604931	13.4484041746794	13.4388242006796	13.9272199574376	13.2681992938628	14.0295108545019
ABCB4	ABCB4	13.3281704957457	NA	14.1385601559506	12.8364942232905	13.7582685218461	NA	13.8280493453159	NA	12.483305622762	13.1714145161905	13.8361490042455	NA	13.7183330911192	14.2003315892463	13.3837778397062	NA
ABCB6	ABCB6	13.6561592881398	14.0258604932865	13.8776510338658	13.9150619730474	14.0212411930328	13.7311614848922	13.5338505270517	13.9510940272516	13.8125588344486	14.2070472275835	13.7694013955656	14.1098419622018	13.8397147326045	14.0526051489363	13.5016418729882	13.2416135101739
ABCB6;ABCB6	ABCB6	13.7304736698057	14.1123790559575	13.7813715974841	14.0327902647562	13.7571604861303	14.0867649837271	13.6176790240331	13.8364521423223	13.8071933988728	14.3570203790774	13.8287402117446	14.164633715689	13.6822790249279	14.1660726818684	13.5042496485362	13.527601447728
ABCB7	ABCB7	13.2483839058104	13.1376009274062	13.5629904182221	13.2642351912743	13.3687772445404	13.3307550088326	13.364606656607	13.2021547033535	13.3758989718038	13.4275645704743	13.1203012264398	13.0983658634491	13.5371715256864	13.6379660689375	13.3989401278099	13.195604972902
ABCB7;ABCB7	ABCB7	14.6261632001543	14.7112059378668	14.5828887810089	14.5961363069302	14.6791025253088	14.5315870537945	14.5015963982203	14.392909027458	14.4852715667642	14.6031045337985	14.4779124761185	14.4690540355322	14.5841261310174	14.728905347712	14.6307172761887	14.5116233943205
ABCB8	ABCB8	13.2857443958189	NA	13.7921149855458	NA	NA	12.8001435807088	13.3990740982096	NA	13.2027589964252	13.0952569004962	13.4525473321136	13.1979722511478	13.1067011406929	12.9641043706186	13.1797133985278	NA
ABCB8;ABCB8	ABCB8	14.2787148348376	14.009047735288	14.8258041415772	14.1058042521394	14.4190185250537	14.0500561828993	14.3971600819949	14.0516680196816	14.3934958561373	13.9815296364433	14.7718372635281	14.0427601898725	14.4188247542384	13.9367861495642	14.502563260999	13.9458030308711
ABCB9;ABCB9	ABCB9	12.8032074733705	13.6944436692412	13.1669701239044	13.2711310429303	12.9539651247717	13.2089718970357	12.8706011142503	13.0833666278016	12.5963779147593	13.022173903546	13.0619754688482	13.6522617762501	13.0059668839692	13.555076593994	12.4722832454344	14.3798869860154
ABCC1	ABCC1	14.7659790927307	15.01732242542	14.4923714256853	15.1789010497783	14.8324698853674	15.0356849552685	14.6279400788344	15.06540729339	14.6728853230257	15.239170783296	14.5972305069535	14.9595660251732	14.5342587420947	14.7470383376045	14.6700973255754	14.9827077282899
ABCC10	ABCC10	11.3033180605591	11.9517691751327	12.1192181349718	11.6083220670758	11.4995665312501	10.7856650104532	11.6550353087936	11.362861347797	11.0990817715668	10.7607033168794	11.5000894041206	NA	10.9451645197608	10.6423315377891	11.3421330779041	11.2002917365119
ABCC4	ABCC4	9.13533109074342	9.46244193108011	10.6438886348057	9.58871053687133	NA	NA	10.5850195875299	10.662276720992	9.16891198751709	10.0204105243667	10.1463236155077	NA	10.3836299304333	10.3186218902705	11.0946052577273	9.91402777793745
ABCC4;ABCC4	ABCC4	13.4798732347046	13.2217024614379	13.5061068530836	13.8565224873062	13.4929954613809	13.1088048777901	13.7949818794452	13.4999189086722	13.0938517110454	13.3625647476093	13.3719207661483	13.2124021015738	13.3287106235882	13.6295572628161	14.2181273162756	13.7208486079863
ABCC5	ABCC5	13.986843605461	13.7575525867874	14.1951359564859	13.716962420168	14.109248742218	13.3718525512377	14.2570130814023	13.9579839087882	14.1134299569355	13.5486211729082	14.1234558575275	13.956974863248	14.1577213692652	13.0556075951589	13.474891706479	13.5351660990908
ABCD1	ABCD1	13.7461092911241	13.4204141360796	13.7406347944269	13.8584299383804	13.9017434938868	13.7171740539631	13.584464680754	13.835831118938	13.685711398608	13.8715409171956	13.7733767556497	13.4988974831212	13.572589328317	13.6802322217235	13.7812202971058	13.0933061196721
ABCD3	ABCD3	15.3916450240235	15.6144586321569	15.7383700201892	15.3255357580421	15.391554038979	15.1542881598381	15.3863829923634	15.4140335416789	15.2534898342685	15.0695900833979	15.48374530441	15.1742217564743	15.512641875258	15.2579916194961	15.2632172434531	15.294090262373
ABCD3;ABCD3	ABCD3	16.2601398020465	16.1094156319429	16.2417747568936	15.6865639103931	16.032243853555	15.9151484764874	16.063764661877	15.8748939404272	15.9396143452733	15.7751375534122	16.2240161698955	15.7620466648047	16.1433540482551	15.8138956703531	16.0016177621611	15.6540822132394
ABCD4	ABCD4	12.1328547329815	12.3481049104019	12.1624457330316	12.3926889828832	12.5291303057053	12.8677431188487	11.9662157749574	12.6803066890054	NA	12.4715117088403	12.8538826387777	13.0765382606486	11.2645257703712	12.7061856795722	12.4746931392035	12.3078176758806
ABCE1	ABCE1	15.7183557744865	15.6059062660448	15.915487068116	15.953415182075	15.8941300467346	15.7342241038653	15.907230493792	16.1149282476392	15.9011143456107	15.8357663663388	15.985716927711	15.7713368524446	15.8929343065292	15.8387739657729	16.1102147308056	15.8494901270799
ABCF1	ABCF1	14.8646382344473	14.8393966648222	15.0654244744566	14.8239202091588	15.02492013015	14.9793981116897	14.9098788167526	14.9208388744478	15.1220477419543	14.964391736767	15.0668652785155	14.6271323790041	14.7575154399029	14.745080868733	15.1852234025161	14.6607145109995
ABCF1;ABCF1	ABCF1	15.43963877425	15.3750401191227	15.6805744721715	15.4487596121169	15.6160244840113	15.5288652265617	15.5299660318062	15.4938776636695	15.5532888023988	15.4893847414717	15.5971788501692	15.2594234571612	15.4944652234315	15.1892286024899	15.7442810286116	15.2395740743816
ABCF2;ABCF2	ABCF2	15.1278672460455	15.1896829460473	15.356691564584	15.3478689706848	15.2843423502537	15.3411531712365	15.1865940698218	15.2743031784442	15.1759201152931	15.1342483835926	15.1193949329168	15.0057492562006	15.0504937696762	14.9359715060873	15.6113139266663	15.3694838721661
ABCF3	ABCF3	12.9722557510971	12.7469372289211	13.3858770588797	13.113592333158	12.994762991078	12.5982038068195	13.2726155063319	13.2204458709711	13.1628737640625	12.6897403888907	13.2329339455502	13.2228608146149	13.2191103264245	12.7953957634087	12.4687487225923	12.5543558412309
ABCF3;ABCF3	ABCF3	14.7290288434746	14.4589449001735	14.8784589851122	14.6199578197842	14.6988480523372	14.6722243453067	14.8744569050065	14.9855508963252	14.7904936522777	14.6505793801904	14.8521946447393	14.6470119536363	14.839325967804	14.6593212489659	14.8092751687717	14.7398180588529
ABCG2;ABCG2	ABCG2	13.4096394192638	13.8657970860516	13.5492045967638	13.119081247474	13.095157107726	12.6136849874015	13.2369302215092	12.7533359875288	12.4257261799171	12.7416865445818	13.7893376249838	13.4777045795588	13.6088416358596	14.0350333108341	13.12365514895	13.911516418768
ABHD10	ABHD10	14.3038489414757	14.4879550271774	14.8968196891543	14.3402306297377	14.508967446921	14.1280948200048	14.2583179429193	13.9827978516286	14.4447036015703	14.1726488107115	14.5274725739629	14.2879125291576	14.4416898252858	14.5895737234297	14.3667624958207	14.074135175929
ABHD10;ABHD10	ABHD10	16.0958851146478	16.1834837648017	16.6102709493203	15.9203133322871	16.2834137594123	15.974440357309	16.1559788991561	15.8074423387699	16.298217933013	15.9806532978213	16.4613646139692	15.9817533942019	16.4024588113024	16.3030300500043	16.1094826371294	15.8901154714233
ABHD11	ABHD11	15.3984432280169	15.0187747043556	15.6995923851504	15.0325051056261	15.4332717506682	15.0213043824783	15.6566745207859	15.0286303285934	15.3559426579599	14.5122845292112	15.9730314277046	14.8846688885575	15.7870627772745	14.9659443793933	15.1552733652946	14.7434381082079
ABHD11;ABHD11	ABHD11	14.7793028195466	14.0702091254574	15.3349656854807	14.074660646869	14.7778591834724	13.6493129443085	15.0902675656002	14.3514027327436	14.8926178094144	13.4363551660018	15.2224335123081	13.99718381513	15.137917585636	14.0672509159711	14.7472472860062	13.8808473970537
ABHD12	ABHD12	14.5639135777407	14.7269789945302	14.6938853230332	14.8305075052963	14.8820223425338	14.8106621273889	14.4554367588734	14.5470277131253	14.6909324253638	14.0361228864527	14.9030246435151	14.5013023402088	14.6968573401174	14.5882799385133	13.7429439144854	15.1281564241378
ABHD12;ABHD12	ABHD12	16.586178230761	16.5189154476533	17.0299393958609	16.5662423131514	16.6218917373812	16.4176804878445	16.7781796154679	16.5119862163114	16.6639404276762	16.5970711702757	16.6157308725173	16.3010141018206	16.6289614182328	16.2747794137633	16.4748194529384	16.848090444582
ABHD14B	ABHD14B	17.9717169993192	17.6279020538226	17.4736610282527	17.5449381002332	17.9108913798949	17.968709124348	17.8848519541585	18.0356496009101	18.3731390034447	18.0305683022771	17.8418906934201	18.0993098764958	18.2730359145407	18.5235190400982	18.0977266370852	18.0518938852176
ABHD14B;ABHD14B	ABHD14B	16.6560756544938	16.5631877132096	16.0675034680031	16.3211326449379	16.5054932111244	16.7343637434415	16.5875487360549	16.8292638087847	17.0335948833747	16.7820567030034	16.53864273053	16.6500541193134	17.0050506940878	17.1112223549044	16.7327147385669	16.8301746923251
ABHD16A	ABHD16A	14.2472924033094	14.0127794573466	14.5919369975969	13.6003728362393	14.2570317886563	13.5887361755179	14.2766102115541	13.9284534392327	13.8107271980038	13.9978485044467	14.4162232969695	14.1153239085548	14.1582324509359	13.9450479644487	14.0571579975701	13.6038311761289
ABHD16A;ABHD16A	ABHD16A	16.080794956419	15.697409232062	16.3849970584561	15.5816920676518	15.8935626109736	15.5701098155304	16.0266381179625	15.5597675788582	15.8622525756083	15.6418320626209	16.1693018177087	15.7420737345192	15.877935743885	15.598859523598	15.9440475980748	15.5574240125876
ABHD17A	ABHD17A	12.8892932723136	13.1082352020873	13.0203672415809	13.2659858046299	12.9857197032864	13.205569972597	12.9283148923708	13.2095014914167	12.882369417506	13.2588434619991	12.6510913782199	12.961490904766	12.9153949143816	13.0718073212468	12.6905966969874	13.2015561810637
ABHD17B;ABHD17B	ABHD17B	11.8511275095058	12.5306794380987	11.8133148048003	NA	11.6184573911775	12.4156889600381	11.6311061077141	11.9345607300318	11.728649813569	12.5392777039455	12.4259187180293	11.6800034213777	11.9718880125374	12.1624448308532	12.3918076517383	12.3552767571697
ABHD2	ABHD2	12.8790493813141	NA	13.7418556602866	12.9636998886611	13.5664323992047	12.6466806413939	13.1417255863926	NA	13.3406496832422	NA	13.5164576818788	NA	13.6899830374663	NA	13.0084182203476	NA
ABHD3	ABHD3	NA	NA	12.3971180898913	NA	NA	NA	11.8094707180207	NA	NA	NA	11.7839271670216	NA	11.6774402210114	NA	NA	NA
ABHD4	ABHD4	13.0800352867716	13.8752458540247	13.349410714342	13.8448361229728	13.4517901184784	14.1525040163625	13.8541838578039	14.1075566551295	13.0828750863794	13.772809863265	13.5348068190172	13.9871919264487	13.8090584965729	13.9104700846239	13.2384831029024	14.1198567228095
ABHD6	ABHD6	13.7809649510527	13.4917362916729	13.8739290363722	13.3295080177835	13.3248584223755	12.8519140177631	13.5136638874695	12.9843932159415	13.4514683597415	13.5693215953432	13.6396004682654	13.0344557065497	13.3104738673276	13.1471679846786	13.2761788037303	13.2638395538185
ABI1	ABI1	11.2081466353018	12.1806676349794	11.5237809962028	11.8917104526943	11.9604926668668	11.960768691884	11.9732625205096	11.9431142907029	11.4947069722494	11.7791678191159	11.1128512153691	10.8815228035149	12.1100449449479	11.4731461635312	11.7706604571183	NA
ABI1;ABI1	ABI1	15.9148935333566	15.8306774289272	15.9799259974322	15.7386278633197	15.9584546543095	15.8151387572174	15.7279382661996	15.8267635483333	15.9781276463032	15.7411701721748	15.8799104189688	15.8461923574844	15.8841341446218	15.7827272591407	15.7909566292057	15.6195539890519
ABI1;ABI1;ABI2;ABI2	ABI1	15.4106593272247	15.3343400569805	15.303212885518	15.1926068097276	15.3308475724218	15.3729252580957	15.249846348464	15.2799522294492	15.3571288385664	15.3590408828759	15.3492775717411	15.6198973552655	15.2785100839323	15.3656035131835	15.1372707204656	15.4272964938424
ABI2	ABI2	NA	NA	NA	NA	NA	NA	NA	NA	NA	9.35580916197017	NA	NA	NA	NA	8.64789368772167	NA
ABI2;ABI2	ABI2	15.2302092726303	15.3421823126611	15.0751771831775	15.1219792781639	14.9388599351553	15.2289575669575	14.9437716655341	15.0712654160065	15.1903457173345	15.2737007024189	15.111329759135	15.3223337688356	15.2248737232299	15.2967081187584	14.6681328911502	15.2078346268665
ABI3	ABI3	15.0154771771094	14.4760988573036	15.1129215517745	15.0020432875756	15.4247609844031	14.7216701620509	15.4297252851622	15.1048470420753	15.1145302799187	14.5305251323773	14.8882813931273	14.728587086564	14.9704596983023	14.1791687030589	15.2459721061383	14.7538835557287
ABI3BP	ABI3BP	16.2043510421413	16.5632675187907	14.9087233275133	17.6665754642347	16.2331868055529	17.7827630221961	15.815469812559	16.9245441755008	16.0599223188715	17.5223193277814	16.1123084336038	18.1865221149869	16.2680122192298	17.2277002259161	15.6671476501447	14.153483675263
ABI3BP;ABI3BP	ABI3BP	17.2868295460128	17.5203896242614	15.7926599150502	18.8638314662017	17.2684702274678	19.03251328273	16.8205204354831	17.9592149597969	17.0271363647991	18.8557173767783	17.1031101094522	19.2476133241078	17.2996644380015	18.1412591142794	16.9317225997879	14.9911253735429
ABL1	ABL1	12.5872095186296	12.7041438671147	12.2841280190906	12.7372959751495	12.3135897424036	12.7299418443596	11.9805495068591	12.5870146730295	12.6880632614399	12.8455849104952	12.4800372363828	12.8679605103499	12.1743528066563	12.6107872477623	12.0956245729939	12.9881548604804
ABL1;ABL2	ABL1	11.3115441637049	11.8107521773753	11.5236005068389	11.8606714231244	11.4611006055422	12.1004239514881	11.6330452845305	11.9642330189264	11.6321799440138	11.4641655355787	11.6358049414717	11.3033037947338	11.6427028032201	11.7176997630653	11.6863362625756	11.7552045119064
ABL1;ABL1	ABL1	12.5521151995081	12.8149042075214	12.4384348177846	12.7620994899076	12.6215805369947	12.8973028669069	12.4416384239769	13.060362286522	12.7495446657596	12.7034980045677	12.4245108080165	12.8266686703795	12.5299554275323	12.7081074216936	12.3370069453075	13.0608791502758
ABL1;ABL1;ABL2	ABL1	12.3930369748288	12.5293515412929	12.1884885985649	12.3223616082547	12.4966324082817	12.2445909801529	12.6544221044377	12.8744850447657	12.2957454193342	12.537113144044	12.1392826732971	12.0675430471959	12.414386390288	12.5135454444019	12.4030276483455	12.8326858196223
ABL2	ABL2	12.4491668113513	12.1176890362566	12.4556796016339	11.8248679567633	12.4023934021618	12.0643781560316	12.1273144270022	12.2052075056542	12.3232070550807	11.8183063179943	12.2730751447379	11.8537892863706	12.4346612135299	11.7591668286237	12.092513582229	12.6831552842156
ABLIM1	ABLIM1	15.5919602966644	15.7541110549423	15.2054559673142	15.7039187089809	15.448786209808	15.6666761098599	15.2112810721675	15.318007333424	15.3508289046349	15.6608733533168	15.4925751963201	16.0235889179534	15.3548009274773	15.6364119995253	14.8903085439432	15.7713948895007
ABLIM1;ABLIM1	ABLIM1	15.8398071999799	15.9677559744164	15.5430969246104	15.8666560650465	15.5135015013957	15.8065945945378	15.4226212196554	15.4885023183596	15.6205210726622	15.9054810625977	15.570668035359	16.1199325519608	15.546978770132	15.8817026122618	15.0158773560672	15.7779549144441
ABLIM2	ABLIM2	14.2478584255746	14.8616252672667	14.4826834118806	15.3507878301982	14.0211163639928	15.1712651044348	14.0811036686038	14.3836612325113	14.7426007367392	15.5204041815444	13.9801847391055	15.0604164258152	14.510877054971	15.2064411641922	14.2931995274297	14.8287785106679
ABLIM3	ABLIM3	14.3705703569664	14.2409543158483	14.4173296493183	13.972094127075	14.2808133314381	14.2377595314532	14.1507343328779	13.5647742664548	14.4576726646205	14.3926052362309	14.4342877636278	14.3840665725495	14.3886027150587	14.9977728795794	14.2056205323426	13.9837032015066
ABR	ABR	12.6272021085787	12.3856323119381	12.9320480687967	13.0415047084346	12.8691402762036	12.5614573255168	12.9485570510892	13.0175836153895	12.6522741762124	12.5265552490005	13.0279437888794	12.7975132068131	12.8677123065247	12.6235404693448	12.6920404555426	12.5860340668298
ABR;ABR	ABR	15.4709475904323	15.0166154118397	15.5881885594946	15.5426602921737	15.5516412320183	15.3001305841557	15.6452447189412	15.615194472377	15.4764277556684	15.1965649192983	15.5752634685537	15.2358796565529	15.5586998406086	15.2135995009029	15.6443662015319	15.258531926168
ABRAXAS2	ABRAXAS2	14.8849090235757	15.0053380468478	14.7714060257326	14.9501830178933	14.8788530766394	15.0562984982025	14.8605022302247	15.1426616257798	14.9306215030103	14.9707200774922	14.9776651958915	14.8923919329154	14.901142706219	14.9714670386471	14.7783550181429	15.1197606762739
ACAA1	ACAA1	15.2268506900782	15.2180308471164	15.524346324222	15.2295765078755	15.4149663507599	15.1025353815126	15.4446555768907	15.3637213240245	15.2796810377444	15.233431209756	15.4842862649334	15.2009373315444	15.3992734677996	15.3380960105624	15.5148999030303	15.0584942238853
ACAA1;ACAA1	ACAA1	14.0093111152237	14.0396462678128	14.1080732681044	13.4377429428423	14.1875333983469	14.1325225390398	14.169420682299	14.0165184608936	13.6836853641026	13.806950705718	14.2540288268353	13.7956118771256	14.2040741263905	13.7167371824378	14.1451292992368	13.5239124433312
ACAA2	ACAA2	18.4302443008152	18.3443348207352	18.5825019173852	18.3546059048367	18.3285532714401	18.2570519253686	18.402422710387	18.1995561535172	18.4481217560117	18.3652284025803	18.504393294625	18.347624163748	18.5452027242658	18.3498085638357	18.4873566072856	18.1777690811821
ACACA	ACACA	12.3492060520189	11.5680538492004	12.525800662505	11.2838342112582	12.0970516215625	11.4905500750488	12.3223217779136	11.9213850964677	12.462765986778	11.7362280312482	12.6355627442781	11.2462467101939	12.6074188453436	11.3791748687034	12.1857946853053	10.4929547343305
ACACA;ACACB	ACACA	13.3417155646428	12.9791295570578	13.7800976038525	12.8083918472011	13.2543328049471	12.9757203347993	13.4889850699841	13.15120909088	13.4674187362825	13.2353982253912	13.5746231330927	12.9046371464023	13.3911819288723	12.736856344913	13.4006300496101	12.8855601813187
ACACA;ACACA	ACACA	15.0557009671501	14.5780943255052	15.1439125933474	14.1857356065822	14.8028465244856	14.4666771520776	15.0348261872663	14.5865203910586	14.976831496115	14.3384631087652	15.091951519437	14.387013325658	14.9374448960409	14.2135501541364	14.843476081918	14.5070783543782
ACACA;ACACA;ACACB	ACACA	13.8873222879985	13.6157733511534	13.9345894006651	13.1350055470274	13.7416220564767	13.522241201723	13.8678210674093	13.4741601875337	14.0172875964404	13.4217908530122	14.0061779464325	13.1071462438155	13.889963025058	12.8745942576689	14.2521091732214	13.4552804423798
ACACB	ACACB	11.5313808154471	10.6862641439468	12.0072630850746	12.2172354922231	11.7310939546779	12.3622373383524	11.2144262624628	NA	11.7617459623991	12.7620338264533	12.0368618926573	12.0006873396018	11.9481706307058	11.7284836748033	11.3778219843103	10.9949049501213
ACACB;ACACB	ACACB	12.5396413156664	11.6529866176439	12.7449349493511	13.2470082480086	12.3626245298995	13.0203398456619	12.4280427557532	11.9079756694363	12.9129105882863	13.2585868564784	12.637428453687	12.8259842522337	12.4766888794933	12.712753356657	12.0817977714166	11.2562807766522
ACAD10	ACAD10	12.0086290587039	12.2529604094818	12.4228064380696	12.0772359079002	12.191285116392	12.1065432329652	12.261770884758	12.046655255809	12.0223350192405	11.6758012988825	12.6534069781284	11.8249784193637	12.4199880901828	12.0637267737699	12.066379635658	11.8027125013652
ACAD11;ACAD11	ACAD11	13.5643180155524	13.6619454539728	13.4273133731059	13.5664553504295	13.2910735012815	13.5567016694398	13.593541547955	13.558940442731	13.5764297236365	13.5770209662932	13.6058457723803	13.6465590586923	13.3522288297707	13.6539058692931	13.419622693502	13.6022347479875
ACAD8	ACAD8	15.168885277238	15.0452651041916	14.7837590991711	14.5970496995423	14.9773564997751	14.5731234338136	15.2060899653041	14.8130917738937	14.7894690180744	14.8030347275984	15.2259694339534	14.841856856495	15.2188933438422	14.8979813511854	14.9652529381205	14.5147293642829
ACAD8;ACAD8	ACAD8	14.7852011022323	14.7700591904552	14.8541917619173	14.5556801544876	14.9333222033262	14.7441546259147	14.8307089587818	14.5815310727309	14.7333160772952	14.5736888324133	14.9690780863924	14.8624753681359	15.0368598094863	15.0806246229146	14.7524933198682	14.4168321098231
ACAD9	ACAD9	15.827945809396	15.6438342354897	15.9785230063086	15.5054683673183	15.8616283869256	15.5798993632145	15.8911128699224	15.5514696431827	15.8608230592552	15.6627311727128	16.0240828844481	15.6070379031403	15.9488760059416	15.6349681486783	15.9132425342684	15.4919164699011
ACADL	ACADL	14.0476001873131	14.059644739725	13.7276495305269	13.9952181166409	14.475107322016	14.2479431176405	13.5631419557308	13.1588986493226	15.1601927662894	15.2769559696169	15.0951409291531	15.3185802779575	14.522563983661	15.5134820401946	14.9799786737219	14.2199601300632
ACADM	ACADM	16.3120014491301	16.3901496358952	16.3617352848669	16.1839943830467	16.4272878514316	16.6696949507384	16.7733375517824	16.6632164080103	16.6064787750087	16.4335933147216	16.9051161977642	16.4163613022904	16.612454436422	16.8057359081624	16.6463269358627	15.9397009009951
ACADM;ACADM	ACADM	17.8460609484963	17.7655050364092	17.8202805767555	17.5752442776801	17.8744399195852	17.9662033294867	18.1547072542351	17.9650560693425	17.8397087305998	17.7707783072131	18.0875015654099	17.9578177975453	17.960654285542	18.0091408723283	17.893763338752	17.8270987928345
ACADS	ACADS	16.0321788162653	15.8999817779351	16.3325380611496	16.0150757088879	16.0634594855251	15.971124283479	15.9950748783445	15.5530183637376	15.76128173502	15.5957826429385	16.3169665189993	16.1264787539888	16.1960640762352	16.0043783027912	16.1841434652381	15.9735665315765
ACADSB	ACADSB	16.2534465409	16.7144857695238	16.153481122662	16.1764608094762	16.121414903712	16.4551017674809	16.2995805705989	16.2383947197815	16.2064589776594	16.5239050977357	16.1436810751387	16.4768443722581	16.2979014405676	16.7032554098671	15.8078730571544	16.5572596275258
ACADSB;ACADSB	ACADSB	16.0114942186004	16.3786365847184	15.9468255006366	15.759193030646	15.9820515289579	16.1078513483339	15.9743619522962	15.8587140401687	15.9976223319796	16.1274862572837	16.0566885040202	16.1604142691276	16.1466860358549	16.5217738617628	15.9317509789339	16.2765462922101
ACADVL	ACADVL	16.8768501089413	16.2257508391819	17.3466875104019	16.2408388379478	16.9658948611237	16.3654909586848	17.0482682815423	16.3747547805197	16.9236246110332	16.3859032756639	17.10152567047	16.0219739765208	17.2972288803066	16.1193345806453	17.0335506827554	16.1974965466002
ACADVL;ACADVL	ACADVL	18.9153842079904	18.3213541100059	19.2296657347097	18.1554403296236	18.9364183546691	18.2377027331953	19.0189915677998	18.2167040480401	18.8494679502569	18.347764009205	19.1223117036122	18.0241693922491	19.1197614483034	18.0754194409307	18.8824400730958	17.9988314278004
ACAN;ACAN	ACAN	10.6600621068679	11.9356218061605	11.6784650570726	12.7100364744237	11.6949703812741	13.8327295295718	NA	NA	12.0493676436087	14.2400169260651	12.0222926792438	13.9625433331713	11.3491540404364	12.7022366379994	12.8089183590143	NA
ACAP2	ACAP2	14.5464299671651	14.3829288373364	14.6059562400373	14.4836660117635	14.7183227232839	14.5039531715245	14.6466794906074	14.8570039056231	14.7755049707622	14.3916262369231	14.6816334600143	14.4809715326405	14.6727217939204	14.6106803817932	14.7783064859423	14.3223184014359
ACAP3	ACAP3	12.02020673101	11.8446269235631	12.4268067973202	11.8138103223206	12.0091575337321	11.6412996102125	12.402790518225	11.9891066845641	12.2587578601803	11.8982366296461	12.2010413976864	11.7948715003787	12.2500531331572	11.8111373682932	12.2354844595563	NA
ACAT1	ACAT1	17.892059634066	17.8444395235764	18.1737771787684	17.7724027321266	17.9366696565339	17.8544484953411	17.9219788715108	17.4364590766478	18.0054524641092	17.8700440573025	18.0193285556798	17.6455948092472	17.9364939320543	17.9516439494891	17.8495914656828	17.5817593408
ACAT2	ACAT2	15.0300966235795	15.2580089397937	15.0899599129476	15.1327007729747	15.2891717266155	15.7171734851571	15.2879825404489	15.4469079479974	15.2290699082717	14.8941923419142	15.1275769501695	15.2985667482678	14.9323971569303	15.8284508925758	15.2877680987964	15.580565387192
ACAT2;ACAT2	ACAT2	17.9747440193309	17.8332448323409	18.2590579042097	17.7793291169288	17.9529204920857	18.3343291188352	18.230314052189	18.2508564612646	18.0067705040203	17.5459353159092	17.9738783858801	17.8985478591017	18.2073035593217	18.2559351267528	18.0783581280964	18.5827280339711
ACBD3	ACBD3	15.6017047789185	15.2065734012702	15.8640128279029	15.1885822986509	15.6708356994079	15.0651194170097	15.7721763362113	15.3923135955953	15.5769527968591	15.1909596952917	15.7951866957271	15.1585374065956	15.6110541125587	15.0975980941662	15.6669956301795	15.0207198588118
ACBD5	ACBD5	13.2797694889938	13.3635931105914	13.5563516468815	13.3960233252635	13.2044603207798	13.1239031323405	13.4143574486522	13.2007486496125	13.0588819234784	12.9205598372887	13.5514915082844	13.3651853115574	13.1097189785389	13.0612745400011	12.6856292221147	13.1653676817787
ACBD5;ACBD5	ACBD5	14.5178653174119	14.4712724634863	14.6458469591858	14.196742483675	14.5504730321513	14.1751907892017	14.4301227437939	14.2332955674295	14.2657481343818	13.9453216877847	14.4944438854028	14.3745596322108	14.3861714311294	13.9527261988209	13.7530901884515	14.2396761039025
ACBD6	ACBD6	12.6865698751651	13.081699303441	12.782787179845	12.9908020893604	12.8542299825906	13.2842651140605	12.9443439764692	13.1962246925919	13.2237281293617	12.9090682153138	12.7912036926437	13.2592444775804	12.9587830013718	13.1546901855412	12.9563503817545	13.3199766325887
ACCS	ACCS	11.9781960908422	NA	12.2246325418198	11.6676078090189	12.1523668970568	NA	12.945567010694	12.9255379652814	NA	NA	12.3743582144636	12.1673177903489	12.0886901546414	12.1903335670157	11.4236599977811	NA
ACD	ACD	12.6598964234858	12.5749901888293	12.436360521196	12.5736399450931	12.7188332201696	12.7290126438309	12.4271067652812	12.6709995518071	12.5565342283064	12.7063309750593	12.462113953799	12.5552304563788	12.7487744965367	12.448722894646	12.7540978320054	12.4297352224279
ACE	ACE	14.7761881409001	15.8433049586693	14.2705407502735	14.8987165489799	14.6617717968229	14.5712954573783	14.6551657568431	15.0737867341004	14.2813468589734	14.3826477110093	15.1757212227904	16.1817908139143	14.7613897896624	16.6305939334493	15.0322823025494	16.4895598196519
ACE2	ACE2	NA	NA	NA	NA	NA	NA	NA	NA	NA	NA	NA	NA	NA	NA	11.1614153541587	NA
ACE2;ACE2	ACE2	NA	NA	NA	NA	NA	NA	NA	NA	NA	NA	NA	NA	NA	NA	14.0212358743212	NA
ACE;ACE	ACE	15.3456583839753	16.2118911818589	14.699924060405	15.3139298199439	15.1610944254956	15.0057204467351	15.2655004722923	15.5073903182005	14.7597953618259	14.8087130419198	15.5843956353644	16.5738334727903	15.105906110635	17.1151929248498	15.5435084523122	16.8849794595101
ACHE	ACHE	13.9926828257203	12.7419100816479	14.8210919533006	13.0918769813191	13.9283650895555	13.8665984527658	14.1443636529767	11.9591822923174	13.9029168796427	12.5307058637539	14.1248899549548	13.5233338977569	13.9197255722013	11.9401288410777	13.6911163343145	12.376758951422
ACIN1	ACIN1	15.215963523836	15.0380150587321	15.1127581845597	15.1933495442981	15.3014391466843	14.9163272822215	15.0469094950173	15.0319886214474	15.1599560505918	15.1639244146768	14.9288584171402	15.0013591783942	15.1396109936527	15.1203222907594	15.0350687076945	14.7324603756113
ACIN1;ACIN1	ACIN1	15.8016713410701	15.6743038334761	15.6823327547509	15.9417123031666	15.804047216752	15.4856892952885	15.6429859065746	15.4662600737997	15.5547189120373	15.8035749305114	15.6061123286096	15.5035875459226	15.7789725929586	15.696033429959	15.833361336898	15.49850160342
ACKR1;ACKR1	ACKR1	13.3974955687583	13.7347491114525	13.6670630947213	14.3930048946502	14.2433028120973	14.2921308572332	14.1187876096599	13.3942270752969	13.2981615307825	13.783638027239	12.7314592673967	13.1887634543989	13.7347708072906	13.2782477494911	14.6940712798437	14.308874689736
ACLY	ACLY	17.5077380909272	17.030267265799	17.1506830914335	17.0526237137529	16.8381426132087	17.4309399773196	16.9142492254366	17.1705130000119	17.1400304782622	16.8889754610139	17.1622853642095	17.7329135046288	16.7699575319433	16.7779961652183	16.9155749914079	17.0777502638373
ACLY;ACLY	ACLY	18.1676230615302	17.9196967897819	18.0126164844351	17.9645931637426	17.8923439647711	18.4688575520625	17.9126033291928	18.160178054744	17.9386715464908	17.704962722622	18.0440280529961	18.4300495218943	17.7383652582965	17.5849121045706	17.8751548346067	17.86334798656
ACO1	ACO1	16.8495235820129	16.5970346081442	16.4563485582769	16.6815319339535	16.8154540442347	16.9693853276593	16.989483279679	17.3731028298498	16.7888475918167	16.7266787033333	16.8157491303647	16.8428195331126	16.9923512275801	16.8918642604433	17.1258278083945	16.8247949671751
ACO2	ACO2	18.9709305078263	18.8491270917673	19.2778030330587	18.6781791722394	19.0033267004658	18.907630239534	19.1185952113816	18.7694668542181	18.9947963937878	18.9345538786285	19.2294096612797	18.9385836689306	19.1985742720159	19.10083134969	18.9181660731285	18.8266164888245
ACOT1	ACOT1	17.1098345902086	16.7076412547707	17.8886454788833	17.0542471260561	16.8799747349297	16.8862175779727	16.9200205850689	16.7481942818462	16.587946139675	16.3005520524445	16.8443364068808	16.5732776158195	17.211886448551	16.9985153203002	17.4968024623086	16.9975086383305
ACOT11;ACOT11	ACOT11	12.3440315297312	NA	12.0022138508735	13.0295460605139	12.5546751805798	12.46063251069	12.112051738527	12.1538718486222	12.5007811037612	11.9595202290674	12.7491110172792	12.9667055119338	11.9004806904473	13.1031566483555	12.4755885965859	NA
ACOT13	ACOT13	16.695020246897	16.3568170338393	17.2538975062859	16.3944361435662	16.7615209242346	16.3240748103096	16.7373073757153	16.477138305079	16.8294632459944	16.3681913137639	17.0044120728221	16.5073637687261	16.8369665540317	16.9045312871039	16.5422544526535	16.6482386110272
ACOT13;ACOT13	ACOT13	16.9050700870578	15.7781457041934	17.3618759339571	16.2150217554675	16.7348303581513	16.3662007890864	16.8391495180292	16.6307041879936	16.9918104721597	16.486565115785	16.790225284199	16.5486865080935	17.1359468086127	16.4540948394906	16.7360372053313	16.2609658912105
ACOT7	ACOT7	20.015969789557	19.8412326602717	20.3943406315116	20.0454080807745	19.90664145327	20.070997756749	20.1775905819054	20.1406761908015	19.9531605747502	19.8046900872682	20.1406720551304	20.1228392736196	20.2236093679168	20.0459131319638	19.8705346493323	20.2426783311551
ACOT8	ACOT8	14.68578512481	14.9200098250619	15.1886223555169	14.9622007445485	14.9392212888234	14.8729046607919	14.9416159320138	14.9421944181841	14.6222350380209	14.85137537392	15.1361830643707	15.0660109060973	14.9369382229672	15.1288850673829	14.6088026264962	14.9414904850758
ACOT9	ACOT9	15.8506414778899	15.472358234084	16.1407125654607	15.6001315309001	15.9089440312792	15.9124749989224	15.9062970151196	15.8512235224429	16.1160378084979	15.9092519030987	15.9206785622288	15.8074879179156	15.9150135392946	15.6795828465845	15.7920931009508	15.3663561314722
ACOT9;ACOT9	ACOT9	16.7042575836552	16.2581217673399	16.8135162517723	16.4809483246932	16.6170736615875	16.5169712738205	16.6854172745044	16.3868872992771	16.7306460119592	16.6001431131981	16.6726896649277	16.4231993454998	16.5836036154173	16.6278136240176	16.7188610880976	16.2338405517238
ACOX1	ACOX1	15.6846159456848	16.0488221393923	15.871046876688	15.628097553556	15.6813781756582	15.4814703738186	15.8625979300563	15.8267756171111	15.6160569118607	15.6281482418321	16.0096524791065	15.885897465863	15.8823157377726	15.6628852650146	15.7828166675625	15.7985171604204
ACOX2	ACOX2	13.7669533028154	13.6980358827472	13.6986753753049	13.4677913925659	13.4882711207495	13.5817104420044	13.5384893686964	13.6098349241312	13.4725444426375	13.4828540620915	13.8157059183642	13.7608608182967	13.5048354937764	13.6603850948904	13.4983854150832	13.4194940844525
ACOX3	ACOX3	13.6002536389567	13.5372441220864	13.6194044087721	13.7190949540647	13.8186962192053	13.7186835334254	13.8027245936376	14.0378642725173	13.7070314536268	13.9570689048408	13.6070459310262	13.6965934060172	13.7093514673547	14.0949127074735	13.830512072633	13.4528718967548
ACP1	ACP1	15.3176831070296	15.3817141147825	15.5453431195955	15.6366923541959	15.6032560636972	15.73615633533	15.5355767090879	15.7984870909953	15.7110502303193	15.5422035457658	15.5697243378332	15.6846752672301	15.4689272241027	15.3990789726453	14.9450752658036	15.3366463545916
ACP1;ACP1	ACP1	16.72738601276	16.493593372649	16.8684950455869	16.9498183501103	17.136471864112	17.0224267337914	16.9663658356186	17.1070696508667	17.3194379795002	17.0449106877733	17.0911264989528	16.8769381276546	16.9824512401577	16.7153340665418	16.3728745207738	16.695068325647
ACP2	ACP2	15.1761535091259	14.6800619346797	15.8464094957159	15.0294792782451	15.6861744019597	14.8994092718981	15.9068163564623	15.3586535680609	15.559258936791	14.9774910774581	15.9236605688225	15.2056085372875	15.7613861816564	14.7786978175974	15.7657373185096	14.9040129472049
ACP5	ACP5	NA	NA	10.6686716913841	12.1472475378278	11.9566484066685	11.1995926018352	10.3846650492832	12.4521345840038	NA	12.0689461796488	NA	NA	10.7098764737492	NA	11.3398525896953	NA
ACSBG1	ACSBG1	14.788436940966	13.1169181981955	15.1667778164558	12.1231407089084	14.5444647726703	NA	14.5911796515515	12.8018770136292	14.0747155391115	NA	14.7173534584991	12.2790013943956	14.7969867111916	11.802749456383	13.7408998758406	13.3942507550737
ACSF2	ACSF2	14.5636724551782	15.0491852485744	14.5069380753693	14.822731687396	14.6574824175119	15.2063837228823	14.6120828611015	14.7022069656701	14.6166385571686	14.9363457256007	14.4409401213695	15.0648315595556	14.5521392764716	15.078502032283	14.5143473876838	14.6425773521769
ACSF3	ACSF3	14.987340710358	14.8399198129082	15.136706928622	14.7733476801868	15.0476969885492	14.7490192000217	14.8134622404815	14.4563149113141	15.2505783704037	15.1187328934547	15.2026771206032	14.7948808831546	15.2877981954865	14.8731580286797	15.015297296271	14.7140198238015
ACSL1	ACSL1	13.6695199865069	14.5403850601209	13.8560821521242	14.7854110252157	13.8959136645833	15.0228092049009	14.2976571697943	14.8502002650911	14.042611276126	14.9071668848489	13.7712173771819	14.9752808310108	14.0930807309622	14.6279811982946	14.6216518030453	14.387807174885
ACSL1;ACSL1	ACSL1	15.9515252783139	16.7491451921969	15.9179065243379	17.1793230951735	16.2302439261884	17.1910934290689	15.9899070973705	16.8588050597085	15.9970446368328	17.0639395208955	16.0525029904749	17.1897439197384	16.0171833687485	16.9680532007051	16.9111037407346	17.0661056625613
ACSL1;ACSL1;ACSL5;ACSL5	ACSL1	15.8118350222417	16.6454410121621	15.6623229487857	17.1171925888774	16.0851946090948	16.9926652931964	15.9336968900051	16.755917487722	15.914447543724	16.9831293328054	15.9068843844472	16.9643641882831	15.8980014325821	16.8633727571145	16.8407337170167	16.8396924005513
ACSL1;ACSL1;ACSL6	ACSL1	16.8661620764247	17.1279660208107	16.8674621915885	17.4175012001851	16.9544851217631	17.3480011393407	16.9239365985656	17.2955855379309	16.8878868990638	17.3511736134848	16.9688878798752	17.52563979833	16.7935232603346	17.171767385396	17.3988642096467	17.4434693494439
ACSL3	ACSL3	15.818711462203	15.5352003438641	16.341628158319	15.6921230473157	15.7228452480576	15.3134415567238	15.7265446157953	15.3373166776259	15.6719295246294	15.3758341984221	15.9884655696274	15.4476230459713	15.7018266499575	15.570387789146	15.6759353771617	14.9991119714992
ACSL3;ACSL4	ACSL3	15.3564278975922	15.1460393037157	15.9802160135987	15.1783263879125	15.4049053833775	14.9303400243624	15.4844264258528	15.013702031075	15.4072323912453	14.7197096693902	NA	14.9592503326549	15.4466988611026	14.9200546063116	14.0594796648956	14.5874596210614
ACSL3;ACSL4;ACSL4	ACSL3	17.443617274133	16.6937442085664	17.8651467535492	16.9740740605738	17.2715296890685	16.4394989108546	15.7767945645334	16.2763570130354	17.0570041386034	16.2524413166256	17.6319706031319	16.5618242625416	16.7654285583432	16.718445339929	16.847574341765	15.9683598704701
ACSL4	ACSL4	14.6874541460143	14.2804302426599	15.1375068440636	14.0576130566365	14.9386598331657	14.239069346625	14.7115950572632	14.23554214484	14.6789289874546	13.8876951118048	14.7962168075255	13.8341581695725	14.5886766279213	13.8743201200787	14.8361725022126	13.6811387390949
ACSL4;ACSL4	ACSL4	14.5700501030917	14.2641531714405	15.0880559861754	14.2790334128012	14.6815990419543	14.0918468076643	14.6385732769729	14.137248202045	14.6787146327225	13.9356240905222	14.7396082132721	13.9245734805603	14.4146083091735	13.8573352804852	14.6856753061547	13.9162270989757
ACSL5;ACSL5	ACSL5	12.998994075266	12.9860275539981	13.1793599559555	13.0137802657474	13.5224382895143	13.2033079213032	13.0374783397645	13.0121116381081	13.0401456786197	12.7761640528154	13.0713414168671	12.8892815873834	13.2849687637599	13.3061436075105	13.4329689233703	13.0970009452704
ACSL5;ACSL5;ACSL6	ACSL5	15.1502641820557	14.8997850412437	15.0316665352928	14.2821680372533	14.999586029139	14.0717247574326	14.6602110251884	14.3211888759271	14.427055124094	14.0332700909692	15.0091528046971	14.2740288281412	14.8395578506401	14.2730940254694	14.7223342559199	14.6097250605622
ACSL6	ACSL6	15.2286296348253	14.7031669684603	15.3612817706958	14.1433154740481	14.9104701824042	13.9287952437517	14.964766548439	14.1501128904173	14.7618887973889	13.8721289755057	15.1662827358471	14.0821781651273	14.9254017498924	13.9331982061655	14.6103281447554	14.5694159040819
ACSM5	ACSM5	12.5674996292092	12.7054266058143	12.763433127392	12.6948980397476	12.6923153704971	13.5730484292764	13.0966192095741	13.027668666458	12.917914805927	12.4630430844629	NA	NA	12.8078689477317	13.1000079950482	12.0017362999275	13.1780015089604
ACSS1;ACSS1	ACSS1	15.0714219589702	14.6430830363926	14.6825017353572	14.397820319736	14.8791962734261	14.6468318322255	14.8524456343924	14.6046886387459	14.8202299485034	14.6450852643248	14.9569247832215	14.5533484965726	14.906018712053	14.9891832430185	14.8358235282481	14.4283570163378
ACSS2	ACSS2	14.9981061912609	14.5187274323545	14.733375718574	14.5770209882882	14.7504985727866	14.5423631078349	14.7553953143098	14.8396694662854	14.879715505227	14.2860079659973	14.7751021303891	14.6649255156314	14.6339899522441	14.5359834080894	14.8497759961319	15.1023482252936
ACSS2;ACSS2	ACSS2	15.1842113773871	14.7977879853864	15.1200757352578	14.7046125772697	14.9863168629664	14.8633471348363	15.0839022402377	15.1304131253354	15.154231675808	14.7134808220974	15.1382733008492	14.8384641788383	14.985946567954	14.7525663215188	15.1095830621057	15.1231641491709
ACSS3	ACSS3	15.8981185992575	15.6166138773541	16.0786815876808	15.3837582803097	15.8343078407131	15.4894867070707	15.9623237322833	15.4328380181449	15.9291865266219	15.5505965090474	16.0952332847793	15.7597591275093	15.9561660912325	16.1836110052212	15.9459880086766	15.5581668296051
ACSS3;ACSS3	ACSS3	15.4923162875878	15.0520392491963	15.6794477797578	15.1186467371614	15.6837746703413	15.2586363083888	15.6965644434529	15.14994672054	15.7307178315532	15.3083967534017	15.8495883669709	15.3910153375756	15.8123735137253	15.96948305777	15.8899573709837	15.3931137454232
ACTA1;ACTA2;ACTC1	ACTA1	18.1612799961954	18.7760561921249	17.7723134857825	20.196487091087	18.6034449359727	22.0824248135464	17.9521997765776	18.8410076991619	18.9270791989692	19.9275465987894	17.8155328703219	19.0156936928872	18.4955836681883	19.2112194211209	17.9626454714896	17.6912003021324
ACTB	ACTB	20.6239320354331	21.423187689908	20.3834940661434	20.5342409095274	21.0752092068673	21.3264645111712	20.8072779496102	21.2574964307259	21.2036136938781	21.4787729000021	20.5756039217088	21.2011828867238	21.0582943304571	20.9264898177979	17.8170462756117	20.9254857094021
ACTB;ACTBL2;ACTG1	ACTB	18.4481784873421	19.9517516737968	19.0358066077656	19.3812626129914	19.6077119639787	19.9258268034571	19.5907069627681	19.9561513879962	19.4010031612419	19.3395159769795	18.9221751038573	18.6410402512902	19.7496753272163	18.9787603019429	19.572940724686	17.5334061370589
ACTB;ACTBL2;ACTG1;ACTG2	ACTB	19.8986475007578	19.7230427885745	19.5667844166735	20.1330075395689	19.9164104792444	20.2197244930217	19.9129603236823	19.8423977649351	20.1906472490987	19.7731337265494	19.6556332038785	20.1047665103292	19.7715568257231	19.6087273795224	20.3051679429889	20.4282487298446
ACTB;ACTBL2;ACTG1;ACTG2;ACTG2	ACTB	22.0604012676821	22.2708531150762	22.0858499012648	22.606984170828	22.1422028919682	22.5173010197073	22.1681359932069	22.5909869247245	22.276311953395	22.5783903748032	22.1836755438908	22.730091643126	22.2368275700915	22.4731181882953	22.2318035619146	22.5995574844871
ACTB;ACTG1	ACTB	22.1578526600429	22.5701192924385	22.2284929106647	22.7573212612335	22.418893590699	22.8177347460567	22.3530744931634	22.8021875300622	22.4621216865541	22.6356792579458	22.2682999445385	22.659897842602	22.3756603225528	22.5226273041754	22.2642092206946	22.3210829938984
ACTB;ACTG1;ACTG2;ACTG2	ACTB	22.5394314664143	22.6620663472427	22.2202296864452	22.8491941285768	22.6945566052626	23.1582960674129	22.6639714475801	22.9111496133016	23.3753371837845	22.9654184187423	22.6694910466231	23.036114710669	22.7319903886162	22.8073027611298	22.8744083030617	22.7878640608593
ACTB;ACTG1;ACTG2;ACTG2;POTEI	ACTB	21.7795028416287	22.4928807249633	21.8139867580038	22.3973586664111	21.9668737454786	22.9351581087744	21.9616870963743	22.6062612150537	22.3006304849625	22.3268500592569	21.9101626925061	22.4608797762096	22.0225259032897	22.2569285075538	22.1560030830152	22.686692546337
ACTB;ACTG1;ACTG2;ACTG2;POTEJ	ACTB	22.6066862676727	23.1025241821341	22.3340280741711	23.0187642799476	22.7363771164967	23.3104963030289	22.3267534871271	22.8638452927946	22.4543099150394	22.7643785697794	22.6082072175072	23.2287846415688	22.2784965352123	22.9177023073144	20.9629151585609	23.0699907073922
ACTB;ACTG1;ACTG2;POTEI;POTEJ	ACTB	19.6178528045127	19.8009085269209	19.3468253415849	19.9365873744027	19.4894429758656	20.1806874018573	19.672913982302	19.9468094859956	20.1699274474157	20.1144636474314	19.7474037389893	19.7816788087311	19.9626249324575	19.7397479364303	20.6181151911071	20.250847390251
ACTBL2	ACTBL2	19.2366191451001	19.3249959680146	18.4542574668885	19.2635523034958	19.4005704451091	19.0360623018006	19.1137865351752	19.2126516160428	18.6337002346185	19.2411236108041	19.5967456847753	19.3973726744199	19.2341115581042	18.8858247462403	18.8139765645456	19.4015161706951
ACTG1	ACTG1	19.3260611361592	20.3690191376999	18.9642004370262	19.3229296212477	19.0205212121271	20.0780755277086	18.9189954902665	19.8404931737731	19.6421010716373	20.0246132756063	19.200608814106	20.1863744608376	18.8454288633724	19.914105447425	19.387547049486	20.0568896484215
ACTG2	ACTG2	18.9097896073479	19.1086810181081	18.7930644932172	20.2003630109384	18.9791970874106	20.4362895161756	18.7163717608551	19.2702735241249	19.5715899908294	19.9189176998945	18.6732960087	19.5355447793219	19.3175339142647	19.5846752647806	18.7484261649741	18.8740491181273
ACTG2;ACTG2	ACTG2	19.8904948984336	20.2563986165051	19.4672521224638	21.2406671454059	20.0074257817691	22.9206557233409	19.42775473651	19.9977694504102	20.1248823626366	21.0630354469535	19.425511360003	20.4917486689618	19.93777220116	20.4852185595363	19.3168904036186	19.2695966185705
ACTL6A	ACTL6A	14.413515766441	14.0839789314191	14.4256550418264	14.657114399946	14.4253619182671	14.2314875690044	14.1761303918934	14.3312981029661	14.4977225965984	14.4531006329674	14.3656375517447	14.5197117750804	14.4604337968713	14.4129725136722	14.8208475532287	13.6472448993256
ACTL6A;ACTL6A	ACTL6A	15.8172892423167	15.8355360229953	15.532798184318	15.9395348174093	15.8013466135843	15.7797008741262	15.745036498316	15.8284001255661	15.7452114877717	16.0057452137001	15.626709780266	15.6775204836773	15.770732546998	15.7770142094486	15.9468790013104	15.7530265180306
ACTL6A;ACTL6B	ACTL6A	13.1716270537021	13.4708774593752	12.8119361331676	12.9993125169456	12.9055867538229	13.0790352956835	12.8573536027046	13.0474737170805	13.3004256880566	13.3333063561115	12.8186228932379	13.0835085332986	13.2462090877049	12.8483611600531	13.3068121229812	13.705451754166
ACTL6B	ACTL6B	13.0863868631653	12.6510045874935	13.6271023055981	12.8259743933635	13.2542678250848	13.2715170112355	13.2826001974202	13.0335358254788	13.2577749650208	12.9766407702388	13.6687970008621	13.2527266848152	13.1540767075912	13.3942617108341	12.976211614769	12.6832481560694
ACTN1	ACTN1	18.3239970029396	18.0102105201219	17.7365454152476	18.906064197953	18.3399302520121	18.5017355245135	18.0769660986094	18.4923374927407	18.5598448225099	18.9640208206843	18.3781003196379	19.0472568398066	18.3707083451118	18.4798655673645	18.5342178908198	17.5479678278618
ACTN1;ACTN2;ACTN2	ACTN1	12.4913971727382	NA	11.8709040880457	NA	NA	14.195195797248	NA	NA	12.8817640214013	13.4169828822818	NA	12.5965322157717	12.3266148682657	NA	13.5715866272579	NA
ACTN1;ACTN2;ACTN2;ACTN3;ACTN4	ACTN1	18.8368470353684	18.8459361565254	18.7080686942566	19.5405047305621	19.1272731471871	19.7094988310832	19.0920867102433	19.3417014926713	19.5005883986558	19.5599642651068	19.1665900493282	19.7334167864185	19.1780146456312	19.2028373432145	19.1797597672398	18.1809065223892
ACTN1;ACTN2;ACTN2;ACTN3;ACTN4;ACTN4	ACTN1	15.6573343186524	16.3836924889517	16.2279243253425	17.2594529649697	16.6669159959724	17.4952454619427	16.2997871742844	16.9987018140913	17.1105520768515	17.1149450183348	16.5046595638717	17.1140142279102	16.8740673100891	16.9436555796299	16.5344636923315	16.2128439396981
ACTN1;ACTN2;ACTN2;ACTN4	ACTN1	18.7516860656869	18.7687161161462	19.2174356136012	19.3184467195969	18.9315383595716	19.8210844075552	18.8982313508945	19.3028393684971	19.7971284108836	19.3975789051834	19.1388786909951	19.0469755033015	19.5158350149769	18.8278217212116	18.8759555772541	18.2323109479252
ACTN1;ACTN3	ACTN1	18.5448452522605	18.2115994937614	17.8423530801617	18.9742158981344	18.4417975269141	19.6893857296317	18.1790532299057	18.4771898552718	18.610045760084	19.1305249692504	18.547645403521	19.1592842285029	18.2792208032245	18.3969152464897	18.3953557976006	17.6859512527989
ACTN1;ACTN4	ACTN1	17.4015044301099	NA	16.6963261543589	17.0686922522941	NA	17.9643600047661	17.6108750704357	17.7114327039748	17.4056859220439	NA	17.228445079912	NA	NA	NA	18.4206701404559	NA
ACTN1;ACTN4;ACTN4	ACTN1	18.9102617270927	18.4276545622469	18.6663092659927	19.0968332089172	18.9427682887203	19.113250918592	18.9708576091159	19.0343441286651	19.4043527818703	19.5564453864056	18.6556789730966	19.3233478530869	19.1837871081069	19.0011018925516	18.9800917846747	17.7347439104714
ACTN2;ACTN2	ACTN2	12.2524716264656	12.9462953494089	12.8574517636228	14.796554908472	13.9412963139979	19.248082842357	NA	NA	13.1126729036106	15.3637595819351	13.1190718381181	NA	13.3174945127637	NA	13.4243444210801	NA
ACTN3	ACTN3	9.96499657370259	NA	NA	13.3082150134821	NA	NA	NA	NA	NA	11.9779217339273	NA	NA	NA	NA	NA	NA
ACTN3;ACTN4;ACTN4	ACTN3	13.3664231262108	12.8566892787062	12.9310894752025	13.1022521038275	13.0511571708236	13.8935367342423	12.9464085494987	13.1624915042843	13.1504572159808	13.3752785514019	13.1696313917942	13.4944431980662	13.0514600658459	12.90932089182	13.1362404530444	12.6140587362784
ACTN4	ACTN4	18.8507097631193	18.4538104380851	18.7093188195963	19.1256128549645	19.0682680668508	18.9921981752109	18.8576464071608	19.0414976575596	19.2127287098885	19.0948343906987	18.9977781923042	19.3830128150867	19.0963266941714	18.7952091590074	18.8545676305962	18.0507871283808
ACTN4;ACTN4	ACTN4	20.12797997319	19.8711248301675	19.8344329182264	20.3495317203924	20.2325597302928	20.2168138885986	20.0462129202359	20.1459036002923	20.4964651306817	20.5391692654224	20.2203943443102	20.6755449798627	20.191299799992	19.9849360947633	20.0484826705736	19.3700139750378
ACTN4;SPTBN4	ACTN4	18.4876087874021	17.9893183238526	18.2334917773739	18.8039314376611	18.5501486617302	18.4924270177864	18.467187211516	18.6113017609228	19.0769850061963	18.8969250711508	18.5291081275024	18.938650003873	18.4897710189159	18.1568228650616	18.6854746855156	17.8034035930017
ACTR10	ACTR10	15.9620620004247	15.8675217653811	16.1758426560166	15.6924433168185	15.9895381672024	15.6567336717832	16.1622630051613	15.7768034613565	16.1842991176918	15.7669080550064	16.2700648059952	15.9460647970048	16.0616405504879	15.4829157549963	15.9424437230325	15.7906343730258
ACTR1A	ACTR1A	17.3832235092444	17.4414700839943	17.615204439534	17.2161170391734	17.3472123660685	17.1934114254763	17.4588989408248	17.3959752330819	17.5797642023361	17.3194354274225	17.6418612878711	17.4563305959315	17.3713781408273	17.1028227346446	17.2648127854747	17.2917640907484
ACTR1A;ACTR1B	ACTR1A	18.5416854194332	18.6832002224972	18.7071294214513	18.4341249772554	18.6842062516783	18.7701005748119	18.5862553039068	18.4990963349129	18.8687986600132	18.6283286061874	18.9230345724069	18.6287657242273	18.7106988419886	18.5365811777846	18.8556115870789	18.7934669106385
ACTR1B	ACTR1B	16.2435989403284	16.6105205724528	16.3458917715101	16.2522009343801	16.2842449965232	16.3610317618614	16.3615869627881	16.4736190658817	16.5467650793056	16.488748129386	16.3182607844932	16.4916379835509	16.3611003833528	16.421469125675	16.2481038400967	16.3534745456053
ACTR2	ACTR2	18.7999803878417	18.5892551931155	18.7159587151262	19.0165644791713	19.0612717526129	18.7589313724143	18.8157859951591	19.2656016053775	19.2218375197518	19.1833615672447	18.9376868390486	18.8492172866562	18.9408112398827	18.8812092850749	19.1721421211761	18.5451665044196
ACTR2;ACTR2	ACTR2	17.0896475912805	17.2154291057035	17.2002740633989	17.3793693966481	17.4324632999565	17.4029556042081	17.374068722069	17.7555074722261	17.3772147280903	17.3120437112693	17.2576131250873	17.1582259860458	17.405427338701	17.3627092699447	17.570833086393	17.1231836747257
ACTR3	ACTR3	17.7657334143676	17.6360353401296	17.7166895344832	17.7895143247528	17.9481135244489	18.0639980147722	18.0462124248938	18.3103558171139	17.9754436061419	17.927722936715	17.7829449804144	17.7451634355332	17.9378323928824	17.6762659557766	18.0344607143462	17.6427618570853
ACTR3;ACTR3B;ACTR3B	ACTR3	17.6981482721151	17.501790598618	17.6238231762327	17.8620841816877	17.7900330153789	17.7765721286543	17.8965841545104	18.2112850139225	17.6946914989696	17.9001709157671	17.6258953057069	17.7493641581111	17.8712271879659	17.7979065938331	17.8290824387237	17.8365352644623
ACTR3B	ACTR3B	13.0069641256847	NA	13.4484777514931	12.7375986482753	13.0074084238235	NA	13.0965011305496	13.0748619510819	12.8208677227302	NA	13.1900638559544	NA	12.852236883385	NA	12.9096456148527	NA
ACTR3B;ACTR3B	ACTR3B	11.7382842736664	11.2843498700128	12.1807412725781	11.4231474326368	11.7770543377153	12.1476056179155	12.5209884972965	11.8225652936319	11.7382218211095	11.8345293908684	11.921848556991	11.7474083806152	12.1156972648291	11.1029598859101	11.794831037631	12.341299289462
ACTR5	ACTR5	12.6179786752961	12.8401608467421	12.2383858504012	12.562271529367	12.7699390157218	12.3723744420095	12.5275024342824	12.4876928905013	12.5870601612036	12.3616613931366	12.4414308515429	12.4644942530524	12.534724807451	12.6338345222439	12.7642125590529	12.7178284461282
ACTR8	ACTR8	12.2158454115871	12.1043067488249	11.8984968483904	12.2003026121842	12.4022060436238	11.9714247642707	12.2358878838114	11.9357503439234	11.9489665803263	12.4374219595869	12.4825362951336	11.5657314488888	12.3712099769532	12.4215322198823	12.4500647955202	12.1401732186952
ACTR8;ACTR8	ACTR8	10.8821029807546	10.6952989857086	11.0029922567985	10.9596885386977	11.0730980198128	NA	10.9595473847645	10.8982395217594	10.8001405589131	11.057393730462	10.9219730923716	10.3676717889744	10.8024832489569	10.8369710013469	11.3797521166451	NA
ACVR1	ACVR1	13.4036447366282	13.5959555905033	12.9880016840343	13.599337742163	13.2194579522172	13.6844192392102	13.094556707874	13.3904112167829	13.4032577577253	13.6581514224972	13.0063458466228	13.6287704022047	12.9149420676907	13.6274918977332	13.399052630574	13.3793621001669
ACVR2A	ACVR2A	10.9861050732431	NA	11.1092089305641	NA	11.5515218213976	NA	11.0488904631509	11.9074431753455	NA	11.4118606593598	NA	NA	11.1535099764225	11.8402412581051	11.0126650248231	NA
ACY1	ACY1	14.9071658500129	15.4488617784282	14.8329714740632	15.1626701768482	15.1819582543261	15.7320194893353	15.1181324811125	15.5264090114094	14.7252592068018	15.1989674074723	14.898740122666	15.4089569033268	15.2301673748209	15.8469838836922	14.8712029369284	15.9723043572173
ACY1;ACY1	ACY1	15.6610400641703	15.9624596310729	15.3814801060874	15.6394118203116	15.7988090953514	16.1815884271794	15.7608937228263	16.0649662197259	15.6847409394466	15.8202382833602	15.5128097672068	15.9315955380686	15.8019537796279	16.2475305054594	15.9825676679475	16.4973858664634
ACY3	ACY3	12.746128978115	11.9982802865836	12.2034772996621	NA	12.7597499582541	NA	12.1599758189811	11.8883459128017	13.1624711983438	11.7726725799552	12.078739670875	NA	13.0453692984022	12.0150158960637	12.947991513226	NA
ACYP1	ACYP1	15.4640809870003	15.2855061837963	15.3891620583348	15.4868148536559	15.442206481919	15.5226833593166	15.3531233191966	15.3654350613305	15.5459682493841	15.4000372747924	15.512716251629	15.8185837355965	15.7436512217172	16.0442094007413	15.5952056806626	15.9967587717606
ACYP2	ACYP2	16.001972608889	15.7485133154119	16.1751220930103	16.0799826253073	16.3052293853311	16.7683414583854	16.1858724858821	16.192156556671	15.9770387201742	15.8884307202782	16.1787945217066	16.364297588578	16.3138198978665	16.5413669574122	16.0872680940175	16.8649945730201
ADA	ADA	12.7922031841301	12.7767176364882	12.9190400601408	13.21802927686	13.0463368598885	13.6373682971701	12.805512329917	13.4638361221646	12.7485897928931	12.9750335434044	12.2178662190062	12.8499845012526	13.1835156388651	13.1920230751197	13.2963632373996	12.423261494212
ADA2	ADA2	13.955637555166	NA	13.9922852582417	14.1792384268649	14.3832182112659	14.2884364833703	14.2801016860383	14.0759200636983	14.1304420638823	13.7937987893743	13.9151065561018	13.8060758059504	14.4701724602667	14.0783400113581	14.0980168563984	NA
ADA2;ADA2	ADA2	12.5969572449267	NA	12.7196747658673	NA	13.0369355372771	12.4708615597462	13.3564328393334	12.943048499839	12.9699425549841	12.2362716890868	12.5590343272057	NA	12.7262593013236	NA	12.689273958228	NA
ADAM10	ADAM10	17.265008097603	18.2969128687489	16.6399929275299	17.7717491960254	16.9227533825314	17.8505197601643	16.95500882991	17.7822398554929	16.6840876912981	17.7704357342184	16.9447899023484	18.0334626706044	17.0253002697052	17.6977435464445	17.0848512649751	18.1631521080824
ADAM10;ADAM10	ADAM10	18.41850618024	19.8236108163435	18.0949967289304	19.0266546760398	18.2728117995039	19.1330036539914	18.3906256524481	19.1404053280598	18.0071770387116	19.201436816883	18.2059403871146	19.2532707254674	18.4733291297296	19.248688423027	18.1878155519379	19.516754326631
ADAM11	ADAM11	12.1798083484942	NA	12.7354645876808	11.5852412140319	12.3935100559039	12.2378107205301	12.4290475674844	12.7209148083196	12.4498037752974	12.1214542972878	12.4520759656971	11.8418523996199	12.1123120568998	12.7562199620862	11.9838064235648	12.478874313431
ADAM11;ADAM11	ADAM11	12.8091180774815	13.2978282837004	13.7343578224933	13.1248718421341	12.8420262555186	12.9183693917871	13.0573000018984	12.7825174910168	12.8979935842842	13.1622813757614	13.4982606296923	12.8838336627918	12.9926020117281	13.4444300000636	12.7079159147766	14.1179073089549
ADAM15;ADAM15	ADAM15	13.1102153997648	13.5792798004656	12.7616194091253	13.4624894409476	13.059257220171	13.6192463252949	12.7168445542546	13.1304972092327	13.048855984167	13.6483474563789	13.0520748037306	13.7320191640794	13.0520759872022	13.5177849686796	13.1752242251175	13.4262671631291
ADAM17	ADAM17	15.8879259494467	16.1980544765471	15.8173489823688	15.7524496269518	15.6831195983375	15.7354127110644	15.7078510255765	15.7319005917411	15.6777340084295	16.004536338734	15.4971294785028	15.9298940568377	15.7591776363883	15.8865694296013	15.6997087712751	16.1373022725875
ADAM22;ADAM22	ADAM22	12.9192450325625	13.9205433079131	12.8451244714744	13.6407595773718	12.4814830600121	13.5163290146196	12.6334054368636	13.5942184792742	13.1411657224313	13.487407724194	12.9657697439908	13.9127532638932	12.7786935324517	13.6023097745196	12.6403791594039	14.396509090842
ADAM23;ADAM23	ADAM23	13.6538432845735	14.2657517519838	13.7443726952459	14.3000079342104	13.6881691175474	14.1627352172845	13.5176284480931	14.0376579059312	13.09239987055	14.2205601520797	13.6823628713	14.4574302717297	13.575344223727	14.3733800040477	13.1590456823018	15.0600722838196
ADAMTS1	ADAMTS1	11.4134712202906	11.8845864743756	10.6684329635401	12.0623293073736	11.5135437162134	12.0686561846905	NA	NA	10.6348464710862	11.2856989230541	NA	11.2188961739654	10.9988821206598	11.406770863117	12.4958038552902	11.9523201817927
ADAMTS2;ADAMTS2	ADAMTS2	13.3263141921743	NA	14.615321534927	14.0227569175462	14.6430885211864	13.6573511467196	14.0903032070823	13.9214318676044	13.7245116695781	12.5148791676948	14.3921483271699	14.3842161806126	13.9043115845765	13.7679328450015	13.3066637854089	13.7035202409596
ADAMTS4	ADAMTS4	NA	10.5996553447091	NA	11.900053443094	10.2264505436946	10.9445490959986	NA	10.1677500579775	9.8327791183823	10.9148528931657	NA	NA	NA	NA	11.467017114192	11.5873687506067
ADAMTSL1	ADAMTSL1	13.4571773821624	14.0735692156247	13.4956006910415	13.8499718758922	13.8545385970222	14.1999222825798	13.5851112280708	14.0487175988858	13.3344382348909	13.4522477937477	13.5822571024964	14.0664379405019	13.7975736499934	13.1779504510114	13.2939686498595	13.7925376163461
ADAMTSL2	ADAMTSL2	13.0379532698154	12.9635282612918	11.8809834313385	12.9025313432386	12.9350079095754	13.811860838863	12.6754517060572	12.6899966953599	12.5902804600439	13.2324506618537	12.2166806286158	12.6022468575282	13.2042587421939	12.5099171335501	11.6308505317651	NA
ADAMTSL3;ADAMTSL3	ADAMTSL3	NA	12.2440784419935	NA	12.6267486331075	11.5469245033859	12.3351213281754	11.6200077376818	12.1945263999896	NA	12.3832413648353	11.6951147732858	13.6973341570288	11.6894660469154	14.0190993476019	11.1268040293185	NA
ADAMTSL4	ADAMTSL4	13.741875403629	13.5081203589561	12.6884324651449	14.0522667323875	14.3055699724867	14.4583569038953	13.1509393171454	14.0262912078451	14.1915554532715	15.0341997471994	13.9278953512459	14.6481060889241	13.8634875359681	14.4228111447894	13.5273589177461	NA
ADAMTSL4;ADAMTSL4	ADAMTSL4	14.2551267513806	14.6722268259469	13.1884143218435	14.878405156486	14.6452687311922	14.9695474326586	13.8154706193731	14.3638689803281	14.7419611795329	15.4725793511492	14.037638553988	14.7981862098281	14.531572613431	14.6647355756331	14.0074728714367	14.2624278078389
ADAMTSL5;ADAMTSL5	ADAMTSL5	16.3140174717298	16.1993117256876	15.5144507282428	16.1487302324295	16.366960807067	16.1023721779253	15.6598909324516	15.3687930602178	15.4972588541023	15.1376618799997	16.2305280836752	16.5795480854662	16.1804449390047	16.1628637812894	16.7016736098056	14.8907761074767
ADAP1	ADAP1	13.8273405882398	14.6448421918212	13.9085813306439	14.3250530671616	13.3401726277153	14.2106685787812	13.7852251439025	14.2092754983136	14.1269378826135	14.1195957920893	13.8925593618206	13.9041844757634	13.7524366448279	14.3027002935676	13.3497412176145	15.0817748605918
ADAP1;ADAP1	ADAP1	14.1048418012907	14.8621340762918	14.2463274893176	14.6918671673636	13.9262745228379	14.5861094688065	14.330604649896	14.5907269063653	14.1343339815241	14.7276132061469	14.2853407670094	14.6994052857447	13.8644140183355	14.6259987828123	13.7930102136698	14.6843628827373
ADAR	ADAR	15.4879047440989	14.8590826965203	15.6546577325114	15.2028858613779	15.7016905495184	15.2455731049271	15.6295366051389	15.1543083009133	15.5680088899649	15.2866324954638	15.649764446622	15.3201999168668	15.64602671133	15.6113726893563	15.6307626311108	14.8233409017023
ADAR;ADAR	ADAR	16.2383235238852	15.9377778082218	16.3692605115386	16.0082558446338	16.4268090835321	15.914610081253	16.2865765802356	16.0147122984307	16.2070805372592	16.0938361273089	16.3022293645927	16.093002307111	16.2815580433559	16.3049873602145	16.1105926886644	15.6500667960738
ADARB1	ADARB1	11.7117952010951	11.4018346563518	11.4771305103801	11.5789324747644	11.4433646956242	11.1985704832499	11.8450543446592	11.6149425883288	11.4680941286033	11.8118402038519	11.3982997555261	12.2836582904798	11.7201729857491	11.8757822599819	11.6119611713502	11.2366986887753
ADARB1;ADARB1	ADARB1	14.3119972668745	14.257120554598	14.4989807488897	14.2658417338476	14.451153159388	14.1364416461384	14.3736046564957	14.0566683351993	14.5289381531799	14.715754736706	14.7589562443127	14.9908880975788	14.3663713102971	14.3287574696917	14.5763103782068	13.9365714039637
ADCK1	ADCK1	12.5111298229504	12.8506319782969	12.9863361251442	12.5629308747644	12.447172025488	12.572234349197	12.3136428713378	12.5437027538253	12.6889144452794	12.3870895760011	12.7067123119634	12.8208720265863	12.5404280480552	12.7593193709722	12.2765159561452	12.84069456461
ADCK5	ADCK5	NA	12.6939914192133	13.1033818723798	12.7492052923055	12.6026970529801	12.7222797422541	12.9992684713613	12.367518052868	12.8065524373498	12.7804950003301	12.9968388980098	12.8229233057618	12.3476609783921	12.343002783669	12.4921560987624	12.815916499751
ADCY3	ADCY3	14.5455594129014	14.5618130864571	14.3077156995841	14.4324307115845	14.5207613223615	14.3892701507568	14.5352568655612	14.3663663096662	14.7597111457638	14.7295754230629	14.876774845769	14.7261948925824	14.8668929993898	14.8780680545234	14.9649314337444	14.3494323429288
ADCY5	ADCY5	10.4983275385032	NA	11.3741700760685	NA	11.3636638962173	11.7688624967407	11.7195058196937	11.8025779107166	NA	11.930108978005	NA	11.7601751960713	11.6316681797431	13.2585675570252	NA	NA
ADCY5;ADCY5	ADCY5	12.1806276698524	12.9760363565211	12.6982706734164	12.7860278799183	12.4422725789172	12.2971909281152	12.1372515350683	12.0030451092256	NA	12.4275934102312	12.0091434907866	12.8502419239454	11.8545366955127	13.6083213974504	11.9912279311101	12.7980089292754
ADCY5;ADCY5;ADCY6	ADCY5	13.2770854871664	13.6789395399261	13.3775513072286	13.8427878326054	13.1543378282093	13.7160406223485	13.1191852426376	13.6149120597478	13.3180784326707	13.5917141009679	13.1523969350713	13.6152694297758	13.1469018150426	14.2870149640412	NA	13.6327030961861
ADCY6	ADCY6	12.6605225786077	12.7713813674543	12.4159656178323	13.3198250351899	12.845392880836	13.0697334810931	12.6356553180607	12.8991987567195	12.5371536178481	13.0987334040576	12.5436069486235	13.3404127239798	12.3958163858444	12.8855605959732	12.960107352294	12.8590812488054
ADCY9	ADCY9	12.520296592417	12.8999302812168	12.7274752502567	13.3830029876982	12.8416769210437	13.3302034031745	12.9855571149055	12.9945674822997	12.6470797097735	13.2620938077739	12.8177547949021	13.3979793981541	12.4946675777189	13.3556980185094	12.7393857667848	13.3157710467263
ADD1	ADD1	18.3445063248521	18.6275203037764	18.0308914116195	18.3404964512397	17.9603471606979	18.1451054828422	18.1641766590889	18.1384378625188	18.1130737142904	18.6052812716398	18.0960484431783	18.7459955505642	18.1755883153007	18.7251837763024	17.8329641493087	18.5143851918109
ADD1;ADD1	ADD1	18.7217685244703	18.8698686476397	18.4331648295722	18.6592089273721	18.4973594773602	18.7257590622614	18.629428324518	18.6211975380935	18.7874916249494	18.9465390018209	18.571593802315	18.8529835322906	18.6289901833323	19.018126848314	18.5161164796348	18.8224997699858
ADD1;ADD1;ADD2;ADD2	ADD1	16.7169924916098	15.5051081945819	15.9989582887822	16.0510237751663	16.3240315235187	15.8075429158542	16.3020304996492	15.9447620009664	16.3660982508468	16.2971595127355	16.5159350642134	16.050420502857	16.534632440317	15.7027138848683	16.5647774930029	15.8577240967054
ADD2	ADD2	13.61220279714	15.0469491237141	14.121517367511	15.1339346044422	14.0283593906596	14.902240409306	14.0151644131703	14.8577096873183	13.732279460976	14.9020824781529	13.9192717665802	14.95184896018	13.6198192477449	14.8773775428815	13.4621133718514	15.5328663965388
ADD2;ADD2	ADD2	15.4767179629673	16.812217468668	15.6830224761535	16.9147443612066	15.6145677574616	16.7848134716987	15.4928049360087	16.540596857373	15.4567859558276	16.7493091751067	15.7629396019987	16.8485475946665	15.4891448166564	16.7094838032418	15.3106558805824	17.3293700425495
ADD3	ADD3	14.5073150094852	14.8153012474665	14.3239672705976	14.5653915274042	14.3632392972444	14.4082420802343	13.9060341963518	14.4087402218099	14.5057826413703	14.9980792848078	14.150576514449	14.5758794009591	14.5061173030014	14.577194968565	14.1554979894716	14.4053949178846
ADD3;ADD3	ADD3	18.821021645373	18.8252714811513	18.3377917807951	18.4391656830826	18.5047464758053	18.5113022461717	18.4581213755267	18.2670623875484	18.6623519994048	18.8504391580975	18.5536739222315	18.7609715977461	18.6082883882722	18.9929770184688	18.441333682736	18.4834261457365
ADGB	ADGB	NA	19.2238574507308	17.8518595167016	NA	18.9319622242041	NA	NA	17.9218319306601	17.390291414123	NA	18.4803157548309	19.1068367854996	NA	NA	NA	18.7560108511792
ADGRA2	ADGRA2	13.3713107879008	12.9960935570772	13.3354807689505	12.436893801981	12.8433279404216	11.4707953840263	12.7942934415014	12.1444304580965	12.9516068461997	12.7490652939382	12.6996827721292	12.6993501048934	13.3729196198784	12.7134515330975	12.7478252208526	11.5894498479594
ADGRB1	ADGRB1	12.7940137970316	13.7679040916648	12.5256323113306	12.3735594494538	13.3651558990636	13.2310228085834	13.0565516501599	13.3045210719082	13.0739679391055	13.3854815098615	12.9831177631885	13.1971452303169	13.2514846579153	13.5176137741696	12.5935681208105	NA
ADGRB3	ADGRB3	13.3345149264002	12.7172202227103	13.0046833913786	NA	12.8427914610164	NA	12.9558233666952	NA	12.8529679192258	12.3542075799609	12.8161909755671	NA	12.9748646422384	NA	12.628686096992	NA
ADGRE2	ADGRE2	12.0978298180122	11.582817575982	11.2025529064207	12.6516518542409	11.6425392674208	11.0594593850927	11.9398271807874	12.3586071648241	11.5176209138257	11.4995057949647	11.3947934255449	11.8482806684273	11.4733552849229	11.6420032841191	12.628968376208	12.1626505927988
ADGRE2;ADGRE2	ADGRE2	11.734282577716	NA	NA	12.4402661710334	11.0421655116884	NA	12.2473751795566	12.290971316559	11.4053648720606	NA	11.7944361744144	11.3239442043604	NA	11.3905021781192	12.9606382756986	12.3241019406442
ADGRE5	ADGRE5	14.9231818580852	15.2040974030117	14.9686528486921	15.3614639074357	14.891248010328	15.2040473085004	15.0963876359432	15.5157165427349	14.6591078041214	15.1470783428138	15.0446675543066	15.1134227794352	14.8765874097259	14.987538310164	15.0295424413398	15.1062111841118
ADGRG1	ADGRG1	13.1243536350472	12.9236800883198	13.4629785461845	12.6348091905231	13.2231734759224	12.02559695983	13.0361700432396	11.9630430398541	13.0542062383156	12.5579302108368	12.8408040985166	11.7454636938651	12.8801400445348	11.4900027831771	13.7606588556996	13.218170595562
ADGRG2	ADGRG2	12.1821490792152	12.4952007801029	11.7679583498231	12.6763723023062	12.860426796862	12.1244159809597	12.288057166489	12.5397702698023	12.8157509336044	12.6445508434784	12.283582766746	12.6458842843081	12.5276888695389	11.198831974394	11.6682693120835	11.8485965202477
ADGRG6	ADGRG6	13.8829665435466	14.5094287742979	13.8657634571955	14.151825742979	13.5852398698707	14.0914578156867	13.8495466947369	13.801613226066	13.925204533736	13.7785227266426	13.6806321898968	13.9495806456823	13.6892740053413	14.0136183129721	13.2382465632235	14.5400844719259
ADGRL2;ADGRL2	ADGRL2	13.1292591660551	13.375233893986	12.9137109687815	12.5402974570636	13.247754295427	13.2883373225002	12.9593289344401	13.0292085032021	12.9791606984331	13.0353007842782	12.544319943406	12.8342323661935	13.0257233510832	13.0966443808253	12.772554963182	12.0897522075367
ADGRL3	ADGRL3	14.3617412280444	14.2959841732268	13.9595752152188	13.4042404449761	13.7560847469968	13.7439354948204	14.0835905420125	13.5457278663809	14.051976289621	13.9413715781966	13.9229405587134	13.3919612170854	14.1042265707275	13.6357657181757	14.1410201942659	13.9941366900955
ADH1B	ADH1B	20.084690974586	20.1929885363903	19.3600149714717	20.3006050171329	20.1341921294422	20.6538031058023	19.7497330532195	20.456957813608	20.0693286574686	20.2523520318745	20.1217144518478	20.8108802617828	20.1172132377115	21.1835159964211	19.1564993806196	20.0184700345448
ADH1B;ADH1B	ADH1B	19.6258077902147	18.6658835537117	18.96777793065	18.2406924116448	20.2589889160337	19.3334798916659	19.6610657572409	19.3225886903864	20.2495337369026	19.3923930534773	19.7270985592449	19.1987780370884	20.3032327068347	19.5061778372978	19.11523822072	18.2685965283729
ADH1B;ADH1B;ADH1C	ADH1B	19.7897122525384	19.3715135906291	19.2672990029655	19.0513067322191	20.0734426702838	19.8720299784127	19.4535148767872	19.7916823726738	20.4125588776034	19.7594735895887	19.8647750849909	19.9538453180739	20.025096813005	20.2738339191914	19.2937434208998	19.0139768122681
ADH1B;ADH1C	ADH1B	20.771348199271	20.1073725726434	20.3646234998163	20.0876290134934	21.0867239724147	20.8870371667101	20.4581770780242	20.6532332560812	21.4716145596208	20.6112541514047	21.0055774576782	20.9274984319767	21.0800832081167	21.4039647910892	20.216462058035	19.7909743860254
ADH1C	ADH1C	14.3925995688808	15.1128509958438	14.4783370789929	15.2516224726457	14.782181634726	15.4522356542888	14.3701758126468	16.2067342261442	15.1772064394724	15.1600199340622	13.9555546392376	15.0536678486256	14.3282687096265	15.5003693323757	14.8868721105909	15.8756561332884
ADH5	ADH5	18.5033270675954	18.2848384082868	18.1948671684708	18.2141139141978	18.4030310023976	18.5617011627382	18.4027247003786	18.5186609179592	18.7680133695483	18.3196986644708	18.5153500363384	18.5967011940967	18.620474417719	18.8725997152091	18.4753341227799	18.4869331437682
ADHFE1	ADHFE1	11.8869924599505	11.6629552728667	12.3851583817086	12.1912501358114	12.5642626355565	13.0041054637923	12.4258996462571	12.1812410999267	12.6162806238858	12.5899048570505	13.0942478851038	13.3122484253676	12.9701450974459	13.3191037652273	12.1641891627886	12.6734848886305
ADHFE1;ADHFE1	ADHFE1	11.8336175058421	12.3022704926215	12.79174082779	12.7127447801583	12.9901883247156	13.6719355527131	12.061202407045	NA	12.088880970955	12.9672638259451	13.6459060140466	13.802082120122	13.2725437688639	14.0222519319402	NA	13.4926421325661
ADI1	ADI1	15.6587650767031	15.6837680112686	15.668333879634	15.3238307066948	15.8201513490456	15.695187961514	15.9841315794199	16.0448443025901	16.2074792693392	15.7879439623178	15.9988445838888	15.9237174242928	16.2356363431802	15.960493107416	15.4362838447989	15.5348681600479
ADIPOQ	ADIPOQ	13.2135813891753	13.9601135066681	12.6346495824783	14.0839836972168	13.1085030575267	14.3555891128407	13.0837315119605	13.8239007497054	14.7545587617256	14.9648432556592	13.8451892103251	15.0034959610633	14.6729919043092	14.9577761110065	13.7722367190927	13.9835502699156
ADIRF	ADIRF	NA	NA	13.1861612322453	13.2158126056401	13.5738300454921	13.4071500144346	12.7742241326256	13.6737421202598	12.8005547466367	13.5322836541326	13.0716974291208	14.1045388291105	13.0402578275901	13.3237533381338	13.6781110522771	12.8834365699254
ADK	ADK	14.296245935375	14.1536730956282	14.0941822086071	13.6008085670692	14.1149134832497	13.9318573138472	14.4486700746845	14.3201434566777	14.5007599479955	14.0180170649121	14.0116033543306	13.9341180569951	14.5607948861562	14.3854857206778	14.1337917292276	13.9678046511448
ADK;ADK	ADK	16.3793943080332	15.8953025288335	15.938073826619	15.4361899258145	16.1183502075223	15.8617216939365	16.150578141658	16.0360148817461	16.4545288951258	15.9623022369626	16.0008783697044	15.7864973318457	16.5422224601323	16.2859153678165	16.3945530921891	15.7343104902847
ADNP	ADNP	13.8731177193386	13.7357029357402	13.6643817150886	13.5636115135062	13.6835129066282	13.5251268746388	13.6474600036622	13.4061201717095	13.6677065468337	13.7993206781112	13.61868861018	13.5449624908794	13.6705939791217	13.684514618377	13.5447071132098	13.4278969653851
ADO	ADO	16.6612776107525	17.2371018930687	16.5597617411924	16.9036989587409	16.7492918516803	17.3083274113059	16.6591339611859	17.0903954765948	16.6253621650057	17.1016626799229	16.462482575659	17.2247539032912	16.8852638792177	17.3664349842399	16.6861965871671	17.3845176786374
ADPGK;ADPGK	ADPGK	13.2195807307688	12.9895295654216	13.4044807954265	13.122727114086	13.3399702896569	13.3481658613202	13.6097005783686	13.4381500464573	13.3282304280193	13.0700455595379	13.0088667794467	12.509899698458	13.5115697317354	12.8873526998108	14.0723200370539	13.3637048420191
ADPRH	ADPRH	14.4068233815492	14.0990360842303	13.4984146955148	13.563448621814	14.576049601424	14.2878533402778	14.3998780380857	14.4572706012865	14.2790543911037	14.1303678168385	14.4136391638786	14.2533934559092	14.4225541233016	14.0885825493564	14.4254876753187	14.2511298165553
ADPRHL1	ADPRHL1	NA	11.6712740728277	10.6586038004963	11.6046412863843	11.0950597870424	12.5261302316262	11.3606877607086	11.5385817107596	NA	11.3974623994645	NA	11.7597618004295	NA	11.4573681256332	NA	11.3346360758149
ADPRS	ADPRS	15.5587914461859	15.5925660166038	15.4542954611119	15.5148154906629	15.7010318812488	15.7374445023287	15.7566175846087	15.8270787914704	15.751620725716	15.3857587217736	15.6431613011633	15.7031157648143	15.938145869395	16.0360462355878	15.8008955494461	15.7917929657438
ADRM1	ADRM1	15.3533931396578	15.7002321685751	15.4179662764412	15.5543803040552	15.6084546255329	15.6686259633901	15.3986548682789	15.8123521831184	15.3368502316307	15.6495047772399	15.6000541161098	15.6175990706284	15.6397708825132	15.5141443420968	15.6815478652607	15.5277592099115
ADSL	ADSL	14.5901585749764	14.6094930273457	14.2591035226697	14.6877612381542	14.6898722279664	15.021598288163	14.6094525697949	15.2348082156855	14.6450407193932	14.7705890170118	14.554114037487	14.6327408949086	14.7129959417095	14.6402255831741	14.8410849692859	14.8599378737822
ADSS1	ADSS1	NA	NA	NA	NA	NA	13.3911118153021	NA	12.4329724524197	NA	12.2609224731364	NA	NA	12.0337793156543	12.0510083638069	NA	NA
ADSS1;ADSS1	ADSS1	11.1594569257001	11.875309204481	10.5553107709378	11.3679566561159	11.4003538841454	13.4161404404399	10.6688911401234	10.9958758474056	10.857627876666	11.7927783793343	10.9387289128764	11.6913571121057	10.9031891831154	11.9364266421051	10.8657901866559	12.0409539401985
ADSS1;ADSS1;ADSS2	ADSS1	12.6053475582121	NA	13.2693999352515	13.752833085206	13.1161636130854	13.7160370393233	NA	NA	13.1662305700654	13.3828941688921	NA	NA	NA	NA	12.7456239086178	NA
ADSS2	ADSS2	15.5565633514633	15.7363247668607	15.5978473626206	15.7280200318939	15.682983020714	15.9035597347996	15.7494150199359	16.1114623740651	15.75562156822	15.746093043347	15.7861747260631	15.7933522960552	15.8562230434483	15.9654604393579	15.7614099505098	16.1043207659322
AEBP1	AEBP1	17.8640298041607	18.249091754607	16.7335298526069	17.2175961279589	17.4953796912163	17.7963181956357	17.3185531432653	17.3759230595799	17.1557938835866	17.5050304123342	17.5546013152461	18.2662415497053	17.3215958402892	17.6758596614786	17.6373534588139	16.9269803782142
AEBP1;AEBP1	AEBP1	17.9910910353895	18.1788052280534	16.7579960492406	17.1616849331975	17.4645654590974	17.7584526205725	17.2763588555896	17.2191974353811	17.2796401738201	17.4767248474611	17.5492898789202	18.3078904893165	17.3850267008239	17.7420040316104	17.6811456606224	16.9437389570201
AEBP1;CPXM2	AEBP1	17.4677089723728	17.7606962634541	15.9517558383968	16.7831001717589	16.9826765828443	17.2789312200674	16.6287582631159	16.5525957080896	16.5337052915348	16.8467752948384	16.8999096911297	17.8431355729364	16.5646734810585	17.3536473439803	16.9824964915922	16.4907609230337
AFAP1;AFAP1	AFAP1	12.8290823749359	13.1936965353114	12.5450309324446	12.8654390557419	12.7966118658963	13.0997919964871	12.3832660958996	12.5972752157955	12.8267687852767	13.055824702313	12.218925945728	12.9050448996049	12.295266192447	13.1558172552603	12.8164563359233	12.5631135383185
AFAP1L1;AFAP1L1	AFAP1L1	13.837465757826	13.4844952008943	13.1614980448843	13.7021041597678	13.4488280890009	13.5741322084709	13.118348119728	13.2735674530968	14.0622659190452	14.2757818657026	13.1171254730765	13.858761178346	13.7874072107531	14.2691626314047	13.2758923349413	12.6588059867809
AFAP1L2	AFAP1L2	16.4700787029409	16.4276533027029	16.2783052226699	16.1337900891827	16.2720697689717	16.3317288252491	16.3716868950824	16.2474930356171	16.6043589863189	16.5309391586452	16.1994736678824	16.1454195433298	16.5936057769365	16.1956262429459	15.887952357572	16.1435074698458
AFDN	AFDN	13.9142878370047	13.7880339649469	13.7572016436689	13.9640349454059	13.9494206948189	14.0107218572269	13.8135073585332	13.8364004837135	14.1848319613426	14.2960647059651	13.968857036248	14.4720045169424	14.1386727866204	14.7341296749746	13.5016883631762	13.5369060629934
AFDN;AFDN	AFDN	15.6567395966201	15.5369857074843	15.4937023005812	15.901276742638	15.7264455962205	15.5947409728144	15.4358493702206	15.4088247801717	15.927129387036	15.9594547440414	15.7243488214541	16.1581517430357	15.7721083531829	16.4279316647783	15.1808701334911	15.0226666059616
AFF2;AFF2	AFF2	NA	NA	13.2911681595536	NA	14.60227550412	12.6758424280504	13.0270629457954	12.2696206033936	13.4123847282936	NA	13.7193908810167	NA	12.7581981031677	NA	13.7336809045057	NA
AFF4	AFF4	12.0602021727844	12.0932017595668	12.1015446813294	12.1100946485302	12.3873219001608	11.8076164189307	11.9645347901632	11.9076751757845	12.1544980304875	12.0439268316596	12.0419720777283	11.8693767041554	12.1829003353486	12.2203851525072	11.5999503250098	11.7628201520795
AFG1L	AFG1L	12.8141151229637	12.7293204759159	12.8689208466255	13.0032242631586	12.939477261111	12.6622796721504	12.510385964884	12.2820107474345	12.7212439052794	12.6345270115477	12.8555920267021	13.1061163962021	12.5368870908593	13.0345410339243	12.6817631640343	13.4603598744353
AFG3L2	AFG3L2	16.5577838001815	16.2026783887558	16.8786230642026	16.1258585716112	16.5010874794771	16.0421472617233	16.5507121533347	15.8715135875987	16.3962193989208	16.1501257054153	16.7245591596652	16.1307708952848	16.5426284484819	16.2881261837763	16.4600271372531	15.9053397803735
AFG3L2;ANK2;ANK2	AFG3L2	13.6483981520727	12.7981604156564	13.9624310807444	13.0682125905604	13.5738705911797	13.2417543342112	13.7334915738173	12.7618139753367	13.4875662999657	13.3509727258531	13.6105371716195	13.2416447898303	13.7626632613841	13.3735665431777	13.7807221793233	13.3105086826816
AFM	AFM	17.2843157462999	17.6598100183377	17.6933912190013	17.7871144424833	17.4189447450256	18.015070233433	18.5836568649709	18.5890563047607	18.5158118042546	18.2226162007749	17.9476670754049	17.8975376629206	19.3813294869042	17.8294488081555	17.1373429095497	17.5890614745059
AFMID;AFMID	AFMID	9.92047651961355	NA	10.1476755687701	10.5523232703065	9.60794795093629	10.9957671508778	11.2393240450257	10.6967987471911	10.9576188939224	10.4635754593016	10.852864980872	NA	10.8824978823835	11.1897529616818	10.707980961918	NA
AFTPH;AFTPH	AFTPH	12.1792495770937	12.2554011271122	12.5505206577354	11.8992092614441	12.6484451975052	11.7970300621885	12.5859015535398	12.2029755474997	12.3823984536108	12.1408841474543	12.5421306359584	12.4625778769988	12.3894828709511	11.5936655584899	12.1971947642595	12.0731386701113
AGA	AGA	15.6901784688168	15.4545577805326	15.598153145729	15.1481626061788	16.2602936987774	16.0478223004087	15.8195796971252	15.521314259228	15.272090560556	15.3695061280686	15.4603066923289	15.4882275368852	15.6517606531228	15.1642686520411	15.7964664886834	15.628453974875
AGAP1;AGAP1	AGAP1	14.1603079529898	14.3201696905263	13.9485490923133	13.8643441109803	13.7355218677961	13.9244337391338	13.9744378544694	13.8277581688192	13.7104973808923	14.0173320200745	14.0403538203545	14.0139964317244	13.9317858756699	14.0971075326967	13.8646478353158	14.180132625523
AGAP1;AGAP1;AGAP3	AGAP1	14.0571592834857	14.3789587491939	14.0346635882947	14.0411965133797	13.9786142612761	14.2721636436589	14.1167710825762	14.0017449942097	14.1688232224834	13.9726231400938	14.1731101801696	14.1680807918398	13.9895907978996	14.1739115377389	13.9055245424937	14.2932450546857
AGAP2;AGAP2	AGAP2	NA	NA	10.7190721805235	10.5591580009648	9.95943256355469	10.0600879264636	9.54377618260552	NA	NA	NA	NA	NA	9.75781833702479	NA	10.5801926034491	NA
AGAP3	AGAP3	14.2281077554582	14.4702424767514	14.3937273551146	14.3783917428922	14.2411296843509	14.4229564987507	14.3621896747489	14.3374004460823	14.253262304694	14.283426279403	14.4399122004835	14.3674049698996	14.3457271969349	14.5619897465761	14.1035430929018	14.6909909668758
AGFG1	AGFG1	14.1235961134176	14.2988298945676	14.5194324846544	14.4038035752116	14.5508002554022	14.1961959854174	14.3577979020525	14.3590273551789	14.4933883186224	13.956320316112	14.4837143282769	14.5149832021928	14.4976243899946	14.199766496653	13.9265064224077	14.2435756343751
AGFG1;AGFG1	AGFG1	15.1371778022336	15.0099505749055	15.2084731717817	15.1430454333515	15.2250546052404	15.1504281511792	15.2328258405897	15.3968410842921	15.1670674531539	15.0979098866054	15.2529945865646	15.249665140631	15.2408025817483	15.2282897724852	15.2133201199036	15.1713883488952
AGFG2	AGFG2	14.0455877871875	13.9384689774154	13.9766186119063	13.8399686094581	14.012987430979	13.8542398797707	13.9768944336076	14.1017481987278	14.2185947743805	13.9876197549826	14.1277626204118	14.0976890334247	14.1603180998014	14.137766443266	13.8290077568815	14.0937657102003
AGK	AGK	15.8037012076153	15.7364714626334	15.9808175252115	15.6739931325891	15.9058420064374	15.6078794976966	15.8694235705261	15.6078155217029	15.851073077195	15.8184863983885	15.8598076336834	15.6015659140479	15.8053831551875	15.5910800223761	15.8985579647553	15.5267128018977
AGL	AGL	15.1997395521164	15.2978887483443	15.3940821800119	14.9060074062501	15.3245944602426	15.9292272737561	15.2996272981102	15.107880151611	15.1996997783718	14.8551151263158	15.4398829018082	15.0716944152819	15.4240826204325	15.1392145619473	15.4269641329241	15.0715458992291
AGL;AGL	AGL	15.6546353591862	15.3914941330829	15.8189027096401	15.1911814765544	15.6333559723351	16.1779768356771	15.6740571713299	15.3968587598037	15.5648112674818	15.2175412899681	15.7749017287773	15.3781121182404	15.7215529154743	15.4581700570951	15.6781973858091	15.3420714571293
AGO1	AGO1	13.4357083541646	13.5727962819575	13.1890459523629	13.3809680934464	13.2461699329742	13.4645132344695	13.1858618698992	13.3377748786652	13.3787051007395	13.4067915344945	13.2971434846266	13.6009598343138	13.414016192566	13.5125614132177	13.2492115623659	13.400826328345
AGO1;AGO2	AGO1	14.3111514362091	14.3335280865954	13.9261838614423	14.1367392873424	14.3139293044335	14.1203214183818	14.1580768122684	14.0770880075744	14.2467052276511	14.3771010042075	14.1080210641794	14.04330891696	14.2898425529431	14.2493889287489	14.1892518732365	14.1297442966244
AGO1;AGO2;AGO3;AGO3	AGO1	15.3484479626103	15.0775779824748	14.9495700451546	15.0210997946761	15.0692650075511	14.9506750335951	15.1369275190195	14.8089078915777	15.2140076754325	15.2000782156795	15.0817294736551	15.0732668334868	15.2467043697854	15.1415343773267	14.8901565938591	14.8964498661
AGO1;AGO2;AGO3;AGO3;AGO4	AGO1	14.3661102104127	14.4783398810621	14.1861006659819	14.2573492214833	14.0609405321034	13.8586228208246	14.0246680173776	14.0062980385186	14.0296710224386	14.3043154893467	14.1526326942945	14.3192911698116	14.0153427152275	14.5228835325555	14.1617176645369	14.0885847725809
AGO1;AGO2;AGO3;AGO4	AGO1	14.3271572841617	13.7882465689688	14.1710321853347	14.0090388213106	14.1560299307778	13.9819983607047	14.155157401353	13.7874009986362	14.2725964427855	14.2290455620511	14.0136014601234	14.0101242918919	14.2452323564293	14.1171896835912	14.4299015697436	13.9085671874336
AGO1;AGO3;AGO3	AGO1	14.415102862607	14.1831899951291	14.2173536098272	14.1897559869049	14.1224737645494	14.0954390410031	14.1729993673236	13.9673423964339	14.3042099322237	14.2322102513706	13.9830559492365	14.0676303687316	14.4256581833174	14.3579609999553	14.2851140159636	13.8602218646094
AGO1;AGO4	AGO1	15.0174126963473	NA	14.6906542959402	14.5833204100688	15.0004107409249	13.9339764366291	14.4860603112888	14.8684543655065	14.5377909303846	14.3849816429139	14.8018502428563	14.0799216738688	14.6354730974657	13.8935796913614	14.8225252838149	13.962985189327
AGO2	AGO2	14.3396911722417	14.4604762597848	14.1430240223814	14.5892685286075	14.4051676318875	14.437181290512	14.2755423186446	14.2466537509451	14.4924527850596	14.7487732526542	14.2158268085147	14.2971048299398	14.3801280942459	14.5470124036598	14.3512050198483	14.2719332540311
AGO3	AGO3	13.1512569494808	13.0699805464588	13.263683418778	12.8394935756835	12.9530001162532	12.6480848686582	13.0913360051349	12.6951469153299	13.0790792493104	12.8751992601393	13.2704523176086	12.8932283117745	13.1543295014833	12.9726973590851	12.9004721101899	12.8554634966071
AGO3;AGO4	AGO3	14.2035873965762	13.8147958532101	13.8375955432306	13.6393917819875	13.8036197988082	13.8297970241318	13.7813255234594	13.6424592389208	13.7730433282574	13.8534608963426	13.9221005467284	13.6303035609893	14.052899361977	13.9111745007138	14.1717523855837	13.7437815835985
AGO3;AGO3	AGO3	14.0523002159843	13.6913314373858	14.0033790454998	13.3541275271214	13.8722932888404	13.5713113716854	13.923608930562	13.3667433319938	13.9464659128954	13.7500086441451	13.9826173990459	13.472139961915	14.1266260264623	13.8203167655208	13.9061672851597	13.3287730121992
AGO4	AGO4	15.9268027373474	15.7704896059408	15.6639978856189	15.4737651312219	15.5492621024448	15.7279019857534	15.4794880151514	15.457836605141	15.4361797545457	15.5080434638381	15.5242572738178	15.6794508905053	15.5900907335441	15.8212798612005	15.4492341917834	15.6817533762725
AGPAT1	AGPAT1	NA	NA	9.40050680669068	NA	9.76945293778818	NA	9.72140598091081	NA	9.74503466903358	9.54275026109469	8.69264802481735	NA	9.11083860414048	NA	10.156190415563	NA
AGPAT2	AGPAT2	14.2622800009124	14.3482081934848	14.131991654699	14.8133378546881	14.0167080059678	14.3767418605681	13.639928521035	NA	14.3335779092185	15.0388754201265	13.7592101694984	14.3690834670749	14.6629742816524	14.3280488083528	14.2813458046845	13.744618195612
AGPAT3	AGPAT3	14.6661834562754	14.4969891564894	15.0510283661307	14.4350537694558	14.5670170295017	14.4141593524181	14.7887199615309	14.3027285061525	14.5364018061716	14.2418488143933	14.7818774095222	14.2778780590218	14.6760327956438	14.4588645458911	14.4919530336178	14.4181445628331
AGPAT4	AGPAT4	14.4089314752445	15.2235774438089	14.8781076256662	14.4156213456751	14.1993669088128	14.8729574690121	14.3734864535286	14.3492462845775	14.1977393082086	14.5878952636038	14.5451314331875	15.0420392833793	14.204231554978	14.9269709228656	14.1914855389891	14.885000835921
AGPAT4;AGPAT4	AGPAT4	13.6753398674863	14.1359686167053	13.8249808116913	13.3019084993334	12.8722451183333	13.7447824212843	13.2564278557318	13.2450332352551	13.1130419335172	13.3754471734364	13.2041779634017	14.2658113861201	13.0806699090616	13.9675688061203	13.1548861486036	13.6817605334054
AGPAT5	AGPAT5	14.2847113426224	14.5688824761021	14.5345189503451	14.3388362611638	14.2322832783235	14.2375270215995	14.2947850292286	14.3808553768469	14.1497908982376	14.3941343048675	14.3202126453813	14.6081151967895	14.3067250203149	14.4804922035909	14.1593910390402	14.3844420739101
AGPS	AGPS	15.1426604254542	15.2400381552201	15.1724219774058	15.1942711664081	15.3576021014582	15.2444834511277	15.3570178116851	15.3981111398798	14.9552368452101	15.1341991971887	15.1687593745901	15.0930470632045	15.1078335361803	14.9577720944046	15.4698504800381	15.0162851067723
AGRN	AGRN	19.2444925454392	18.7388667054882	18.8440384226693	17.9019300923646	18.8398275980052	17.6482719216454	18.372307844692	17.6387621375513	18.6585553725469	17.7582204957975	18.6172041678966	18.0685567453016	18.9360322514379	18.653094243072	18.7937598556505	17.6272555894312
AGT	AGT	18.9858122012236	18.877442553563	19.1913431458319	19.1893392175535	19.1068656780478	19.6136396419956	19.2664620500369	19.1836382833998	20.1445507160445	19.9423750180213	19.5384435680583	19.3931971641977	20.2488716287793	18.8467240421132	18.268752987833	18.0910369781337
AGTPBP1	AGTPBP1	12.6894980689886	12.8233877572781	13.0135204859887	12.7289628553459	12.6732263603474	12.8185412120195	12.9362429636761	12.7816896959716	12.7640738833543	12.8187050378947	13.0040490361994	12.8172294705496	12.7544117434717	12.5275260897241	12.8205723657192	13.0172227095503
AGTPBP1;AGTPBP1	AGTPBP1	13.1565658775701	13.2241000356511	13.4115074064513	13.2012465061199	13.2531101939552	13.1452590253324	13.2595064023889	13.236504169202	13.1356699903836	12.9156833938856	13.5005478495304	13.1445405078849	13.1062709333432	12.6638953598973	13.1940873429869	13.1519861835378
AGTRAP;AGTRAP	AGTRAP	15.3482755063476	15.5759476557018	14.9164755354099	15.7675695985375	15.8196640965161	15.7357833754453	15.7913956844228	15.9845646942559	15.1788633162561	15.671133798462	15.8214886856514	15.9295609030186	15.3947529701655	15.8909934741576	16.2386477599893	15.6461546653311
AGXT	AGXT	NA	NA	NA	NA	NA	12.9147607072326	NA	NA	NA	NA	NA	NA	NA	NA	13.8242490221231	13.5832067813981
AHCTF1	AHCTF1	13.8705668308712	13.9857147209862	13.7036241191204	13.7414465047366	13.63402090362	13.5786848918488	13.5012683662298	13.6148399948706	13.7515566417198	14.0017613380941	13.6051734259684	13.9083454127299	13.6655453866113	13.6705401950346	13.5893670720842	13.4124268343678
AHCTF1;AHCTF1	AHCTF1	14.0631527392151	14.0325587509987	13.7423923646105	13.9462557297423	13.8641208441661	13.6522805724668	13.6403657591332	13.6603168169765	13.7734268373543	14.0809271448471	13.7053439572179	13.8986851227024	13.885410356604	14.0438609186725	13.8310261016147	13.5909381565265
AHCY	AHCY	17.9996529335925	18.1999153872021	17.7473617597147	18.171076548566	18.0488086858814	18.5708510241624	17.9464078339243	18.417544406302	18.0930221091654	18.2167806949702	18.0544329378292	18.469263647713	18.1776895364434	18.6548022472283	18.1693441030895	18.5510636469877
AHCY;AHCY	AHCY	18.1428468380516	18.357187106382	17.8938332948218	18.2868485517826	18.1921447577293	18.744931223091	18.1080731279395	18.623592183717	18.2271149462389	18.3656325530396	18.2943332149052	18.727236662598	18.2979428598287	18.720785107716	18.2384594256928	18.6474684019871
AHCYL1	AHCYL1	16.1287956302923	15.8319803331716	16.3499465739865	15.8577826847369	16.0991204400391	15.7179094085669	15.8432753131257	15.91619785162	16.2133084819418	15.8514637278753	15.9639853825652	15.6344507713495	16.1424566162401	15.8923914271091	15.9385673611557	15.6616329394919
AHCYL1;AHCYL2	AHCYL1	17.4943513659955	17.0267119705732	17.4916341251411	16.7658139944278	17.3356484631113	17.1874927512419	17.3020043354494	17.2121254225852	17.4852268646574	17.3587730901309	17.2258772204649	17.0691375323025	17.2957024633556	17.4585606631783	17.4244666898075	16.7547994520754
AHCYL1;AHCYL1	AHCYL1	15.9640091232119	15.7742176784902	16.1835499497195	15.6442516344644	16.1829990401852	15.8346627631647	16.0929899676885	15.6882060101065	15.6971574878866	15.9467645537513	15.8963484877928	15.1962343829225	16.0729900924262	15.6978383176792	16.2299365264078	15.5172820230117
AHCYL1;AHCYL1;AHCYL2	AHCYL1	17.4575618794913	17.033282627556	17.3867603501837	16.5618753788421	17.3042413448356	17.2220077812832	17.3878512722681	17.186863564931	17.4767570092585	17.2461460702003	16.9614270261918	16.9624153023711	17.3985359462993	17.5432322814099	17.3152337731661	16.8076812982422
AHCYL2	AHCYL2	15.8914528946437	15.5098997382241	15.7634066966553	15.1687448001587	15.6530391434136	15.3810572501111	15.4138336865952	15.4088586487515	15.8988586723487	15.544516232147	15.280676246552	15.6935575713581	15.4207459610099	16.1233428998573	15.3780168898008	15.2976315270114
AHDC1	AHDC1	11.8191965165425	12.1599415297981	11.7198666571652	12.3325947084653	12.1519621395636	11.7800878861396	11.8675341987374	11.6832346394494	12.2714641879212	12.4350777580691	12.0570746795347	12.2342610114983	12.2516675741334	12.7193994667696	11.4451967723397	11.6792385400251
AHNAK	AHNAK	21.570932873805	22.0434566856591	20.838288546487	21.8192741219257	21.3043525031939	21.757373309799	21.0110974909371	21.4443251412112	21.5436656295138	22.0215721396122	21.2427270366186	22.0917559068348	21.5676303885472	22.1101851682317	20.5671420894605	21.7310784779579
AHNAK2	AHNAK2	15.4443385334286	17.1747574217244	15.6126677340889	16.9763577314528	15.5895949636227	16.968353906855	15.5243178669651	16.6041537862554	15.5502303886108	16.9552519563819	15.9481903537537	17.1956539041707	15.7961484693931	17.1735437724412	14.9856187814173	17.5867811068512
AHNAK2;AHNAK2	AHNAK2	17.8922678921535	19.4818510176689	17.9700160981148	19.2545540456661	17.8966743872204	19.3473714891081	17.8900641357923	18.9338051384469	17.8715008457385	19.2718672018574	18.2219073548109	19.4990121597514	17.9961744660444	19.397508318971	17.1993642447862	19.8680832275828
AHNAK;AHNAK2;AHNAK2	AHNAK	16.3302063794892	16.562698316923	15.6685234897958	16.5014841913038	15.7632468163619	16.4507297451711	15.6544493465319	16.1692759390761	15.9067569223746	16.6289239273866	15.6999732619188	16.8631186854057	15.9060069968264	16.8072473397576	15.1189623490232	16.7996311371849
AHR	AHR	15.051817405603	14.7429761459335	14.4903702665621	14.5612580918019	14.6746567848296	14.7395712816211	14.3558004834288	14.4554705567062	14.5461280351608	14.6555397420817	13.7866941060076	13.7521131124552	14.290062025859	13.8066029097135	14.7649834320309	14.3469028094538
AHSA1	AHSA1	17.5488251694803	17.1710684381365	17.8629546151898	17.4552384967262	17.6658515569352	17.4849221999156	17.6580093667622	17.7392660026314	17.6498389714399	17.3347804740264	17.8194102952179	17.6051413273962	17.7824398328232	17.4944212460334	17.7614710391994	17.4883302255678
AHSG	AHSG	17.2901812305312	18.1096921507915	17.9300520042056	17.5079568388954	17.8068211694871	18.6735828953516	18.4242101368238	18.5513240662885	18.7155850846075	18.5754387210994	17.7848125102456	17.5192796600835	19.3447036359709	17.7323224715248	18.1381667134608	17.2393043361196
AIDA	AIDA	15.2058070230268	15.5764518418197	14.8523972095996	15.6004908423463	15.3433340598639	15.6500331090425	15.2112788677446	15.7030464329257	15.3597295343919	15.6057411527012	15.4559281322624	15.7092648516682	15.357927714897	15.7081632373392	15.1974495582522	16.0723354516636
AIDA;AIDA	AIDA	15.4599173220073	15.9549573520399	15.3010873998197	15.7486187808935	15.5371187932783	15.9093805341559	15.6395993778275	15.9946579140997	15.7850485117431	15.8748155611289	15.6378651730997	15.9738693051168	15.6838353547351	16.0517572613216	15.5610337445776	16.2285231483793
AIF1	AIF1	16.1911855976091	15.3043949837712	16.3950225363779	16.4161505274257	17.069892872908	15.9859637104768	16.7305941901864	16.8556888856214	15.9861806778485	14.9025565473812	15.7768291862347	16.0371808280447	15.8236095547382	15.2733596352428	16.1713404843594	15.5428607421779
AIF1;AIF1	AIF1	15.0421242677285	14.2937940377797	15.2818932311654	15.5021699560734	15.7646409704315	14.9791963896747	15.7251660126656	15.9032147691981	14.8322580861094	14.0846279239478	14.8048489900753	15.1534815015364	15.1725331116277	14.6447172988928	15.2816073414799	14.0522997716705
AIF1L	AIF1L	15.5034639886796	16.2146148209001	15.8838020640174	16.0692363940033	16.1009867410499	16.1860130537624	15.9402035911033	15.9332704650508	15.3685170747774	15.1491632247699	15.5077063047295	16.4120257226445	15.1392013735421	15.5805627277946	15.1278100201976	16.4278414056188
AIFM1	AIFM1	16.9265070055785	16.7808518291449	17.0120187734513	16.8531120850734	16.9477895674009	16.8392796710853	16.8365673134087	16.6500617897845	16.7822198250026	16.9388466913058	16.9519088946532	16.8704978479863	16.8451512857364	16.7701241815518	16.7337902520836	16.1588006323558
AIFM1;AIFM1	AIFM1	16.3018336922504	16.5678887122537	16.8362397336944	16.5980634291095	16.6655208686638	16.4217371321291	16.6075457676122	16.5843451945617	16.4699032700289	16.5113210546697	16.6093877870389	16.5524134615406	16.4654425187189	16.5608119960644	16.5168733401933	16.1726110397799
AIFM2	AIFM2	13.8646970116718	14.2221802724605	13.7967024974917	14.3188491409696	13.9814357735058	14.2759210188679	13.9309823005575	14.4514098002254	13.8151141860225	14.2557106322809	14.0657322793748	14.354968451396	13.9302101095213	14.3483505597156	14.088517550453	14.0220807862919
AIG1;AIG1	AIG1	11.9742118859169	NA	12.342189859765	NA	11.31111995487	11.8387342873295	11.5354988117809	12.7016618412715	11.5107298978179	11.1875897312309	NA	11.8670818034158	11.5644032093535	10.984424933112	11.3964176553528	NA
AIMP1	AIMP1	15.2389198052823	15.3588346850241	16.3407051574441	14.5871503674144	15.837078143068	14.4755913164764	16.0765441521712	15.037122011257	15.8545230591984	14.8904382669174	16.0104368161924	14.6196352645502	16.0979718709487	14.4516014873757	15.8006947132003	14.6032681611221
AIMP1;NASP;NASP	AIMP1	15.3200848064404	14.738674332046	15.796200490821	14.6837418331975	15.4354245695269	14.4919247440356	15.5105079659226	14.9297997443537	15.4168138591777	14.466762044519	15.117059360169	14.634907453459	15.3608333746993	14.1114698906541	15.2799072781774	14.6952446065615
AIMP1;AIMP1	AIMP1	16.8630383715963	16.2201071697762	17.4739526986332	16.0034028544838	16.9896843772731	15.7755587222518	17.1199499653169	16.1644482741874	16.9341804482071	15.9753194822238	17.2824203612433	15.9917440932829	16.9836975173304	15.7416712949613	16.7807444605028	15.661335069747
AIMP2	AIMP2	14.8390996233872	15.2589596258782	15.9625273204283	13.6709327433165	15.1913658989363	14.4056311708434	16.0559241352153	14.02514664293	14.2877398356271	14.1634651299756	15.6244607156954	14.1895798139442	16.0411013522682	13.4108611160735	15.1963834447008	16.4338289547643
AIMP2;AIMP2	AIMP2	15.046110784293	13.9088574993018	15.5138391252294	14.0781523598228	15.1618501269389	14.165006425953	15.2001460527398	14.2043301925716	15.0555553270189	14.1792041553236	15.220818286433	14.0658428555806	15.2976264052951	13.9658440440906	15.8017463648988	14.0342744668218
AIP	AIP	16.0866726166684	16.0748564359279	15.9949080913022	15.9949203857289	16.1207266609668	16.0459404565196	15.935415291534	15.9526572726323	16.1648556475646	15.9006204236405	15.9303407031102	16.094801501973	15.9494595896687	15.8903685614803	15.5369368778821	15.9467869655034
AK1	AK1	17.5280072203836	17.6497958773698	17.0980935832986	17.5296180231164	17.4437251391167	18.4683615735894	17.4340396844531	17.6633844965699	17.9334352918905	17.9866373932743	17.5415715488595	17.8390869878988	17.8469831053044	18.3482046618453	17.5512773035092	17.8819512562965
AK1;AK5;AK5	AK1	18.1201062145943	17.9250660699769	17.3269080163291	17.8235120575272	17.8438736571888	18.7509053145604	17.396997845483	17.9707967560363	18.0944659652073	18.4063368393101	18.0802743176977	18.2352052486931	18.1441434775945	18.7086112481606	17.7934252207269	18.2187639663217
AK2	AK2	16.3833076290121	16.3718946528157	16.8425355750297	16.8315901009107	16.7555305932	16.2668437537793	16.4059547272967	16.5170876325985	16.8318633180893	16.2557030096106	16.7655823750472	16.9496525021717	16.8482484036029	16.8388500606099	16.592597224796	16.2518215313729
AK2;AK2	AK2	16.6280817175224	16.5163911285917	16.7306961280476	16.8834327576608	16.9066597253926	16.6150307887167	16.6019371231065	16.7666447706583	16.7648783295573	16.5002150039643	16.7664664999309	16.8905662301027	16.769665441333	16.6323676540059	16.4656460477964	16.3580781562512
AK3	AK3	18.3350102532218	18.2100874308567	18.0974163363203	18.1044527619646	18.0668559701068	18.1960181269618	18.0901363081792	18.0515462203165	18.336328132672	18.234715082819	18.3959249540313	18.4728859094347	18.3465575728048	18.3274775116708	17.9023804524127	18.3705164467864
AK3;AK3	AK3	17.6157456680783	17.5908041614438	17.4860223494547	17.4856291191907	17.5334343752583	17.5455067170138	17.5293910870814	17.4507240833441	17.7981456103059	17.6645133007509	17.7918592708487	17.8719262534006	17.7722997624022	17.6247142463607	17.53947773787	17.7178610169442
AK4	AK4	15.6947529951036	15.5054426457721	16.1022867335995	15.263021220751	15.723765860242	15.7234720165585	15.651728451321	15.308079776345	15.5418395718704	14.9597687230601	15.8176881144838	16.1109384511202	15.7311008739208	15.8056084671629	15.4316599355462	15.4927846947495
AK5	AK5	14.3818433103896	14.7374845186055	15.0872682002361	14.2959311760047	14.6736271074113	14.640919692789	14.9741963855887	14.8190577359901	14.886739113242	14.2877558523373	15.2955573490842	14.7153031611478	14.7041627618965	14.1083743860089	14.2538692072512	14.5192752117361
AK5;AK5	AK5	14.4278789073514	14.6455984285847	15.07827232112	14.2615884889178	14.697787194756	14.5393828115645	14.8864590008881	14.6492185243962	14.86490284088	14.1457993614164	15.1447233188746	14.6201161271611	14.6058283907317	13.9716533382657	14.3335986925932	14.4990387373383
AK6	AK6	13.3923962411893	13.9871082584138	13.573109645138	13.8490613273082	13.6857709175019	14.1765182637596	13.6521296460833	13.9730140956705	13.4089102840361	13.7762417764777	13.4099475812185	13.8267234490635	13.5828936331457	13.9017666655089	14.0778985439504	14.3009368245999
AK8;AK8	AK8	15.0823200417539	15.997339622492	14.324679055152	15.642432050342	14.8698399401636	15.4396191878131	14.6726365764651	15.2430715642106	14.6967847009292	15.6936818668834	14.7534015786789	16.0349841052278	14.2906648981281	NA	14.3856922442776	15.691906675298
AKAP1	AKAP1	13.5169828023095	13.6833869993078	13.5567302764349	13.7639794915986	13.3304266941016	13.1739197706138	13.3407070894885	13.4792140561781	13.4244798875171	13.4587279437447	13.4274720764974	13.7591908840348	13.4404739012781	13.5319076845594	12.5969882628524	13.446667897077
AKAP10	AKAP10	12.9590098441815	12.7420327548898	12.9814806437339	12.7376287258156	12.9707829223655	12.858723810227	12.8943232748949	12.978022133584	13.0664251239586	12.9969496865672	13.0837081810239	12.6792219870664	12.9963326186988	12.7729811456285	13.0003970642109	13.0207215653503
AKAP11	AKAP11	12.7104753079137	13.0793908070455	12.8071489708068	12.8271004685688	13.032100309849	12.6723385129866	12.6766159026681	12.835350005835	12.8917651007334	12.7894461750596	12.9825857211209	12.6091855015718	13.0327178891106	12.6187724903301	12.5156104665255	11.8423210679773
AKAP12	AKAP12	17.0134178051136	17.1729518649015	17.1919285796331	16.8494927876608	17.0117123327083	16.8948659977387	16.8678643787313	16.5585994398729	17.3797559090348	16.7697143608022	17.0675825508439	16.9921191408173	17.0891485192892	16.8893195327591	16.3914183501427	16.9590363075164
AKAP12;AKAP12	AKAP12	19.1073850718834	19.1571182861129	19.1686663311226	18.7106697570174	19.0302315699643	18.7892776080277	18.9640090563181	18.6107757479551	19.3363252950629	18.8441693080372	19.070873347328	18.8941036387959	19.0535212735542	18.8023873710099	18.372029582066	19.1222154657631
AKAP13	AKAP13	15.4863191767381	15.2357861762022	15.513463932644	15.1784277252057	15.3653112800982	15.0409330507826	15.3042302203085	15.3883733734895	15.2884473658657	15.2252562305628	15.6353836984051	15.2825736243527	15.5319219767034	15.382237059723	15.4992250064255	14.93199048099
AKAP13;AKAP13	AKAP13	13.8913266206483	13.4526107161434	13.9788018267312	13.6358961380441	13.9058863740381	13.46812011716	13.9262135677243	13.6394764370524	13.9547587940389	13.5884413981498	14.0710955946439	13.7870982371368	13.846496510288	13.5893155915712	13.7716835083025	13.0558343372979
AKAP17A	AKAP17A	16.263730504441	16.2140137525341	16.0839794495374	16.2106158772616	15.9664147345303	16.0482418742103	16.0347314299463	16.2001724661639	16.0660657921676	16.1129627172428	16.209341671037	16.1839841630414	16.0002967318972	16.2807450848244	16.0594219708871	15.6175034716831
AKAP2	AKAP2	15.4811140584674	15.1599179012734	15.3551908196974	15.5342756415957	15.4207094148413	15.0232715725899	15.2246228951243	15.0562601749323	15.450842204563	15.218902680458	15.4736761957184	15.5094102222119	15.5461283155233	15.2166019653815	15.0771140076504	14.7750763494252
AKAP2;PALM2	AKAP2	13.2220904326417	13.0024989879835	13.2542083545139	13.3790265850101	13.0442953893892	13.3095557635346	12.9003808343877	12.9228718791199	13.1331382024582	13.2602910220126	13.6106911054868	13.62247420441	13.0156400878128	13.0082009944595	12.9485187249064	12.8459285463261
AKAP2;PALM2;PALM2	AKAP2	12.4793905327481	12.7736596027895	13.0429769248359	13.1625466374424	12.6011989253369	12.5803546677305	12.9738867400791	13.1139312791034	12.8826432808034	13.1886257822696	12.9481172157979	13.2339476637754	13.1417112823999	12.4723142592681	12.7107308313622	13.0344011890079
AKAP2;PALM;PALM;PALM2;PALM2	AKAP2	14.7155323612983	15.382493150227	14.5304541879571	15.4578951557458	14.6706508549085	15.3155437615086	14.531806482623	14.9329748964226	14.6472536884457	15.1845690327577	14.7292794635662	15.5554246737993	14.5781669642282	15.5001168592079	14.2088772530132	15.7394662040329
AKAP6	AKAP6	13.0349974991484	13.6013362394226	13.4769972397285	13.0849331672934	13.1944601340527	13.6298407746537	13.2839711782632	12.9236480525008	13.0834689808288	12.8523648227635	13.397033785294	13.4998419122979	13.1182276945198	12.9881600441285	12.7935630975362	13.6066508963361
AKAP7	AKAP7	12.5539354993245	12.9396588507738	12.2010018894862	12.5458770579361	12.5356172017871	12.8533542442805	12.6156606942776	12.875074456197	12.794947755689	12.6291234764242	12.5079378970835	12.881126126461	12.4139186725056	12.5323052765103	12.7493525015439	13.0191635226126
AKAP8	AKAP8	14.339817903813	14.4775587300061	14.2492206226052	14.4666881739483	14.5147350147987	14.2202701606312	14.5288497393992	14.5383029153738	14.3179670830434	14.2714059216589	14.210570025468	14.3337928743381	14.1722972535648	14.1849195303863	14.4558972485997	14.5194119934676
AKAP8L;AKAP8L	AKAP8L	14.1110581031468	14.0504915283441	13.9586506030197	13.8821840984854	14.0013717975912	13.5988865546881	13.8871189928016	13.7272494621332	13.8604183852912	13.8584713987596	13.8375504080438	13.6447181145645	13.864301069928	13.6602476005608	13.817279673772	13.6027649074209
AKAP9	AKAP9	13.8809906972005	13.7695845847053	14.1686706055241	13.6805421406688	13.9768546422613	13.642767654958	13.9798203837571	13.6241638147009	13.9583411841741	13.7180186514473	14.0848902536668	13.7075919680337	13.8896690526072	13.7359237297392	13.9696369087973	13.3444664310689
AKR1A1	AKR1A1	17.544775564612	17.2930596156867	17.7758222566025	17.6388018505315	17.9969459654515	17.8298365265902	18.0462720200572	18.1578425854576	18.1627943631091	17.7354768495772	17.5569806829713	17.4945932061044	18.0840933170883	18.1168255426288	18.1162918345459	17.9602550343069
AKR1B1	AKR1B1	20.6349442400272	21.7818255859368	20.2129265158163	21.4300112101689	20.9046184384	22.4935974864434	20.7789127821643	21.7207366118735	20.7461912375951	21.4512769822199	20.6215050470077	21.9922565888936	20.842800556691	21.9125820010677	20.1275172710601	21.9248142923455
AKR1B10	AKR1B10	12.8140231438364	13.1648414695315	13.2098745950726	13.0178464449985	13.401639467221	13.5025979557862	13.3884972221199	13.4654038178916	13.0369272407916	13.2070976321589	14.2991435628931	14.1762789140436	13.004548084654	13.0411953975735	12.6845769581031	13.4260515317676
AKR1C2	AKR1C2	16.3553237152779	15.8447899345911	16.1791615861749	16.0380710689038	16.9758340205765	16.6896141804533	16.5616567641284	16.9110583347576	16.9076174722964	16.0502050919333	16.1599403736244	16.2181413801613	16.6940692103317	16.5786502630554	16.7507327178329	15.6952562846017
AKR1C2;AKR1C3	AKR1C2	17.0945060772935	16.6175964203818	16.7118415444208	16.5831007862953	17.4217324793889	17.4477047123667	17.2182705078526	17.6932375009895	17.437417033633	16.9970593158641	16.7704249112713	16.9623605234699	17.4764762394752	16.3661439868483	17.0759890076416	16.4482735539464
AKR1C2;AKR1C3;AKR1C3	AKR1C2	16.1837279550897	15.7741397119295	15.7317105391118	15.850535939839	16.9182995088807	16.7562326832022	16.2898238352399	16.8439851125643	16.602688065303	16.1663155267072	15.8659740421912	16.1045653824941	16.5997362714843	16.7201138283665	16.6556162699578	15.7965525894063
AKR1C3	AKR1C3	17.1200292734355	16.3824376065145	16.4911132313342	16.4632912360771	17.3296770910987	17.1887089706749	17.2548945969316	17.781859003446	17.6083926075039	16.9895097862019	16.9744958498177	16.8941956323714	17.7720504919308	17.5860041586941	17.4973765605364	16.3489162874589
AKR1C3;AKR1C3	AKR1C3	14.4286502435347	14.4745424317658	14.1187340667873	13.7084506349562	14.6465277117531	14.7200475717818	14.5373663391406	15.0708782870484	14.5908290359793	14.2877924466918	14.347747935265	14.606898149808	14.7360947900022	14.8064962014467	14.6867087193681	14.1103992166508
AKR1D1;AKR1D1	AKR1D1	17.9914072476125	17.8977191122765	17.3180004897202	17.1777457787667	17.7319652710018	17.6545995236008	17.9762647083197	17.1663086985049	18.0972505647817	17.6846793324667	17.7231215102915	17.8504206479025	17.8586550443889	18.2915981660141	18.0382626184926	17.8439661366443
AKR1E2;AKR1E2	AKR1E2	17.0002776290579	16.6221401133072	17.0439452023432	17.1689546126775	17.5316004648742	17.1408204960362	17.2549938369314	17.4701744088782	17.4754223621251	17.1605021563771	17.1037729235532	16.8117326303671	17.4969747735537	17.5876686762663	17.5581724105752	17.5487517824983
AKR7A2	AKR7A2	17.6025575127697	17.9690639816973	17.3997756957964	17.472386707152	17.5839859843576	17.9114116552775	17.601308144923	17.892890419313	17.9381653010327	17.8617129573419	17.6737307130562	17.8503831755687	17.9003908365644	18.1608389342652	17.5063957756306	17.8734163488069
AKR7A2;AKR7L	AKR7A2	16.6623938167806	16.1059750218194	16.0455865146071	15.9961714549214	16.5157396664737	16.1614678677206	16.183968164063	15.9287158893722	16.7216922782539	16.1926434355723	16.350479550729	16.288360455476	16.6056118462896	16.6189202630086	16.7697224594359	16.7191460197204
AKR7L	AKR7L	15.3921962673875	15.542819725182	15.4741010869197	15.639851938398	15.6125810925518	15.863983914671	15.4455129154206	15.845123304288	15.9523579063063	15.6475589728884	15.640631221471	15.8343761781213	15.7462056409473	16.0293640742415	15.5933453486004	15.9908973961787
AKT1	AKT1	12.1408747127969	11.414646566457	11.9561948648508	12.2326673217228	12.1584999623007	12.1878531525915	12.4697919262217	12.6400484656064	12.3878482849195	12.6141125777253	12.7721118135574	12.1809604176492	12.577759199082	12.4038859809693	12.4348125444409	12.0618883172836
AKT1;AKT1	AKT1	13.9823080719247	13.4482452705713	13.6333918841359	13.7447025010602	13.9980942793473	14.0874180751624	14.0861972287921	14.3840650741018	14.1004847054312	13.7785691804234	14.2041801954074	13.7615001301702	14.072431350428	13.9817358638794	14.2974323051965	13.8908958953258
AKT1;AKT1;AKT2	AKT1	11.7966863068748	NA	12.0465477095085	NA	11.77130335472	NA	12.0760124622317	11.4619704939352	12.0876186385981	NA	11.7762879449544	NA	11.8487181107249	NA	12.3402463985153	NA
AKT1;AKT1;AKT2;AKT3;AKT3	AKT1	13.1204621999386	13.5392476791214	13.4418405599294	13.4889300898518	13.954505895629	13.6776935125211	13.669374808017	13.8569153443255	13.5471852931505	13.5019971070142	13.7075047671779	13.6557240370854	13.8997633877242	13.9261778523049	13.8534888249613	13.2350731242498
AKT1;AKT1;AKT3;AKT3	AKT1	12.999383426544	13.4558424149339	13.4434396623127	12.7024311371759	13.2085046953503	13.4216721581766	13.6076785464582	13.3113878623285	13.4411984091912	13.3384561783018	14.0100889143025	13.271871391484	13.8070173666501	13.2095836578374	13.0542371435236	12.7668130697908
AKT1S1	AKT1S1	13.3261818855788	NA	13.3657716456635	13.2583397501743	13.5378755349412	NA	12.7659922765642	13.3095900224877	12.846221959704	13.1471704208684	13.3339583853282	13.4402746912072	12.9770270641619	NA	12.9174585230344	NA
AKT1S1;AKT1S1	AKT1S1	14.0425123745961	13.5556686854112	13.5706071157182	13.576767782383	13.9133404458972	13.8335076255933	13.6301190067067	13.5503596615469	13.3639855657349	13.3672364992138	13.8963657822312	14.0261282469728	13.6251309672429	13.5149212075394	13.2309951010506	13.8716797719553
AKT2	AKT2	13.9363694824001	13.8302585393007	13.6072974941767	13.9948947289474	13.9845725845736	14.2129117429186	14.0407566194631	14.1832458730588	13.9271364858918	14.1071109628626	13.9930247922689	13.9786202025023	14.1145198148111	14.1913271083928	14.0354947762155	13.9672496046927
AKT3;AKT3	AKT3	13.8122536488006	13.4471966108731	13.9450343239776	13.7554462434407	13.8245675253618	14.1024814943309	13.7778227439464	13.9424948269059	13.9979878245274	13.7906835881913	14.1548590444479	13.933628881531	14.1509059900281	13.8727483679297	13.7832728846046	14.0156799271827
AKTIP;AKTIP	AKTIP	13.960437461841	13.6290360216754	14.1491059355438	13.4043642004481	14.0096199454626	13.2722971004406	14.1699752631742	13.5348910002776	14.179258403564	13.3094556229462	14.1533495690197	13.3439952647237	14.1077608404226	13.4629621700243	13.9258708391478	13.0058286650666
ALAD	ALAD	17.0286843210735	17.7852680954613	16.6685370322694	17.5519192040914	16.2978323147353	17.1658494506896	16.6975530856936	17.385803512053	16.8220159510116	17.2307654606055	16.9641484613851	18.0259690522682	16.3565934840973	16.7127728976635	16.9935982645861	18.0335601769167
ALAD;ALAD	ALAD	16.9319018571038	17.6711413666669	16.5079792599979	17.1891307977977	16.0456043286572	16.8012625164225	16.3243663758582	17.0368471721806	16.4131252909744	17.0301001389585	16.6968091004114	17.6828750135876	16.0848077475356	16.5220718371494	16.5391915331811	17.695893993767
ALAS1	ALAS1	NA	NA	9.89121410590583	NA	10.3526614335943	NA	NA	NA	NA	NA	NA	NA	10.5729843800596	NA	10.7743011386943	NA
ALB	ALB	23.052711843079	23.7306277720872	23.3876950054892	23.7169287748837	23.0670112462743	23.7644019147468	23.9485196153868	24.2744629421729	23.9630144404989	23.8771456478219	23.3904366944948	23.4922229300548	23.9148722988657	23.1016216794272	23.2385759135718	23.7010028351694
ALB;ALB	ALB	22.5074468388878	23.0570534000518	22.6812905119407	22.9012059690951	22.538546932085	23.1392170796928	23.2328699536755	23.4520955040093	23.1159446813778	23.0989364399522	22.6056317224756	22.6093014651994	23.093435709201	22.0586740013004	22.3837243810957	22.6541412908105
ALCAM	ALCAM	17.9097212331276	17.3685434161633	17.9822462844647	17.18075341699	17.4887275346084	17.1023980064755	17.6365444553144	16.7905800088258	17.9348387028185	17.2613375715843	17.8213123955978	17.6987540595841	17.5642948914608	17.6832686744102	17.5633348805673	17.3444479115134
ALDH16A1	ALDH16A1	13.2684451512584	13.570130342025	12.8991467558995	13.2353964881098	13.6562467356719	13.5115763564363	13.6866791451949	13.8665694325878	13.6707346812838	13.2604751074664	13.2322035471456	12.7285564986583	13.7247000107319	13.0690657897887	14.1326121847699	13.0479919063544
ALDH16A1;ALDH16A1	ALDH16A1	14.9901206989122	14.6744334068093	14.9148927709273	14.8937091147112	15.0859327584612	14.9784265141545	15.0351077754309	15.1851017493516	15.0500092390214	14.7839365345329	14.5748152539766	14.2991637471257	15.1739716321417	14.8087815627251	15.2140549237049	14.615247606627
ALDH18A1	ALDH18A1	14.7490006219274	14.4359337171022	14.9044646591387	14.7674117285889	14.8533678596358	14.150249155489	14.8068560274757	14.5995804213074	14.7383804129101	14.7007351716129	14.861456254617	14.1862820975841	14.6624200288716	14.4696006725856	15.0215430690146	14.1607654606621
ALDH18A1;ALDH18A1	ALDH18A1	15.8386119091098	15.5017740862167	15.9124671538385	15.9715026946466	15.9990802382478	15.4896712077735	15.8675257485418	15.7090436857008	15.799598471637	15.7092057099201	15.92073627181	15.3710794624556	15.7516626281588	15.6278967700438	16.109413647393	15.5179396062055
ALDH1A1	ALDH1A1	19.5516077604362	20.7882629417771	19.4601285171594	19.935341842493	19.6355108050454	20.499814008151	19.4877771675386	20.2017756277397	19.9419949523972	20.534937338257	19.7269621256608	20.4354478555044	19.4702275672814	20.584336220731	19.2778374220138	21.2420768557955
ALDH1A1;ALDH1A2;ALDH1A2;ALDH1A3;ALDH1B1;ALDH2	ALDH1A1	18.1066558317672	18.7172174815133	18.021651256589	18.2076506145363	18.0981249855982	18.6019928388899	18.0686409227131	18.4749226907453	18.2840788961562	18.6067455445373	18.0069696020692	18.5314389590832	17.9862516733029	18.5703108266571	17.9583276972237	19.310923258337
ALDH1A1;ALDH2	ALDH1A1	19.7866261752655	20.4011391068767	19.6656503004869	19.8841384388859	19.6338173724983	19.9523646520134	19.4629408722644	19.9440211949689	19.8879188844323	19.871200744749	19.9897080202263	20.2791933088379	19.5574139819908	20.2879530047015	19.3342145479936	20.8902596595458
ALDH1A2	ALDH1A2	11.5999977669052	12.0187525907589	10.7639675503062	11.7000273286734	10.0963857344527	11.1409135632658	10.1753748947504	10.1616987696457	10.1548596215739	10.9546502883947	11.4832258334892	12.4498372668555	10.6442717401136	12.7562964611639	10.3747813123695	11.1229638475854
ALDH1A2;ALDH1A2	ALDH1A2	14.2789162575926	14.6348884201002	14.8154799082827	14.6930446948394	14.3330136502888	14.6534027038777	NA	14.691806419282	13.5300823363844	13.9167413451981	14.3021646911593	14.5250362658356	14.8168289424832	15.383794931048	14.8569159318151	14.7653602257777
ALDH1A2;ALDH1A2;ALDH2;ALDH2	ALDH1A2	16.9415690614321	16.3902383985946	16.960853574202	16.6015702424669	16.7338733394967	16.5647663929981	16.7149493693129	16.2770221454455	16.6675749002849	16.7479678634467	16.7827077220831	16.7845380496778	16.8710259787954	16.8733408521522	16.3479138227739	15.7855642695917
ALDH1A2;ALDH1A3	ALDH1A2	15.4630974451634	16.0042402979706	15.2051885622807	16.1803040269895	15.5392085054808	15.8929604958377	16.1721814247756	17.6978704756126	15.1849195879141	15.4198405756268	15.0656687676513	15.8997527919824	15.2280096139156	15.9525723876792	15.6953899342151	16.1236129291393
ALDH1A3	ALDH1A3	15.8750679505898	16.4781738854688	15.7866582909883	16.6638181315791	16.285075649462	16.5949920547162	16.639206487779	18.0957706131566	15.6033733866971	15.8503710179509	15.6782820988327	16.3461391096776	15.787988669422	16.2587318417168	16.1395957999054	16.6993144414901
ALDH1B1	ALDH1B1	15.1630350584242	14.8307408825061	15.0466914071038	14.6520496096552	14.4869407873503	14.3050276512516	14.8360605902089	14.4965421262105	14.5499037841021	14.4022208227716	14.6317191595422	14.4162184873594	14.5745371389568	14.5500304123775	14.9264919634797	14.646721001815
ALDH1L1	ALDH1L1	14.4378056220752	14.0423426206631	13.5105832663972	13.4533592600646	14.1688620343319	14.1849016425655	14.2637763261261	14.2487743668718	14.9768039615663	14.3980573021109	14.6261177954232	14.5684847376966	14.2954785599873	15.129751971314	14.2388816196452	13.2129544571835
ALDH1L1;ALDH1L2	ALDH1L1	14.2605832257954	13.9233776849762	13.8617958425734	13.9004557577776	14.2747340219112	14.2314544830272	14.4716134293209	14.3025343001771	14.5222284663538	14.2623359231976	14.4198221543773	14.5529520271302	14.3085971554819	14.7775574337707	14.3725786541659	14.024371677065
ALDH1L1;ALDH1L1	ALDH1L1	14.7307631867887	14.6672900937523	13.9867048535148	14.0463186148669	14.6651959823394	14.6865851011739	14.6330121138139	14.7744374512359	15.2454331169804	14.811398128949	15.0031057329768	15.0516090185698	14.600407670473	15.4326389521127	14.6050938245367	13.906039609006
ALDH1L1;ALDH1L1;ALDH1L2	ALDH1L1	14.4086303199439	14.0914737925337	14.0719267980707	14.0729801884038	14.3629368138154	14.2265060709608	14.345232816811	14.4990052021843	14.6128041924976	14.5669963889104	14.5784715523943	14.762711387948	14.3332068397401	15.0247859177759	14.3871084808329	13.7522232777902
ALDH1L2	ALDH1L2	14.9229009622535	14.8485636096138	15.0680452573194	15.0426095848165	15.2359834797762	15.2388813011479	15.4746443487833	15.4062300979363	15.1504617735986	15.3208625099566	15.2405771071837	15.370459042149	15.1866026400065	15.6579511902142	15.2519187512138	14.5270455406536
ALDH2	ALDH2	18.5028935384651	17.8120171317675	18.466023804452	18.2887652802662	18.3458508134489	17.8464226742566	18.1331689297985	17.7391802093059	18.1528600861283	18.2247419191811	18.4107960432493	18.2571384749802	18.3686884600987	18.265427011127	17.9650611457721	17.0698623701478
ALDH2;ALDH2	ALDH2	18.2753045106379	17.754040030795	18.5074290037967	18.1225860943758	18.1922842899288	17.8535975287271	18.1809283940085	17.6317547300284	18.175646264563	18.0849462824232	18.2648864504103	18.1195972624549	18.2884368937419	18.1942472963942	17.9709922671163	17.034975392298
ALDH3A1	ALDH3A1	12.1559063939348	12.7078137134141	11.9775344287392	12.5776556947872	11.8276932786128	12.7870690264533	11.7112148074006	12.5395071268264	12.4812903297268	12.9040605562646	12.3110660075149	12.2330877174635	12.696167241196	12.8949466465206	12.6064628467442	13.4554446470297
ALDH3A1;ALDH3A2;ALDH3A2;ALDH3B1;ALDH3B1	ALDH3A1	16.3754798403833	16.9375586853633	16.2452261392545	16.6204452709232	16.4183848951656	16.798041496593	16.2352107163503	16.3283167376594	16.1401270735135	16.7858287866725	16.450371166316	17.0545263224132	16.5236107912387	16.9807837080161	16.3057464371532	16.4073542852442
ALDH3A2;ALDH3A2	ALDH3A2	16.8130423663594	16.5683720362097	16.7404848650931	16.5148409831486	16.605985433256	16.5563395605592	16.344200165974	16.0516994146407	16.3882020872981	16.43832828089	16.6508165941306	16.5484847711558	16.6137055677948	16.8250008879448	16.6882861782812	16.3790993477114
ALDH3B1	ALDH3B1	14.2699174948993	16.2177215822782	14.2800706634884	15.7757782577601	14.7001458894239	16.0711455799754	14.4474517340268	15.4415015619198	14.1256859687712	15.8382611891563	14.7642524146553	16.3640324614548	14.6618566594557	15.9042217135313	13.5534171195388	15.3924671784269
ALDH3B1;ALDH3B1	ALDH3B1	15.5572176745452	17.2079988543478	15.6831466204569	17.0230368757863	15.8467674595756	17.2776282025089	15.7135806628683	16.7012503585905	15.5947158884532	17.1123214824128	15.8267091304627	17.5169666956552	15.773752592033	16.9102898681513	15.1333320063528	16.6931570115996
ALDH4A1	ALDH4A1	15.5945424052024	15.1065919056303	16.0113470306789	14.6643471002449	15.1476269004908	14.4710011773489	15.4935201288989	13.9615136752242	15.4260387813997	14.5100547775137	15.7329339011405	15.1988714382744	14.9051296859546	14.7125782050271	15.1975972361311	15.2132959514107
ALDH4A1;ALDH4A1	ALDH4A1	17.5567480477426	16.8615136785641	17.8239261271375	16.4128537324071	17.1456459449952	16.5385140161135	17.5181803708818	16.50041949946	17.423852001246	16.5458346094564	17.5092742880322	16.7751895116521	17.2923479881782	16.6680622631431	17.0837532362347	16.3938665827433
ALDH5A1	ALDH5A1	15.9009154241308	16.7410505819827	15.931477961206	16.0892531249583	15.7645823480283	16.5323220723152	15.5392214656615	16.0270045755404	15.741081417358	16.3538508982598	15.9184851120247	16.6067566164986	15.9948441052411	16.8048224686927	15.5452163823667	16.6671639159767
ALDH5A1;ALDH5A1	ALDH5A1	15.8513225968853	16.6120375586735	15.7256978797745	16.0927121043716	15.7257830055999	16.4811528135965	15.6774291486918	15.8243585837105	15.6511090528176	16.2224747535909	15.8235135096462	16.3935153260758	15.9556581264582	16.6269298793245	15.5048966055511	16.5638100065196
ALDH6A1	ALDH6A1	18.8042736768687	19.5252845484551	18.392215796056	18.6108789502791	18.3385605014172	19.0172160444285	18.3865713792811	18.7614360902028	18.8240617669726	19.4157851796321	18.639197980099	19.2372478446316	18.6426685109847	19.5285472483767	18.2995896330122	19.234367399785
ALDH6A1;ALDH6A1	ALDH6A1	19.2437788893358	19.7287599913265	18.7986633248138	19.0101976024428	18.7077203426479	19.255185155638	18.8003786660319	18.9881073021867	19.2471035695688	19.6573477081798	18.9469950405895	19.6078771397106	19.04340089808	19.8271294278595	18.5745817734173	19.4997797932239
ALDH7A1	ALDH7A1	16.9584749942443	17.4093667690701	17.0675603926104	17.0774231722866	16.8931511667699	17.2212732087276	17.0689686340956	17.1322817971107	17.075857702483	17.1836870489392	17.045055149333	17.2860883575529	17.1336799689844	17.5067537510931	17.4665599468666	17.5308775242989
ALDH7A1;ALDH7A1	ALDH7A1	17.8303412905244	17.9870801055568	17.8229480765863	17.7494737873078	17.7107148067234	17.7364518112829	17.8873100993271	17.7879666141373	18.0363131512552	17.8828151143738	17.7822943586678	17.9554702804854	17.995551443331	18.192549291809	18.4249774875216	18.0980663974764
ALDH9A1	ALDH9A1	18.0201601949376	18.3041272652478	17.6786625147933	17.6247690930869	17.8688369898927	18.2045027793773	17.7517243596252	17.9137369714649	18.2604253818771	18.2202385961415	17.8039588588814	18.0025088350858	18.104710752926	18.4211412708486	17.894284008273	18.028987818267
ALDH9A1;ALDH9A1	ALDH9A1	19.1542248985829	19.1780040492744	18.5999835753298	18.7315717777439	18.9828216583029	19.2671963433127	18.8472869709389	18.9100123002219	19.3145257549963	19.300486634236	18.9448300649286	19.2122995592745	19.1604550913132	19.5207915753563	18.9060600911618	19.172426639976
ALDOA	ALDOA	21.3187401858669	20.8569398435942	21.4166228499134	21.3888468816441	21.2394407588404	21.9838987983009	21.1894445403049	21.7659844280585	21.5393596770893	21.166754208738	21.5815129044574	21.3168779380662	21.5380631624862	21.2436494905297	21.3415145924776	21.3251068104221
ALDOA;ALDOA	ALDOA	20.2003137153939	20.1750516242965	20.3631473014957	20.2993214877244	20.2878787738747	20.6869577425247	20.3257528884289	20.6851236138459	20.2621818984825	20.1409640196506	20.5049742766128	20.419291540881	20.374969539785	20.2498242720929	20.3100806431937	20.4383284866013
ALDOA;ALDOA;ALDOB;ALDOC	ALDOA	18.5166765359141	18.9712083872304	19.0778547868707	19.0019295667924	19.0350706193434	19.0226467250016	18.2173126935699	18.6034742651059	17.8238583969244	17.811411826585	18.949082446406	18.7558363060144	18.3293466305385	19.2152011068076	18.2461702417051	19.1592885979096
ALDOA;ALDOA;ALDOC	ALDOA	18.2386484081876	17.9767854396668	18.5215553658429	17.5212097058458	18.3903489388333	18.554487208991	18.7283271848145	18.8650782194498	18.4142671584936	17.781946397409	17.6198590015419	17.9434567432046	18.5903036646675	17.9156593347096	18.1594869672193	17.3640220223126
ALDOB	ALDOB	11.8843366431292	15.0770781695342	14.2063060296254	NA	13.1913734571828	13.7697328473338	NA	NA	13.4667529610465	13.4155873279409	14.8518003477123	15.0120345132499	14.6289599523009	13.3560937947427	17.1274103712735	16.7108117895437
ALDOC	ALDOC	20.6613013786666	20.1990400371669	20.8622656786447	20.0208252147537	20.5022030970889	20.2256394076868	20.6715045665167	20.5196022395719	20.7776079977814	19.8486766261795	20.8527557278759	20.4256511963521	20.8920911549045	20.294519958293	20.3700952342299	20.2455714620829
ALG1	ALG1	14.7956803363468	14.6909497086956	15.236071624738	15.2092775886013	14.9977930643885	14.759111082612	15.0370179947679	15.1391619616643	14.7402699637855	14.7944671450663	14.8788453647535	14.5358625327389	14.8616538552323	15.0177266463522	14.642703067748	14.243909915125
ALG10B	ALG10B	13.2828407292562	13.3111336672753	13.321160983508	12.9065330208025	13.1818341208523	13.0706198929932	12.9358424579382	12.5753316720013	13.1752966263696	12.7009930001341	13.1256030063133	13.1114785024655	13.0235244396865	12.7583914852645	12.7348374767468	13.0106040990652
ALG11	ALG11	14.8949599797324	14.78159951235	14.8927833990641	14.9196224488674	14.8552947410433	15.0331672268589	14.5749186595248	14.5414619149229	14.7296252604313	14.9053434269125	14.5902103840602	14.8515474740741	14.6909781426939	14.9931437318635	14.6832424787523	14.6034701643351
ALG12	ALG12	14.0713541313751	13.7622758491587	13.8273931785276	13.6503327169275	13.8483372611274	13.6433026340122	13.8251154136663	13.9131439146328	13.6121048579123	13.7903311905766	13.712003880916	13.7431438044197	13.5770967020431	13.4047322870989	14.0245698368408	13.7427290088647
ALG13	ALG13	12.3233628916207	NA	11.5714635067872	12.2279876575746	11.9048679024742	12.3347917576751	NA	12.5602086233322	11.9497772506434	12.5376917855367	NA	12.3865657855843	11.3194124576281	NA	12.5734933486195	NA
ALG13;ALG13	ALG13	13.6392891591846	13.856320549926	13.902099741883	14.1818127630156	13.8801903614126	14.1899388878023	13.7358293201652	13.9099371706716	13.8965800468264	13.942955480078	13.7094907824323	13.8190746287882	13.444700564172	13.8382953786437	13.9181917080788	13.9263487381102
ALG14	ALG14	10.4190098607534	10.2638600607793	10.5431585136617	10.8661268029205	10.6439717727839	10.6717174733817	9.90729419247117	10.7900200987375	10.0470629014561	10.2902142747981	10.5860981566114	11.122053116444	10.4731921380253	10.5763668979479	10.5134792220202	10.541870271599
ALG2	ALG2	14.0815808289581	13.9926876146559	14.271805109827	13.972200344091	14.1826652888185	13.9347149556279	14.2186209859512	13.9838203767584	14.1152211750398	14.1622499539806	13.982992889266	14.0526361860782	14.0107327683162	14.1191816360865	14.1982907067305	13.8007608742178
ALG2;ALG2	ALG2	15.8364423892878	15.5856752712295	15.9515566438494	15.8674529104518	16.0496427561466	15.8287086153458	15.8580825092422	15.6575484156768	15.7991325893934	15.8497030278571	15.9573637410596	15.7536243749602	15.8720266764074	15.8654999260695	16.0204946726666	15.6675925195551
ALG3;ALG3	ALG3	13.7614698816766	13.7767044912921	13.6816585081605	14.2404782187075	13.9586881819241	13.8260865583848	13.4070775808728	14.1701171339793	13.5810987263542	14.2446989689738	13.8142440713883	13.9393888378174	13.7433205940537	14.1865761616838	14.2439858070193	14.1026687691199
ALG5	ALG5	14.2561207245979	14.4730905454242	14.0819701371798	13.9367808392194	14.4291491934503	14.1146229043438	14.0309453924866	13.8044903637606	13.9158906368065	14.1395839152487	13.9940563933206	14.1733609235337	14.3690918009633	14.3361576118087	14.2641963571325	14.3927134494948
ALG5;ALG5	ALG5	14.4104397409329	14.453677692841	14.490518188399	14.3493049494827	14.6923023405331	14.7480407265838	14.4152063667103	14.28846032924	14.2548082816649	14.496728756466	14.2729983826472	14.368547035123	14.4544652542255	14.507526750685	14.4063367533488	14.5185487988331
ALG6	ALG6	13.4770599660955	13.6341376286562	13.5898973891938	13.6198907457002	13.3199599523772	13.1847692164694	13.2853191078861	13.4387487926632	13.5115212451342	13.64737929465	13.4883812821455	13.3393848310199	13.6945416340429	13.6326876897506	13.3295095250289	13.3314697828083
ALG8;ALG8	ALG8	12.3068517524838	12.4071535552199	12.7841870008077	12.2787332809774	12.1699694688843	11.3205016014244	12.0098504428424	11.9112260722676	12.4001661087837	12.5441240644617	11.9365520776757	11.4695400721116	12.0273983006636	12.3681497963887	12.0017063536208	NA
ALG9;ALG9	ALG9	14.920634357626	14.9700418677281	15.2732768954731	14.4926318104086	14.9321783885424	14.6473622384491	14.9988141246715	14.5380403562983	15.0006099451819	14.7800798369482	15.1837859822682	14.827838965137	15.0912948399727	14.9536469136081	14.8943927636736	14.3052170335646
ALKAL2	ALKAL2	11.533332939427	NA	11.5357120602003	12.326646992808	11.3497974368949	12.0361527232868	NA	NA	12.0455320228505	12.0876637934802	11.7947927631547	12.644865464856	11.9521042584578	NA	11.2650650959344	NA
ALKBH3	ALKBH3	12.4055551863033	12.6604073389848	12.6265350777112	12.516887523159	12.0467302586104	12.4895654634665	12.3082719937039	12.2905778196102	12.9292745824329	12.8550509260378	12.8737396792719	12.6135117985876	13.0752955088281	13.1516897887983	12.7848833572463	13.1034564781669
ALKBH4	ALKBH4	12.338486353603	12.6669096748642	12.3423463304382	11.9890064360502	12.4668065394056	12.4605557244856	12.9277683577103	12.7910925712477	12.352612566632	12.7500693208657	12.489755037224	12.7082885598507	12.6648269311291	12.6550967501411	12.5417680412431	12.8763807282356
ALKBH5	ALKBH5	13.6818431737711	13.3494838796979	13.6860208895036	13.6170085700384	13.5882665784157	13.182249572442	13.6556581466713	13.4962180846601	13.741192568927	13.6334764346765	13.6111333634673	13.2855992433322	13.7081687794991	13.6105591662093	13.6600466140037	13.3702919342317
ALKBH5;ALKBH5	ALKBH5	13.2017747975558	13.2020625413915	12.826614244528	13.5498747756087	12.4734886349249	12.8179391948435	13.1677795036962	13.174673286644	12.9424555318928	13.3764806079521	12.931108722902	13.1790885561399	12.7589163207424	13.374171904147	12.4495526409848	13.3230104849325
ALKBH7	ALKBH7	12.4249278623551	12.4314479151318	12.5339592600112	NA	12.0071095248837	NA	12.4200098671765	11.6568270456084	12.7511690008366	11.9922283537789	12.7098322763646	11.840048491094	12.3650738085711	12.2824394379956	12.3684306340519	11.6106625251508
ALMS1;ALMS1	ALMS1	17.2321069972265	16.9501860598077	17.5913580367948	17.4684207115451	17.4249695664924	16.6537990932277	17.7113415663296	17.0122881626662	17.3413791831444	16.9034395687549	17.0029313312816	16.4509931771459	17.7328939585281	16.399974065865	17.2468359762954	17.2447581204307
ALOX15B;ALOX15B	ALOX15B	13.6544325265926	13.5062241170353	13.8423392064219	13.2104741195241	13.4293659850109	12.4488937565403	13.9464912338678	13.741748870377	13.9939078017624	13.6471165036422	14.3584993613927	13.5609862304594	14.1131441566212	13.8662500351696	13.0542253768565	NA
ALOX5	ALOX5	15.2280362568144	15.0376577961013	15.090452143923	15.3402509550174	15.448484714308	15.1169880006295	15.3906855596955	15.4280368684527	15.1143185053997	15.0669800243039	14.9718180018577	14.6873107136234	15.252315348141	14.8754752632714	15.6441566382474	14.6795011928315
ALOX5AP	ALOX5AP	17.0616805478002	16.9260659455197	15.8869421738781	17.8308951019199	17.2878124549809	16.9013681163482	16.5337066894356	17.215632188042	16.1933153686013	17.096590964947	16.6356769712727	16.8423617444091	15.7715614324077	16.6694346333862	17.2700283284329	17.2706007228655
ALPK3	ALPK3	NA	NA	12.76834976197	NA	NA	NA	NA	12.6896660784548	NA	NA	NA	NA	NA	NA	NA	NA
ALPL	ALPL	15.7351998512837	14.435393739042	15.9205598856389	13.7577463630911	15.0608002946906	13.5185514651998	15.555429738208	13.3993235114418	15.4567778942659	13.6902032443939	15.7543205297319	13.5053900898641	15.9425593673951	13.7325235695372	15.1538877267805	13.0185325464357
ALPL;ALPL	ALPL	17.1499289508163	15.6099424678461	17.3350456377263	14.7003297791574	16.5903244186604	14.877505922525	16.9006800753006	14.8283987461113	16.8381636859714	14.7777880489303	16.9934298933255	14.8471947920905	17.3627591430196	15.2906072539159	16.6772800330535	15.1258054955855
ALS2	ALS2	13.6806280065213	13.8741060430055	13.4380085180656	13.6496862036722	13.4549634534346	13.5025882889327	13.5404760857272	13.5931536892879	13.5474852943353	13.5879975013263	13.5452475090399	13.5587282725975	13.5497312526647	13.6484838346888	13.482352753797	13.9614763383175
ALYREF	ALYREF	16.3966669891747	16.696010056298	16.2189626458664	16.5446786735191	16.5202105585765	15.9443018889642	16.4614189515309	16.3127319380856	16.320078682746	16.4967693824371	16.3250234121613	16.5601365521343	16.1310053184398	16.4790500973953	15.9670589796683	16.6399014734438
AMACR;AMACR	AMACR	13.9327359469234	13.3907099335944	14.3535428292451	13.6185711609707	14.3947350272029	13.532069328055	13.7956679489272	13.1977132587323	14.0174631200087	13.3553935408721	14.2776081320817	13.4111551358808	13.955875848219	13.5363807437638	14.2530776201614	13.2733900048888
AMBP	AMBP	15.7534127641227	16.8336864310862	15.6184177409147	15.4467107198072	16.4355370415844	17.1739792574605	16.7938854609201	16.5696598076074	16.4671526301317	17.1240705363696	17.1777177589811	17.3780293562274	17.532817218461	16.376084186912	16.2694326022727	15.17178174905
AMDHD2	AMDHD2	14.9779586043814	15.3913576971084	15.0736997645563	15.254080210283	15.1436893372699	15.2390567974202	14.9726844947474	15.406563240001	15.0492158411983	14.9062177416622	15.1542842082066	15.1349600319817	15.019500907913	15.383828449668	15.0156960714996	15.6448901453194
AMFR	AMFR	14.0499093931965	13.427014401408	14.4927546495805	13.6864798700139	14.1541747195943	13.0179000479231	14.0809799261869	13.4531661353944	14.0858996601554	13.5318969942337	14.3510769451322	13.4775323938331	14.1270951253424	13.4943185569291	13.9523812848819	13.2492359926365
AMIGO3	AMIGO3	13.1381980418031	12.7431866354601	13.3833408129703	12.2087921819977	13.2117880511882	NA	13.0016169452247	12.599465957271	12.9148150835891	12.2956771131984	13.0246559282563	NA	12.630085960015	12.0515930192375	12.0972344949501	12.29606157557
AMN1	AMN1	13.6099740682837	13.4887838385175	13.7955272533803	13.5909684588128	13.5211296828328	13.6248803352742	13.7095003978761	13.739523679056	13.7978500154561	13.5937784737757	14.035347648051	13.8306272021021	13.8625604064464	13.677359408338	13.4224688378387	13.6417756524585
AMOT;AMOT	AMOT	12.3202358965435	NA	11.2791209603559	11.8013694219584	12.4348174058199	NA	12.5386604108018	NA	12.4124162592563	12.0771451798189	12.5914027994205	13.4557116835222	12.7219813514204	12.7407836172555	12.1962395554775	NA
AMOT;AMOT;AMOTL1;AMOTL1	AMOT	13.4767552532362	13.0951149937996	12.8474926096893	13.5760798090618	13.4974990418729	13.1747004154909	12.8839628816863	12.9712974557451	13.0252781953355	13.4054578796395	13.0104675330831	13.2112988305171	13.2267058404859	13.3929534914342	12.908760965569	12.6705743760645
AMOTL1;AMOTL1	AMOTL1	12.0190481978516	10.9762612828165	12.0659339251795	12.5405692253125	12.3885292471308	12.2042070403187	11.9289260180512	11.4553008885329	12.3966207545452	12.6189192894979	12.1080320726667	12.1242413710304	12.1297655231607	12.4399115362114	11.934846353911	11.5134548977298
AMOTL2	AMOTL2	12.9449096308076	13.1477208111435	12.8439255692622	12.7840628255401	12.6541608548753	12.9635595119918	12.7279510555423	12.5847271199325	13.2151094487972	13.3617579520035	12.7678117417723	13.1077870113345	13.0961757511455	13.0899947494092	12.8493097594119	12.5537026237649
AMPD1	AMPD1	11.6137355272008	12.5052631169251	NA	NA	12.1277043835245	15.0581309133836	NA	NA	NA	12.6124481235555	NA	NA	NA	NA	NA	NA
AMPD1;AMPD3;AMPD3	AMPD1	15.49080388061	14.7951112548295	15.181268990472	14.6699384097327	15.4878021346992	16.7779693478474	NA	14.4600654762163	NA	14.7264117057284	14.9267778011522	14.363003887456	14.9616622121793	14.3499408199773	NA	14.3687626816154
AMPD1;AMPD1	AMPD1	NA	12.8218098251006	NA	NA	12.6471248802959	14.9225272723641	NA	NA	NA	12.4720691488661	NA	NA	NA	NA	NA	NA
AMPD2	AMPD2	15.9987166872955	15.5186122750164	15.772218483251	15.8577295746205	15.8369904276057	15.6964216842566	15.7851004171341	15.7421127104982	15.9988373041787	15.6719229099196	15.7281853908639	15.9668043470657	15.87783714736	15.6488016312243	15.765851598835	15.4458609640211
AMPD2;AMPD2	AMPD2	16.1447202806872	15.7885864375276	15.8021393296259	16.0789206219372	15.9068143557953	15.8611127482682	15.856051793959	15.9736147966786	16.1007237939386	15.8774528210277	15.8303881593181	16.0994068538336	15.9911003147165	15.8719747984218	16.1241445771888	15.7268031780698
AMPD2;AMPD2;AMPD3;AMPD3	AMPD2	14.3006188620793	13.1187432075425	14.1323915515922	14.0446437730531	14.018850508502	13.7767778474169	14.5236025454735	14.063892997422	14.0375314818741	14.0074284069217	14.2798013151439	13.8521418199884	13.9498175664604	13.73246094367	14.3030658368394	13.5293695457926
AMPD3	AMPD3	13.1326830491536	13.3258682771158	13.3257991860781	13.0503430215835	13.2628829397716	12.9013771757604	13.7150827804646	13.3650737473328	13.0849250041915	13.2962076946096	13.1032438682213	12.6171757581498	13.4233769548	12.7272794327864	13.3570735050408	NA
AMPD3;AMPD3	AMPD3	13.0912524974457	12.6757078282387	13.0421672780246	12.9512234327872	13.3294960429105	12.8791872853219	13.3205825450956	13.6275603308096	12.9909241177176	12.6149991924078	12.9298918424005	12.2564255649709	13.1158469913674	12.9423688500951	13.3981415034097	12.8571402600987
AMPH	AMPH	13.4608820689165	13.2316040797508	13.7779678824598	13.6150205574456	13.4362585763435	13.3857752168327	13.5916993594253	13.5598362612056	12.9058812231327	12.9289904185863	13.9435036079972	13.9689589286505	13.5430771066199	13.2495020887941	12.886455797611	13.905911541383
AMPH;AMPH	AMPH	15.8163057256304	15.4888639919921	16.0418163699515	15.8455704830058	15.6426705805926	15.4416213957915	15.7979830129224	15.9182057894191	15.6439800648285	15.2656764325425	16.0284153599495	16.0550072732743	15.6024793865366	15.3471559990648	15.1777828646878	16.0748914733168
AMPH;AMPH;BIN1;BIN2	AMPH	NA	16.8012216306467	15.6813316388703	16.6928777790063	16.3337869375222	16.3690734759208	15.7668157787219	16.3342457405687	NA	15.4481654192775	15.6730171943362	16.1175446371651	15.1769280098795	16.3479053572835	15.4979216518868	16.8058115418139
AMT	AMT	13.9889047073222	13.8125535120117	13.6651557596456	13.3475374716363	13.6678156855591	13.6350362580884	13.6760884288435	13.2098189617359	13.6373210678722	13.7296703840304	13.6645480378199	13.964075728213	13.8845309760442	14.5530176426664	13.677243280709	13.9476618730065
AMY1A;AMY1B;AMY1C;AMY2A;AMY2B;AMY2B	AMY1A	12.7409151452386	13.1872442643305	11.14098337106	11.0009489389177	11.8335469042894	12.1404167793995	11.6770920551156	11.9726367889421	12.3677014306627	12.2041140844063	12.7780304789152	12.4727714746156	12.7473440766265	11.7871546460366	11.9594743182105	10.5650243326199
AMZ2	AMZ2	13.5947556950193	13.9215201472577	13.825412300892	13.7357465803317	13.4872991297951	13.8386123233498	13.4398658828352	13.5847330655158	13.2632658606983	13.623255047777	13.9419496677901	14.2644748765121	13.8072798178909	14.1086475731965	13.5906407552266	14.1748871761656
ANAPC1	ANAPC1	13.1794256251644	13.3366836593187	13.0511289822376	13.3958739104936	13.1532996261669	13.1970205465645	13.1767703906346	13.4553479035147	13.1260105971395	13.4048930016043	13.1894901898968	13.2870459056715	13.1885422618454	13.1817876512998	13.2866036005631	13.3352611923935
ANAPC10	ANAPC10	12.9506374816475	13.0856759747521	12.7459887805233	12.7848556854202	12.9729979591539	13.3846634200978	13.2408304474682	13.1248437786637	13.1542662521913	13.3680946209707	12.9827099479692	12.863436223904	12.9767796635873	13.181174246782	13.3044278691726	12.8550223136731
ANAPC2;ANAPC2	ANAPC2	12.3002894535887	12.1393844734599	12.3053071053722	12.4121158949222	12.2638437576379	12.2903111775568	12.2381796301229	12.2377079848894	12.2612129305611	12.3533639687994	12.2393545806788	12.1445393096999	11.9618855430833	12.002310943596	12.4386607455208	12.2980429875583
ANAPC4;ANAPC4	ANAPC4	13.1948237238391	13.343797314535	13.265528684481	13.3241579396371	13.3601414980237	13.5684168447997	13.3686307503021	13.22280212454	13.404304134338	13.4506015387416	13.3925779696702	13.387655599038	13.3471511873574	13.498234317414	13.410330843422	13.1475803423407
ANAPC5	ANAPC5	10.0529202747766	11.246556539237	10.4096474774461	10.3130822784264	10.6392166575162	10.6974241129267	10.4973735247053	10.6093256994974	10.7037963491965	11.0306180214562	10.654557174316	10.7742681889791	10.5962608494586	10.5658820359349	10.9947456227413	10.6715808998619
ANAPC5;ANAPC5	ANAPC5	12.6892571678595	13.0106502276928	12.6631515924653	12.6368950849614	12.6601054232714	12.6754538902051	12.8623722611077	12.9206161619887	12.8005932571905	13.0225022619063	12.8467986231354	12.7830397070186	12.4596473639986	12.9465473319569	12.7128898449325	12.8488694712582
ANAPC7;ANAPC7	ANAPC7	13.2323234119478	13.5684933772808	13.2913787141369	13.5104974671715	13.2147002584407	13.4500798870377	13.2609336660503	13.3291139084476	13.1840739324476	13.4565126172434	13.2066259564446	13.4157300643989	13.2157197131506	13.3829205705529	13.5613204480414	13.5949532294062
ANG	ANG	16.2532522462055	15.7073390866863	13.8452187533593	14.3978118305817	14.5872187310455	15.2513238534502	15.287435225453	15.1032592004505	15.7629580948793	15.8361807260313	15.4077340325807	15.4575166568622	15.5111085930066	14.2758245339872	15.2828235379491	14.57780241649
ANGEL1	ANGEL1	12.4479791889806	11.8894971661699	12.7055915020577	11.7640672535865	12.0921688708341	11.7233390859898	12.3406129099625	NA	12.297657750116	11.1625261586792	12.4916942852655	11.4015064961846	12.3902159507571	11.9036334918178	12.323711202083	NA
ANGEL2	ANGEL2	NA	NA	NA	NA	11.7360128755119	NA	11.8072905145913	NA	12.076963405488	11.7739839664453	NA	11.4043858718846	12.1871943084703	NA	12.142933497572	NA
ANGPTL2	ANGPTL2	15.5790172205841	15.6632305324996	14.6762773864023	15.2108275008553	15.1797023823295	15.4769108804764	14.9118299652776	14.6805307106837	15.0789498291419	15.3613544171324	15.0993076106748	15.4482917858917	15.1810571415087	15.2035881160231	15.2168983973044	14.9597025481213
ANGPTL4	ANGPTL4	12.4480515878443	12.6036770310489	12.2194313109732	12.657768152769	12.1559410791381	12.460870743649	11.9390674445764	11.9649079813294	12.3218415343935	12.6374108630692	12.3738227721494	12.3718351728288	12.6220303497708	12.1633456209372	12.4515655479941	NA
ANGPTL5	ANGPTL5	NA	12.5551959690934	NA	NA	12.2338074134348	12.4649840238756	11.5743352887765	NA	NA	12.3357218028813	NA	11.9986852626735	NA	12.9674740439633	11.7463325699208	NA
ANGPTL7	ANGPTL7	15.0652066713808	15.2435045748796	15.0601100117475	14.7357037979654	15.4821841264423	16.2014072470176	15.2984532368932	15.1793249149976	16.3628238809822	16.3445814807968	14.1550538473975	14.760315641902	15.3170405306568	14.5931206672491	13.6420824962584	13.5716059754812
ANK1	ANK1	13.1200061810391	14.1923964189554	13.5290256726369	15.264856981113	14.6951703104093	14.7091153837918	13.3247271145446	13.7087580337815	13.4486027825035	16.6382761847974	13.4536966711113	13.3561028788157	13.5239574128878	13.7713232603547	13.9045136304855	14.570203022401
ANK1;ANK2;ANK2;ANK3;ANK3	ANK1	13.3825292014542	14.0204906738828	13.2978829386495	13.6250406841035	13.6304122220091	14.0533014778493	13.4437741784185	13.2240930967348	13.5316023221668	14.7145049678308	13.3844924007524	13.4953429079452	13.506157358568	13.6289438309382	13.8712582184784	14.2505378168628
ANK1;ANK1	ANK1	13.8345834736123	14.7844892028981	14.0864935725974	15.7838536826953	15.3804816453488	15.2237052303809	13.9361944013825	14.3431173340901	14.0702799277013	17.0009380878018	13.8561008172353	13.5490356326498	14.0991118808565	14.3884003700493	14.2169614437842	14.9465943579802
ANK2	ANK2	15.0227409954518	15.3715699472201	15.3627551059556	15.2409288048063	15.0785962206302	15.61784495831	15.1933481159154	15.0828936989086	15.1258717878024	15.246100920365	15.1962003853619	15.4776321774696	15.0233196652995	15.0686873281188	14.7121089320793	15.5527955016539
ANK2;ANK2	ANK2	15.7289048877588	15.9682823868103	15.806621582833	15.6955371119274	15.6143009714351	15.9976037652926	15.9520869423284	15.6732200333083	15.7501943990059	16.0364496623798	15.8058590525429	15.8867078140052	15.693816359789	15.981058008104	15.6932566637668	16.0667716394053
ANK2;ANK2;ANK3	ANK2	11.5387276243767	12.2946167124265	11.6900817923068	11.6892822892858	11.5084207554998	12.3164096574093	11.5616172211948	11.3450418755918	11.8558943189089	12.1368001751261	11.6345721634414	11.811948891549	11.8457180076072	12.0460759005757	11.9795321917979	12.3856986047163
ANK2;ANK2;ANK3;ANK3	ANK2	16.0582196849802	16.3713258541729	15.7297140109705	15.5996809243194	15.5320200453032	16.2310127101579	15.8419685342916	15.6978645098823	15.8272123664562	16.355024783064	15.6263640130804	15.8803459431866	15.8156613223898	15.9581415225882	15.8105604424633	16.22688941027
ANK2;ANK3;ANK3	ANK2	15.9215559456853	16.4406850854131	15.7424665150452	15.9666350852039	15.6892085820738	16.1595230597674	15.9938161614373	15.6413474076696	15.8284747296366	16.2663468945351	15.5998525568701	15.8734434551952	15.7839737435805	16.0972719842319	15.7127474232548	16.295804712828
ANK3	ANK3	15.1922955203785	15.7247086812709	15.5376543589399	15.4340380065794	15.0821267311119	15.6554145916486	15.2656281948613	15.1881369004978	15.416392821443	15.7529353555662	15.3706767828118	15.4865830907732	15.233706764778	15.4923980196564	14.9491667861843	16.0644941028867
ANK3;ANK3	ANK3	15.8802461406734	16.2894551562952	15.1489228964822	15.3526332314391	15.2430462889044	15.8956055316072	15.3150025821924	15.2473157943832	15.5669138171413	15.9347430621992	15.2251838647633	15.4486016697227	15.5159113244628	15.584906378018	15.1761705102726	15.9534818942407
ANKFY1	ANKFY1	14.5804146453631	14.8356778585584	14.4966658324195	14.3593469613265	14.657314575599	14.8687046312929	14.6364335942436	14.7522109215939	14.5715494034881	14.4049548180582	14.7476379853291	14.6117251935082	14.6020880880594	14.7002232530575	14.6179610412373	14.409143962747
ANKFY1;ANKFY1	ANKFY1	15.886316817652	15.7782587925628	15.8145927180673	15.6742956041548	15.927955539026	15.9884230284125	15.9468215529903	15.9053633273278	15.9782004992294	15.7624892378824	16.0884470381767	15.8250411022482	15.9293623479374	15.8313682215404	16.006135424439	15.6760220276622
ANKH	ANKH	12.0248488084707	13.2556986148134	12.1770079972561	13.2055918207242	12.6110492703364	NA	12.1372605642472	NA	12.2484971778223	NA	12.239756642214	NA	11.5727741387961	12.8962867910151	12.0437747341638	13.1446520602268
ANKH;ANKH	ANKH	14.0633465956569	14.9830486409859	14.2853533777783	15.3400729861286	14.5144503285697	14.9371330577952	14.4332090544067	15.3381473792278	13.9903128048579	14.7195523476178	14.1949967251415	14.771917350833	13.9800536911591	15.1095061886477	14.071736308035	15.0167213574119
ANKHD1;ANKHD1	ANKHD1	13.9101040138934	13.7691929828337	13.9754291331407	13.8534347952864	13.8663306458548	13.6008098796018	13.8160823614591	13.7680476944828	13.9818803216213	13.6756419287047	14.0479413725329	13.9061996833488	13.7296089750324	13.7183929833004	14.0170700488297	13.7233506321654
ANKHD1;ANKHD1;ANKRD17	ANKHD1	13.5191739929762	13.4072084106524	13.7446503353034	13.2818845011246	13.4479236896861	13.3164929787396	13.6211438677845	13.566564502214	13.5905408678502	13.2202529356651	13.6974343747351	13.4412733219983	13.5687941648244	13.3466594251147	13.7465169526177	12.8192469979455
ANKHD1;ANKHD1;ANKRD17;ANKRD17	ANKHD1	14.7039093083376	14.5197929373556	14.9116537956738	14.3260575372252	14.6912423092635	14.3609698300193	14.9772927996082	14.5840971386712	14.7316809397473	14.3251486150774	14.7295240715198	14.0083605410359	14.6649164043172	13.9801766513577	14.9815069835215	14.4169674527729
ANKIB1	ANKIB1	12.1428778780834	12.6590120994298	12.1655398616564	12.338186871405	12.413992359164	12.47321609334	12.3969687237543	12.4829437723101	12.4066794260911	12.3803764726513	12.1333737615581	12.4853315521166	12.1983412030004	12.3182296052569	12.0596027726428	12.3100088154088
ANKLE2	ANKLE2	13.4236385799831	13.3225860515885	13.5610077773982	13.4623647844527	13.4769162876871	13.1517106309932	13.4473903651798	13.1382589858306	13.4832178119708	13.2934553853725	13.4292495528855	13.2030054176772	13.3065505888878	13.1992688606704	13.3658296429273	13.2940805035159
ANKMY2	ANKMY2	14.6028443869035	14.2759923235919	14.9373671673509	14.2767319249783	14.7014451756518	14.52162317787	14.7821539070543	14.5080859528889	14.8019178438599	14.4129708324365	14.8060167881669	14.6488611102153	14.9183060241118	14.5644628388421	14.5352873308797	14.4082351579651
ANKRD13A	ANKRD13A	13.3663251466065	13.3729234637829	13.0091511808898	13.1439259253684	13.3336908242941	13.5014628766213	13.3335894481802	13.4772948846323	13.2761805359118	13.1792719280744	13.2895355621857	13.2402916785485	13.3174497003307	13.3725494886921	13.4640759172666	13.4186948327797
ANKRD13B;ANKRD13D;ANKRD13D	ANKRD13B	11.8316236909518	10.9472716524603	11.2726667401445	11.3037132732146	10.9706739148067	10.976614240983	11.2636122847722	11.2152311410658	11.2116207914954	11.1633428996089	11.5382629599542	11.5963288968118	11.2238909355035	11.1250573908585	10.9784361160019	12.0100479300906
ANKRD13D	ANKRD13D	12.3469360449379	12.357139386265	12.7668276939187	12.0605799554341	12.5319225358	12.6107542435057	12.3972298673129	12.428542386249	12.578479156093	12.6086142361378	12.4238566761477	12.6188030120473	12.6793949515282	12.6194223176468	12.5101667719412	12.3423683266218
ANKRD13D;ANKRD13D	ANKRD13D	13.3790729316494	13.4777150971239	13.4172993474158	13.5710768776885	13.1456384206344	13.6779328026978	13.4524676082416	13.7698185574028	13.4804953052967	13.3534699950383	13.6041027993759	13.697007653813	13.5457097625233	13.5328826609634	13.0586721572888	13.8038086627643
ANKRD16	ANKRD16	12.2961202986284	NA	12.4064409126683	NA	12.5278144322965	NA	12.7049587439999	12.6030880727423	12.9165906432961	12.4869212824093	12.9934322517143	12.3826908407199	12.6400130888261	NA	12.3366008535304	11.9503060296441
ANKRD17;ANKRD17	ANKRD17	14.4494968688701	13.9842650731235	14.7647940726612	14.0851336433009	14.4733966558748	14.10429468237	14.5354282443542	14.3309019792929	14.4141562444661	14.1828789293121	14.5771846491194	13.9675970558328	14.4921388020447	13.9424326084246	14.6840720906468	14.0511689071457
ANKRD2	ANKRD2	NA	NA	NA	NA	NA	12.296630911685	NA	NA	NA	11.8473832296132	NA	NA	NA	NA	NA	NA
ANKRD22	ANKRD22	12.0310703391533	11.4383749758572	12.0760948379297	12.6425604706909	13.3715285476769	11.8541827065012	12.6595106002907	12.8396258742698	11.369238314247	10.743142976964	12.215538972467	10.7699452567873	12.0946321221526	11.6482832242391	13.2226410317999	11.7021387394444
ANKRD27	ANKRD27	13.9013244528887	13.5926013867079	13.6495691482045	13.5526738244459	13.5400944151793	13.6575835049572	13.4269759258137	NA	13.9013176105225	13.5924368175854	13.741779847496	NA	13.595753782359	13.4541240669825	13.0077719593882	13.194759720493
ANKRD28	ANKRD28	12.4155021345736	12.7447199612943	12.2136477989388	12.4462171052627	12.1139076175276	12.7796421110918	12.6431995377083	12.9604782426037	12.1791893562849	12.9471064242558	12.6248810468331	12.5814942945257	12.5162367493601	12.584480521431	12.8265209172296	13.144569560696
ANKRD28;ANKRD44	ANKRD28	12.9275237964378	12.6037405711289	12.636635998915	12.5200223445171	12.6011131309169	12.4975122201864	12.6437528659216	12.764651142546	12.7217908313716	11.8151536265665	12.4852047830783	12.4325891095144	12.2168399797513	12.7153075896133	13.0628060764949	12.822740684152
ANKRD28;ANKRD28	ANKRD28	12.9974590665218	13.1872021828748	12.8012830146085	13.0107431253421	12.6577158147905	13.3102373021897	12.6519090491283	13.3011727629207	12.6658981222426	13.3720817807375	13.0986956832571	13.3763911687069	12.8040300235257	12.9928595011058	12.8400398266442	13.7482461306535
ANKRD29	ANKRD29	14.2845901206047	15.2420952997259	14.3741625682073	15.1604364899031	13.9616507094792	15.0596878988451	14.2698701525684	14.8158592150721	14.1399615653232	14.6488979980267	14.2867404022422	14.8665404509461	13.9139260383928	15.0049256172745	13.7921267713419	15.1263424292277
ANKRD30A	ANKRD30A	NA	13.974244281507	NA	NA	NA	NA	14.1373372498655	14.1436214794234	13.9307772686014	NA	13.2383763748019	NA	NA	NA	NA	NA
ANKRD35	ANKRD35	12.3754149476039	NA	12.9481873609834	11.8229370565336	NA	12.5673531954219	12.1547840591695	NA	12.3628051299853	12.1243044565445	12.2618648053081	13.1862690656925	12.2519106293547	12.2418073657588	11.8277814169028	11.6958471240907
ANKRD40	ANKRD40	13.8361771918431	13.1795723886461	13.4785907504225	13.2981338819539	13.4875929940213	13.6738353839854	13.718556755776	13.8585795698413	13.7859251127058	13.5087206777233	13.6131257995893	13.7941969137957	13.4442908887105	13.754503889929	13.3091829623933	13.6202870022956
ANKRD44	ANKRD44	12.4509770399145	12.2434568484044	12.2197329956543	12.3381824286314	12.5316345387234	12.117260435656	12.9039929284917	13.0947735373852	12.4059754556312	12.3965103524582	12.340108180941	11.649331011543	12.737510470547	12.1827496736092	12.7979001461893	12.630124452727
ANKRD44;ANKRD44	ANKRD44	13.9378354562425	13.4135319362597	13.8188691123163	13.769887073345	14.0407050917653	13.7514235948914	14.178861303375	14.3022287231459	14.0544684021458	13.6604699902687	13.9502065614165	13.5113920175231	14.0631358036378	13.698444119093	14.181974529829	13.4383867021361
ANKRD46;ANKRD46	ANKRD46	13.5752079732381	NA	13.7479538255569	NA	13.379012834492	NA	13.3753483903434	NA	13.3677552676734	NA	13.5886129392052	12.6205557198674	13.4720115189222	NA	13.1084718395913	NA
ANKRD50	ANKRD50	13.5734240439716	13.4789240285892	13.1890586649525	12.9049942743319	13.2240439421737	13.4267936307938	13.2279762743151	12.9980547660795	13.283393292842	13.0453946646746	13.0222610812908	13.223873621822	13.3275872632109	12.8132335312629	13.2824293347799	13.2055821167452
ANKRD52	ANKRD52	13.9084324787894	13.3879890323131	14.159696392865	13.851333603378	13.8936134124313	13.7025113749775	13.808745015845	13.7828849145682	13.5543954979963	13.4743016685455	13.7301178196509	13.6424877688458	13.8321501880664	13.2631004192401	13.9623949647957	13.6591524327823
ANKRD65	ANKRD65	NA	12.7742125846283	NA	12.5412273234085	NA	NA	NA	NA	NA	NA	NA	NA	13.0348591309203	NA	NA	12.6161513587056
ANKS1A	ANKS1A	15.6122121224729	15.6769448797456	15.5291493713624	15.5933794539536	15.5206458862218	15.6330342367547	15.4849553312883	15.7520485056672	15.5677335876958	15.5440128554341	15.4965485989234	15.6585271015815	15.6047527346779	15.7449514062713	15.5490212954338	15.7622451288075
ANKS3	ANKS3	12.1034812477327	12.1898369106682	10.8920342548097	12.0197679271262	12.2236276830327	12.1247255400578	11.9244599501699	NA	11.9349697788888	NA	11.5344877067971	NA	11.6341485286505	NA	11.8727171987045	NA
ANKZF1	ANKZF1	11.9965129604867	12.6437752568495	12.1726059687992	12.0045280650101	12.1840270687047	12.1941893831597	11.9417719073391	12.0573404840105	12.0487312935469	12.1742006987525	12.2639523590993	11.694709021013	12.3410904818029	12.0023867667248	12.291719295537	12.4617741804945
ANO10	ANO10	14.8946136152697	15.0420517197771	14.94155748441	14.6191623751602	14.4858334182151	14.838211182024	14.8523162601949	14.6019987870391	14.6490491201261	14.5875665004878	15.0168429831578	15.3467376453885	14.8193285717187	15.6567466272613	14.5820271981632	15.0330260679221
ANO10;ANO10	ANO10	14.4137755416464	14.5361906428029	14.3912555541206	14.4396507735942	14.5190028347503	14.4387179247324	14.3958706289202	14.350288645339	14.3691658908747	14.4429368887462	14.5785800641404	14.7016831892153	14.4791247093884	15.0625731264071	14.3500419862189	14.6537841553621
ANO5	ANO5	10.846694840262	NA	12.2015747753879	NA	11.3417473636179	NA	11.156709205971	NA	11.0954462783786	NA	12.0954077888971	NA	12.3345784524184	NA	NA	NA
ANO6	ANO6	15.1853427104895	15.6828024743875	15.2601241318312	15.7088368427031	15.3006372497662	15.5481790852738	15.1109780615956	15.2858934262179	14.8884378125586	15.5554208343302	15.2654924286907	15.7637295046755	14.9916857684285	15.9251089522154	15.0525650614277	15.5570808676067
ANO8;ANO8	ANO8	13.168803267649	12.7498904519949	13.4290523256017	12.395681055211	13.2302692178184	12.329244262007	13.1803130257023	11.9370372279799	13.2538089218207	12.4893568638995	13.2820869457375	12.4802074502352	13.3499423064054	12.2385069009665	12.9813924816944	12.1306391411133
ANP32A	ANP32A	17.8380993900828	17.5336735408622	17.5912735934464	17.4502553270797	17.9545397881814	17.449261918679	17.9851604589689	17.7425727130833	17.6887734237174	17.2611840548082	17.7511337987362	17.5016272587866	17.6897733727843	17.2844122425914	17.624602454517	17.4568531202645
ANP32A;ANP32B;ANP32B	ANP32A	15.3121213764749	14.604632371706	14.4829230965215	14.3605025872411	14.8217855959388	14.1931445719905	14.7702344102481	14.6016266280644	14.7181381643629	14.3860180932531	14.7590762785242	14.5734474472134	14.550519245659	14.3932721679446	14.8478204783055	14.3832253523383
ANP32B;ANP32B	ANP32B	17.327941720554	17.1724865013381	17.0826304548557	17.3464847062992	17.5386803936447	17.4912646635456	17.3760896150704	17.5288501983746	17.2629182484497	17.3778948732966	17.2613486538159	17.0912959471199	17.3589103801175	17.0487958643673	17.5410983407525	17.2219768223242
ANP32E	ANP32E	15.3069359550611	15.9488778734837	15.8633743206472	15.9042687299266	16.4131061271415	16.1158003111791	16.0585967420551	16.231471618411	16.1198371487612	15.8064823935361	15.9452207778739	15.7250752483538	16.1503000197649	16.1064076035481	15.9303466968886	15.9431531257992
ANP32E;ANP32E	ANP32E	14.6867136782543	14.9117689197603	14.8009699944357	14.8699013073551	14.9339677868834	14.9294554204347	14.8914338404446	15.1039530132903	14.9133296250032	14.6585100669605	15.0022144842676	14.9253685470425	14.5761231885215	14.575224630257	14.6870263435415	14.9570435146769
ANPEP	ANPEP	17.3320843577897	17.5687637917319	17.3199642291708	17.520196422865	17.5815146865022	17.4346248864779	17.2152396382201	17.4371668556087	17.8892810421232	18.0052141010499	17.4019983400334	18.1298384134908	17.7506817321716	18.5626591850785	17.451810530209	17.4341234970248
ANTXR1;ANTXR1	ANTXR1	13.6694868797494	13.7439729643291	13.9582458607038	14.0960533132036	14.0327715343609	14.251967324914	13.677405679876	13.5437320313735	14.0413571901861	14.0117654523581	13.7183901015832	13.9223085755071	13.615436665088	13.6938452936256	13.7244264736609	13.9521126343832
ANTXR2	ANTXR2	16.22251939222	16.5676806116808	15.6948996151759	16.2021193559218	15.9915468653378	16.3752901516656	15.5499804057604	15.7101953233716	16.0425744462979	16.2349735137848	15.8604249381885	16.3564110267595	15.8455129559277	16.0853212340746	15.9743928965382	16.3272398442737
ANXA1	ANXA1	19.6659751560892	20.1096321977921	19.1558409350125	20.3670229669397	19.8526936779906	20.334583683862	19.5345411613611	20.1883542162977	19.7053630239516	20.2870457870938	19.6755923873794	20.297182906078	19.5906596607102	19.8852478785845	19.8736926920244	19.5626817175671
ANXA11	ANXA11	16.4627887984699	16.5589518315116	16.3965431679907	16.9153686905803	16.3709178585314	16.4634466949494	16.2476198427647	16.6434518662057	16.5627839758986	16.6428229386724	16.0962790444292	16.9029773422181	16.3532608496439	16.8496151323949	16.6480031280058	16.2523909740496
ANXA11;ANXA11	ANXA11	17.4510510167507	17.657831940065	17.1401120559304	17.9138266398644	17.537130249344	17.6862554886794	17.2342798774354	17.5671339823713	17.5310988667315	17.8822004342641	17.3121091598185	18.0428129292706	17.5529358714858	17.9459226769017	17.5727969325162	17.4064125691097
ANXA2	ANXA2	NA	NA	NA	13.3598181800299	12.7011288219035	NA	NA	NA	NA	NA	NA	NA	NA	NA	NA	NA
ANXA2;ANXA2	ANXA2	22.1929309184613	22.9783298807438	21.6697177957921	22.9572263742118	22.1424355642553	22.816404684487	21.8745014773871	22.6546668447506	22.2261444301857	22.937189448497	21.9234570452493	22.9179304806251	22.1920989141919	22.8087316494948	22.0127590798008	22.7543644780084
ANXA2;ANXA2;ANXA2P2	ANXA2	22.571279185975	23.198056714961	21.9843445340389	23.0702306998556	22.4559793758837	23.1560421015036	22.2375529021895	22.7467305670874	22.5848268376472	23.1332246118512	22.2271721319851	23.1707876009465	22.4400271871792	23.035874551006	22.2780773670647	23.0328148726997
ANXA2;ANXA2P2	ANXA2	21.3490427294215	21.9629046000612	20.8781770953299	21.8926020377617	21.2043766914636	21.8094629651855	21.1167397093788	21.5738530914718	21.3682142525183	22.0724445880841	21.1176636857185	21.9186205472806	21.3396145949683	21.7573157812891	21.2551610150766	21.8368244121711
ANXA2P2	ANXA2P2	12.069616032117	12.2392089350105	NA	11.5578040511461	11.9989982432489	12.7501919451137	NA	12.2234040726915	12.3951943771668	12.3776326603025	12.0043068995199	12.5213984651104	11.7441274502378	12.1268936783357	12.0543499416855	NA
ANXA3	ANXA3	17.8930316357241	19.4729317008396	18.1273287082528	19.4858950796333	18.2725206146172	19.6215323049914	17.9091453741218	18.9836084932529	18.2379100199409	19.2616127282963	18.0872224303935	19.4292433658896	17.9998485290991	19.5012928164696	17.6038753181331	19.3609100618507
ANXA4	ANXA4	19.8432973595336	20.7153446633174	19.3926188542568	20.2159413690519	19.9856090148341	20.7178969699077	19.5199710342182	20.107454776279	20.3514196726515	21.1689553183058	19.8660887074652	20.9164276534691	19.7564565316589	20.6377860569987	19.7999494942065	20.2460327054612
ANXA4;ANXA4	ANXA4	19.6018742923587	20.3075440280332	19.0797824546718	19.8869843453494	19.7281675771466	20.3031519608309	19.2621925376842	19.7994446161854	19.9526795325972	20.7126056891072	19.5123536530005	20.6756738303127	19.4082335316991	20.2958573784022	19.46372400319	19.9281692203391
ANXA5	ANXA5	21.7092251724691	21.7023773994056	21.360760923731	21.6579708139659	21.6255575621453	21.6731183932652	21.6573923812703	21.767347598919	21.9165565143804	21.7907513553307	21.5990989935845	21.7821050886975	21.8157699466705	21.8503121130912	21.9580739930604	21.5482406851003
ANXA6	ANXA6	20.575674169209	20.626391181993	20.5816915127009	20.8091526333101	20.5984501940454	20.7437528500372	20.4275376906469	20.6065710298184	20.6542912500528	20.8627272948364	20.5919194780964	20.9728573108366	20.5199344355392	20.6988057534448	20.5410108287248	20.3257446490248
ANXA6;ANXA6	ANXA6	20.1188092667487	20.2979986605406	20.1919590853079	20.3521769516792	20.1126786761746	20.3166931917251	19.9998529075793	20.0978015032356	20.1060055131346	20.3241917263228	20.1089538843857	20.5593610339967	20.0652561818063	20.2872027207933	20.0738164487875	20.1911477042573
ANXA7	ANXA7	17.0675899330591	17.7516589880664	17.1487091693761	17.5278070792421	17.3405313751067	17.4483596736697	17.2927664431293	17.551523429271	17.2517305209748	17.4298681487153	17.1113880821455	17.828857029072	17.1427669600034	17.5062373405202	17.0476796131143	17.6407631060262
ANXA7;ANXA7	ANXA7	17.856175397064	18.1540333211287	17.508554225338	18.0071012907111	17.7766759805622	17.9158316269923	17.7084207343526	17.8734547030612	17.7153325934615	17.9650361832643	17.6722959318962	18.185729209934	17.6752696243068	18.0480613786071	17.6937756253337	17.8716685171206
ANXA9	ANXA9	13.5772733049841	13.4932528797335	13.3769774556886	14.2609089325551	13.8013386097599	13.722337325029	13.9841656289421	14.1613905101564	14.0429433601389	14.4900404837397	13.7033852508146	14.5043361423832	14.2146984819503	14.3853814664795	13.3964514098693	NA
AOAH;AOAH	AOAH	NA	NA	12.422742103181	11.6904024544363	12.6453778605491	NA	12.7302458794703	NA	NA	NA	12.4285869286408	NA	11.7935178532797	NA	12.2187985221989	NA
AOC3	AOC3	16.4958685786063	16.7124377796274	16.7564695696473	19.5360603278545	16.2981629172682	18.0824814418581	16.3767343879418	16.315431020664	16.559913365132	18.4695157072975	15.9748724981996	18.2599391722657	16.8775533693839	17.5877599262774	16.3125359893192	15.8973321249254
AOX1	AOX1	14.4935264116048	14.1532900124807	13.9831778444768	14.6774600287273	14.9361956705633	15.3370236406326	14.3049878573023	14.854061614855	15.093448277607	15.0783863343144	14.3902274517615	15.1556767272041	14.8780159702642	15.2539405078781	15.6496717428382	14.4064715151932
AP1B1	AP1B1	17.4676790855927	17.1338960960287	17.7371572302073	17.5129254649006	17.6079697822989	17.3441121809094	17.7860510682517	17.7144656909568	17.5193419564795	17.5070911466414	17.6808978093534	17.3658639235078	17.5137660456948	17.1747910084938	17.9034337669485	17.3840153516863
AP1B1;AP2B1;AP2B1	AP1B1	17.7369127117495	17.4998870009056	17.6661170862805	17.6709955094717	17.8058969212971	17.6341723939149	17.8578070261515	17.7053560856133	17.6370208106109	17.7130635009595	17.8274023452587	17.6275821898218	17.6589531563801	17.5080663883541	17.8197877176441	17.4152055141549
AP1G1;AP1G1	AP1G1	16.1987035073993	15.8657615887673	16.3225083581885	15.9601698348169	16.2440166256019	16.0434184749245	16.213710181639	16.1569995995837	16.223886819708	16.0522273124627	16.3460103638692	16.0182619714602	16.3088526696129	15.9447965557776	16.4858550848503	16.1744484494381
AP1G2	AP1G2	12.331502201736	12.2728014496413	12.4337418529289	12.9871260210462	13.2177862081307	12.7951753866808	12.7623625038088	13.2122187649882	12.6393816444576	12.5453355341788	12.4254966751969	12.2368834158062	12.5663627031478	13.0043816021078	13.3768556114322	12.8971210927927
AP1M1	AP1M1	16.6401509365384	16.4111529956734	16.720492657658	16.4194006060861	16.481373240771	16.4775227941448	16.5781548999887	16.6505326401486	16.6237081310006	16.3836640517216	16.7187954437206	16.471707269616	16.4679100279255	16.3464566300601	16.7193790497365	16.7822417530165
AP1M1;AP1M1	AP1M1	16.5734733349285	16.2234525580358	16.6806905580127	16.4113246368531	16.4857621368261	16.2899996156206	16.610040433317	16.520179859766	16.4159599941054	16.2881544686446	16.574873401615	16.3162389920681	16.3877961921723	16.312152022383	16.6254822413794	16.4711012654342
AP1S1	AP1S1	14.0162074639334	14.1004779423025	14.6571957261251	14.278274040893	14.3398293711514	14.2329548451124	14.672263954955	14.5365968551379	14.537074571274	14.0997668284075	14.5422603303416	14.0378179453371	14.5700062853345	14.2196900294704	14.3636351976192	13.9659367172365
AP1S1;AP1S2	AP1S1	13.2869551457157	12.6008510435278	13.1660877441234	12.8111190394488	13.0093160648671	NA	13.056444664577	12.9276844599163	13.1073416717602	12.8538109488282	12.9603437391149	12.3960031162639	13.267983676359	12.4720790108906	13.4047512047757	12.9455188223813
AP1S2	AP1S2	15.8518419941932	15.8169590813345	15.8442259777262	15.9817070382883	15.9912877493471	15.7974019723817	15.8995128872971	16.3607310549323	15.7828063976288	15.9025818337729	15.8542545007685	15.6919025698431	15.6864064900375	15.8241432017296	16.0189010088563	15.9696999251743
AP2A1	AP2A1	14.9980767495707	14.7263603272375	15.2244723508035	15.2845287973756	15.3556627464984	15.0358761029824	15.205106797064	15.220316194262	15.2486411319093	15.318777353904	15.2992774573371	14.8544688825318	15.273631513147	15.0024364742613	15.4946365621598	14.6084821604139
AP2A1;AP2A1	AP2A1	17.2013808666529	17.1377276992198	17.0766990170975	17.2693642113103	17.2402350459659	17.1120570197401	17.1041961867332	17.1680346659467	17.0324974160366	17.369970624553	17.1360960684028	17.3037854602895	17.1677585474201	17.1723428679291	17.2657764003271	16.9381389247395
AP2A1;AP2A1;AP2A2;AP2A2	AP2A1	17.5711894755398	17.2787808465145	17.579136473565	17.5828884404442	17.6277605127688	17.5435187832096	17.5592001093595	17.6000655522973	17.48933749399	17.6757934070705	17.5719825075482	17.644566552057	17.5770941968066	17.5204418300519	17.672863791754	17.3543655573893
AP2A2	AP2A2	14.7055912523006	15.0795654620349	14.9561479560319	14.9873489314159	15.0790329988842	14.8605547518247	15.0539093060475	15.0710279858045	14.8881063764467	14.8537384374358	15.1067421478414	15.1294244655679	14.6050489616253	14.9134033746958	14.8410481213055	14.9313072730047
AP2A2;AP2A2	AP2A2	16.7631827813195	16.6330331678637	16.8138689442357	16.7332780663611	16.8821241298021	16.7654426665909	16.8496573023526	16.8211982603292	16.8059549827014	16.85769915332	16.7933734305812	16.7552739684949	16.8294935710572	16.7105766377269	17.0813246049588	16.7305999517106
AP2B1	AP2B1	16.267455146683	16.3487460023062	16.3702319364218	16.2274326172652	16.4675132142223	16.1528031874936	16.3375819570816	16.3158658504556	16.4836282374782	16.2598364668134	16.6151042501666	16.0697201795568	16.3690678539294	16.1758426706943	16.3410726763545	15.6243601318237
AP2B1;AP2B1	AP2B1	17.8157569492889	17.5454936436897	17.7486613763158	17.7477843154716	17.7457432182288	17.7393068230969	17.7300032147451	17.6996083012453	17.6878749996036	17.7977074535975	17.7864181775833	17.794524715345	17.6883889639546	17.798259708835	17.8495694802608	17.4638303111664
AP2M1	AP2M1	17.9705716668264	17.8993670177098	18.0452509962409	18.0875154026665	18.0325302190171	17.9916214682798	17.9216261656748	18.0197930200872	17.9955138733392	18.1265379702002	18.05936474498	18.0030147632268	17.9619324854323	17.9522373279103	18.1193601174199	17.8012591980648
AP2S1	AP2S1	16.1182319163231	15.9651892365337	16.2289366858665	16.228127602255	16.2200489822675	16.1422099020384	16.1344983997532	16.182828684807	15.8251160610869	16.3527881038562	15.9854420110192	16.1591870388049	15.961797391436	16.1899453356974	16.0966101240313	15.6269766826085
AP2S1;AP2S1	AP2S1	17.0153190773484	17.1373310644982	17.1628483193086	17.1499787687005	17.0576683450107	17.1839376510319	16.980136382172	17.084442319841	16.9397545691846	17.0192905350453	17.0310869010231	17.0564107848363	16.9708198840163	17.1944495595889	17.2755730601956	16.8756444842415
AP3B1	AP3B1	14.7652024615476	14.7575939779309	14.6902412391973	15.1001694383792	14.8938617337874	15.3357545978476	14.9409718704387	15.0955256923857	14.7342075099024	15.1826038039682	14.8070376031591	14.9260939109934	14.779042453893	15.1377464573001	15.0464578339927	14.7426944174439
AP3B1;AP3B1	AP3B1	16.034348839441	15.881659005506	16.0040791155968	16.1975290109593	16.2479722265359	16.2716810738596	16.1310720221338	16.1949887081069	16.1011860253618	16.2815146514843	16.0647615745495	15.9343329176133	16.0568365515755	16.2009869590234	16.3372626697252	15.8932432201161
AP3B1;AP3B1;AP3B2	AP3B1	14.7452134094896	NA	15.1361719948456	14.7397724908997	15.0443158424768	15.2259293369962	14.9013012851694	14.7486578954209	14.9033934240634	14.9939476614372	15.0688766404725	14.9298052351481	14.7879589516629	14.8825975516879	15.6624597037227	15.1820224165197
AP3B1;AP3B1;AP3B2;AP3B2	AP3B1	14.6695449724654	14.5380859729865	14.9495237124608	14.8408953397369	14.6887479542173	14.9295079333779	14.7108594305801	14.4835239366728	14.6938434351902	14.6774230390032	15.0661824224503	14.4671778118054	14.7362525882425	14.5302401957418	14.8147179543297	14.6922617373993
AP3B2	AP3B2	13.911697681149	13.8086954307968	14.4605232623521	13.416491348898	13.8902480915387	13.6734112753276	13.6880066065493	13.5836153166082	13.9581257754597	13.2264319172396	14.3703156818513	13.9226006993478	13.8025682947104	13.3632138789308	13.7235518682133	13.6984296578022
AP3B2;AP3B2	AP3B2	15.027397603474	14.3234300990596	15.5683938335842	14.2266848695688	14.9630462566246	14.3612393807037	15.2349980736227	14.281785748087	15.0320355974966	14.15534928881	15.4973724397616	14.5038078855895	15.1034372559252	14.0022261473502	14.8118219929685	14.3705029379829
AP3D1	AP3D1	15.4612568002526	15.2764034764763	15.8250013734845	15.4056970352477	15.6346496459679	15.5070950240515	15.6761962767677	15.4982791038988	15.5040748713815	15.4891460356988	15.7412861980211	15.2478057998884	15.5233359435788	15.3025685776284	15.6521022052065	15.2907463089965
AP3M1	AP3M1	14.931951570929	14.4559237800365	15.0033250700969	14.7922560376155	14.9750424596017	14.9492332466453	14.9783139788091	14.8593347645582	15.102711490237	14.8138939856573	15.0653822622084	14.7344244655831	15.0735846633892	14.6812459072735	15.279817563175	14.7501509676861
AP3M1;AP3M2	AP3M1	15.5841329112504	15.4148007374787	15.7930168728275	15.3189686487495	15.6742104015904	15.5251875843839	15.8033627067337	15.4595465752608	15.8103640868555	15.5099454212467	15.9147532762437	15.4150629743875	15.7791248285191	15.2118772726648	15.8237889316957	15.489660577019
AP3M2	AP3M2	14.1244340369271	13.6560684933296	14.0794092215678	13.5960795308329	14.0073599202237	13.6130641278451	14.0234384470322	13.5151960717297	13.8503785530845	13.7090894342187	14.2692339960973	13.7107266256702	13.8613702742206	13.509967506731	13.7707747305931	13.5166685385107
AP3S1	AP3S1	15.5466749381902	15.3518553462888	15.7710514621211	15.509027072797	15.6953818880776	15.674013144355	15.637812185881	15.6142128642039	15.7999814473228	15.7656023238224	15.7394069121688	15.4205975721847	15.7388410488328	15.4733133360987	15.6447705009315	15.2682605029716
AP3S2	AP3S2	14.0778164171845	14.3027838943086	14.4517291760878	14.2912455377628	14.1741602213388	13.9406095604351	14.4051122327062	13.810162834006	14.0544032656496	13.2787393850137	14.6039897012205	13.8416924323332	14.1328707812144	13.9392388909012	13.996197724676	13.7604892737888
AP4E1	AP4E1	10.6981576931342	NA	10.8398730055584	10.1634232544937	10.9081899386594	NA	11.2909404024037	NA	11.1097392589379	11.0265856859295	NA	NA	10.5622233408271	NA	NA	NA
AP4E1;AP4E1	AP4E1	11.9574145747526	11.4679186476646	11.9539777910359	11.6277248422477	12.4069329550305	11.4012111201523	12.1490205557828	12.1517742639001	12.359209745587	NA	12.1410016517697	11.7774978860355	11.7695772659685	NA	12.2521970862738	11.6759412813773
AP4M1	AP4M1	13.6355222241446	14.2939642113318	13.7411141527142	14.0566878882793	13.9740178308558	14.4999618593099	13.8381013144216	14.1286927171915	13.6206504452764	13.6891393810053	13.8580695260067	13.7303021561792	13.9025028699152	13.8961591487248	13.561497821166	14.2362039069825
AP4S1	AP4S1	11.6982566011299	11.0865285984468	11.3254630377728	11.7650580126067	11.3174972078075	11.4041509354686	11.3888932380548	11.5449031970549	11.064625222652	11.5069199490995	11.6603453749982	11.5819789441331	11.2477174078278	11.7833590414332	11.2950715849791	11.5191168088705
AP5B1	AP5B1	12.8557354991598	13.2467164573602	13.0658612550922	12.9226526008045	13.0084754096881	13.0765463291493	13.1324940039582	13.2076347402788	13.0020566448101	12.754868313114	13.154475689919	12.933065349876	12.9114227866156	12.9250803516765	13.0820157680873	13.108723062122
AP5M1	AP5M1	12.5272159389635	11.7458775166919	12.5205847896184	12.4228562442767	12.600754513901	12.5873368789039	12.9135601617591	12.8148748848795	12.5812135492508	12.4245271144706	12.7902542769079	12.7811463019729	12.8074468794201	12.361148364117	12.2776506853916	12.0702308795956
AP5Z1	AP5Z1	12.5071957282641	12.5629492960392	12.8457752466483	12.679063441315	12.9935685671864	12.4782728184612	12.7383330667428	12.8836311531623	12.4617583036694	12.6033514654487	12.7989411184344	12.5869611572362	12.7471226125964	12.107636646715	12.615966564698	12.728784146151
AP5Z1;AP5Z1	AP5Z1	12.2250499321499	12.0471108383619	12.574975702189	12.2074351941365	12.5667227515613	12.4719415148431	12.3817905232055	12.5110170923828	12.3757488235817	12.0251125656428	12.5854960173334	11.8638685529616	12.4466341153943	11.5206830661303	12.3612466190704	11.6955834021673
APAF1;APAF1	APAF1	13.2274587586754	13.5572313319205	12.7172759142743	13.1754217325389	13.1519016419526	13.1112659991689	13.4482797807176	13.7737961574351	12.9339110487995	13.2915162600428	13.0739505872863	13.1405210310993	13.0936977370919	13.5183710495487	13.3261733403811	13.4269126172114
APBA1	APBA1	11.8808778395497	12.422805398846	12.4089503956732	11.533884508333	12.0792313418425	12.6617246636328	12.5894147348694	NA	NA	NA	12.2124311484558	12.7218318882802	12.4034301740517	11.9291918211754	11.9446280393621	12.8681379740343
APBA1;APBA1	APBA1	13.2328170327928	12.9893996398034	14.1765889308499	13.1198119272632	13.6111679110556	13.0706909622685	13.8592065733168	13.2670697168448	13.7292179564886	12.9489533907632	14.0669595797051	13.4016244439128	13.6203645445978	12.908223611154	13.1714757564335	13.4997150544434
APBA1;APBA1;APBA2	APBA1	13.3709852258286	13.481338858068	13.9733427169889	13.5491395954166	13.6250391967335	13.5593837608223	13.3498531536682	13.3371667041836	13.7945268920136	13.1381739819322	13.9177395025688	13.8026720314061	13.2048723706244	13.3266900161909	12.8119717579132	13.4703311100061
APBA2	APBA2	12.4004097628194	13.0054310133389	12.4913252497567	11.6196449473305	12.1714758599524	12.2427341619795	12.4158861732554	NA	12.1448235078244	NA	12.7515540022787	12.2848800750774	12.1144324190248	NA	12.290955503033	NA
APBB1	APBB1	12.6568730247669	13.2915016867493	NA	13.2457175847554	12.9786729256698	13.0842852163698	NA	NA	12.8158966131481	NA	NA	13.3129538406813	12.9304398249448	13.3311688796945	12.738320302288	13.6627573730834
APBB1;APBB1	APBB1	13.8541285264769	14.2982195077778	13.6501959780976	14.2624115054925	13.5735302335893	13.9051191520915	13.4440419347843	13.6794246656432	13.433815164989	13.6869251451973	13.8052478642903	14.2536272415881	13.7186254707273	14.03795691338	13.5625275756299	14.1916085187785
APBB1IP	APBB1IP	14.8821333332025	14.1752307213571	14.7836162795271	14.7813427653299	15.4179154837885	14.5940958366921	15.2191129542909	15.3103856349207	14.8259627362783	14.3062319450817	14.8314787969129	14.0052412086098	14.9101827194558	13.8370345419339	15.5266932690123	14.3764325546071
APBB1IP;RAPH1;RAPH1	APBB1IP	13.1402404019591	12.3538387781398	13.1070977180499	13.0549033243501	13.4614235800119	12.5825511199865	13.5562131002074	13.376410955413	13.1796416245967	12.7974363704776	13.0957762972216	12.6778700167952	13.3021474370601	12.5093574300493	13.6807541227941	12.4895318973519
APBB2;APBB2	APBB2	12.8978179227083	12.5605160931365	12.5593469224393	12.8057174556437	12.3742854248249	12.4009952724872	12.5738125463067	12.5836113042935	13.4594916718804	12.978523626373	13.157099367932	13.2322110945598	13.442468046726	13.1380159086084	12.64987463658	11.965041752806
APC	APC	11.5080481975671	12.0032144686308	11.5524180115346	11.6749721902092	11.187754283061	11.5836996286856	11.2927614268765	11.5195647530222	11.341043458452	11.6840813956067	11.4936076374199	11.8452560172683	11.6684373342077	11.5285999084085	11.2664635897536	11.9970197368831
APC2;APC2	APC2	10.3284413059747	10.0065333838871	10.6728414213515	NA	10.2683346162581	10.5179066973768	9.67875054933703	9.67830495972972	10.4883819865017	10.5050203918725	10.1328350281685	10.6261266436576	10.4727435849028	NA	10.0524603173981	9.91528558316911
APCS	APCS	20.174395640132	20.0881536150422	19.6564044081494	20.2293442113667	20.8933024557093	20.794266855843	20.3474357284593	19.8859928251606	20.5921094253426	20.8622466190898	20.6559372185842	20.71587131088	21.2663141141319	19.9880975646669	20.475703045344	18.6105895111315
APEH	APEH	16.8437776297077	16.869542741031	16.6091596898976	16.8467104122315	16.8645740303274	17.1299921226271	16.6710470975518	17.0802254565148	16.7094222940331	16.6646558118404	16.649990054057	16.9087239086232	16.8332349719943	16.9496537378431	16.7890127681721	16.8608236968989
APEX1	APEX1	17.811093652905	17.9382250117175	18.0171009062488	17.7504540443062	17.9951564752661	17.534225721204	18.0720192229097	18.1270687065895	18.0779664012239	17.8357413168233	17.9612334787011	17.4560103795332	18.2299581405113	17.7807560766518	17.9807674338147	17.6710651654571
APH1A;APH1A	APH1A	13.8360721680879	14.1254894636047	14.2585693621451	14.1795619912493	13.9145303264041	13.9291074567144	13.8273769517007	14.1820259397018	13.8258648414172	13.8712878980028	13.7595986264385	14.1066051927971	13.689876836697	14.0534567536665	13.9292010401855	13.8394963757915
APH1B;APH1B	APH1B	13.2537300570682	13.5081664150358	13.4835848584211	13.2522301238027	13.473933471662	13.1068786477985	13.3864286325896	13.295817400685	13.2484416782982	12.8844670210922	13.4532662278815	13.177799738276	13.3802583281279	13.4731187512799	13.3121664911191	13.252333454609
API5	API5	17.0452529608455	16.7903283297652	16.9472969714711	16.7999278234018	17.0166257763127	16.6503472189966	17.0212826468716	16.8861254855922	17.1272188251717	16.7222301940341	16.8321415460851	16.6343578604491	16.875552312751	16.6018121161694	17.0956300674957	16.8441764399709
APIP	APIP	13.4676702022533	13.678071509596	14.1196074186797	13.7077959593716	14.1999469263254	13.8559071673522	13.913050604624	14.0379731104772	14.6921702008492	14.2303250199469	13.9012625055868	13.3750778104704	14.8514217071856	14.2955973828578	14.5168500442207	14.0960112458946
APIP;APIP	APIP	14.4083675363541	14.4606597297784	14.2871384025914	13.9581844694643	14.5722741000786	14.5302212067292	14.3924853870429	14.4423825994681	14.8640660602224	14.8483599354937	14.3024205107213	14.1887509574453	15.0895429552449	15.1278215801725	14.8871875158073	14.4902042767821
APLP2	APLP2	12.3201943895032	12.6173960872207	12.7153906101448	12.2884221529677	12.5675981876417	12.3646966001733	12.6776962463964	12.631508977643	12.4704804467726	12.0953587004477	12.6326196294217	12.1969195616212	12.5113665730692	12.5627514065287	12.5791354739969	12.6918223609912
APLP2;APLP2	APLP2	14.83185430878	14.9467070494982	15.0767210562709	14.6673405941008	14.8239990705889	14.7851326807088	14.6491933174765	14.3758330077427	14.777502451445	14.3446357103394	14.7548232177839	14.6897551255281	14.638788018496	14.6728879854143	14.6707303516404	14.8269756266668
APMAP	APMAP	17.9058730624408	17.4850263526617	18.1308921656921	17.4058070265191	17.7159661557483	17.2333308829218	17.8107072887566	17.3036393927938	17.7667232106024	17.5692815357008	17.9319800569246	17.2782390019848	17.7876547329762	17.2864240784606	17.8684839956605	17.2294561659016
APOA1	APOA1	21.1885249776771	21.848207530316	21.4243970913151	21.8912854669728	20.9877283639883	21.6753025946438	21.0742131866031	21.2978940212902	21.8713519042699	21.5058364103164	22.1034257045167	22.3873081880059	22.5414664266122	21.8549993022322	20.8405875986185	22.1036433125553
APOA2	APOA2	13.3228013373166	13.6115285910875	14.1944419910242	14.900711034906	13.3941679088223	14.5335672281094	14.3309760781358	15.1616172737273	15.4414723267559	15.1285363046557	12.7691879940683	14.9468541980934	16.1815459688146	14.4590103503721	13.9016554970247	16.487292470976
APOA4	APOA4	17.7426748025567	17.841762884916	16.4878523762768	17.2105846138448	16.290386884692	17.1966235707533	16.5591322891559	17.1328134257317	17.7047378379901	17.5067316184384	17.6966986387085	18.0971449275056	17.6512692309443	16.9288652914376	16.533112051131	17.1004111321265
APOB	APOB	17.3545394484831	17.1663190751072	18.3828080509762	19.5370739245442	18.0362548786743	18.8639258330824	19.1229182152725	19.3277812368692	17.1285124424274	17.4635476351669	17.4095314966017	17.3084775385745	19.7075723408946	18.1608467298359	18.343710951981	17.6792359565731
APOBEC2	APOBEC2	NA	NA	10.3652573550489	12.4335058749579	11.7260833869431	15.8600956331399	NA	NA	10.9396460439251	12.2089085768078	11.0999675298252	NA	11.1121402774822	NA	NA	NA
APOBEC3C	APOBEC3C	12.2194028018321	11.7115207179955	11.3847804733778	12.2072095269795	12.315832876783	12.2030542623489	12.6399081776845	12.0688140406709	12.3415055817245	12.0054443157709	11.9140630811381	12.3566592057457	12.1174221073096	11.7424006598623	13.1741146904239	12.7129933506001
APOBEC3D	APOBEC3D	10.8908342493894	NA	11.3612123148898	11.8062998876629	11.2428579962599	NA	11.7397890465617	12.0892021758388	11.5059075428631	NA	11.4538271407652	NA	11.1549071400077	NA	12.0754625397506	NA
APOBEC3F	APOBEC3F	12.0954243954954	NA	11.9595940103204	NA	11.9699511417628	NA	11.7141360464504	NA	NA	NA	11.9455256059668	NA	12.6665025485605	NA	NA	NA
APOBEC3G	APOBEC3G	14.1231154810562	14.2345503102966	14.3987767947912	14.0494941077225	14.3920524298332	14.125512645344	14.1586151259498	13.9994395881736	13.6917728371216	13.7020255759938	14.0918510442254	13.8816791432124	14.0496541032659	14.0658401100536	14.0343600583688	13.9353052588353
APOBR	APOBR	13.5137828642596	13.3096089873147	13.5677336551823	14.0092877754806	13.929350700512	13.6187890275918	13.8048514524472	14.3925042150006	13.6492505721647	13.3375634504196	13.0306689017913	13.3367527745324	13.6089600767524	12.9399108882476	13.7533914735165	13.6379921352531
APOC1	APOC1	14.1487578710621	15.1088167039079	14.2450275831621	15.5119363505767	13.8818540292186	14.4331085652301	13.8034506815775	15.0612551058014	15.0461700732008	14.7279070015833	14.1395445720768	15.332606011904	15.0956451266687	15.1280092178192	13.9602981939281	15.2435051120192
APOC2	APOC2	13.9102987786104	13.9082111809615	13.1876945534123	14.2501954681185	13.2899362365112	13.6769362273873	13.6219862658368	13.7173030139621	14.4026906121262	14.0270559232052	13.0636195456585	14.5992231516209	14.6322527240174	13.7117061765993	13.7909862943867	14.0578445860837
APOC3	APOC3	15.6395291775917	16.058069299147	14.2811992679902	15.6372329809045	14.4354780461993	15.2420218773368	15.4986210552888	15.5128325872283	15.9316776795579	15.5247185951654	15.421060964383	16.5355588563398	16.7448634819969	15.5747256862589	14.5358969986106	15.3705907682915
APOD	APOD	21.2594708347	22.4021188820129	21.6486647535242	22.6453255606198	22.5645409675081	23.3546282424693	22.3386137414514	23.0488241401208	22.2230175840591	22.624684191604	21.3958441210874	21.7884652627791	21.8941090973707	22.8998769784912	22.1492986894194	23.3377838862132
APOE	APOE	19.0230456507271	19.3583879419241	19.1597918034722	19.6617311234931	20.064605031743	20.1255060577758	19.8014711044205	20.0107545818041	19.5118637337493	19.199947707528	19.4996403700899	19.510943492234	20.0583825291863	19.575602006408	18.552059318861	18.6699122610643
APOF	APOF	12.7922678562073	12.8982212630885	13.39389801285	14.4130063023777	12.9941907826518	13.6103641512903	13.177155581015	13.3484976142265	12.6577636649585	12.9621280754665	11.76862269187	13.0317030300802	13.6284798239182	12.2607014973061	11.6462488124891	12.1468696241649
APOH	APOH	19.3549469330823	19.990479178916	20.2143608696524	20.3434071988855	20.4463033326136	20.9593212052537	20.2598779371584	19.3622683865832	20.7774547798534	21.3890455627434	20.2192399019351	20.1894165291342	21.2426329162706	19.5121841773593	19.5390165452132	19.2894981357133
APOL1	APOL1	12.9416134774152	13.6996545298192	12.7532619917077	13.6423584439736	12.6703968843342	12.9355820620897	13.1447576674724	13.2445374264634	12.7691984534107	13.445514293438	13.2660812262282	13.0894964269771	14.1815497248871	13.2935728828494	13.3743507076671	13.828557221945
APOL1;APOL1	APOL1	15.1056368865321	15.7452266437386	15.2106334568072	15.859303393576	14.9777445498892	15.6505441031282	15.4726919568696	15.6464573937128	15.867523989114	15.7590022767854	15.2511153380137	15.3758815168046	16.7508229353611	15.6700265306912	15.9123683473955	16.5395684405273
APOL2	APOL2	16.889866287984	16.3704409027535	17.5893614063119	16.5192320943863	17.3187480214235	16.3498638257912	17.1050681906264	16.4617987679806	17.1650474168196	16.1959469001779	17.4420234342339	16.6291242243704	17.0206412868679	16.2272398086254	16.8657578160865	16.5604778186268
APOL3	APOL3	12.579541333749	12.3654255654088	13.196711102667	13.4199971220176	13.3345991520532	12.9326575460884	12.8193066872806	13.0666916443409	13.0047711327919	12.4634525152345	13.1096833534369	13.044434216696	13.3346069763679	13.2853674520222	13.8212068232509	13.3605812921413
APOL3;APOL3	APOL3	12.2531215720492	12.0130979676761	12.7911264143302	13.8343541640135	13.2194907681592	12.5347487313413	12.700922227426	12.3013080140697	12.7191521824923	12.286204701845	12.4021229808418	12.8237268635345	12.8907484972356	12.8804808696811	13.4748162052245	12.8860158323921
APOM	APOM	13.914284714946	14.2773923678042	13.7259445288856	14.4224940891483	13.3464580013798	13.646944680908	14.2856886151163	14.3284641496227	14.4558155632053	14.2983116510208	14.3706862264495	14.3213062430132	15.532180830548	14.022844678628	13.8234062721068	14.2965252882176
APOO	APOO	16.6076830530241	16.5146814508467	17.2239692333096	16.3723054638427	16.7938335708345	16.2801050446314	16.7776211418343	16.0738854654758	16.6044428862944	15.870098153787	16.941345323644	16.66076955074	16.6160212718115	16.2468772899569	16.1825076515082	16.4015303403324
APOOL	APOOL	16.1288866779618	16.108897462609	16.3806122022923	15.8702578387584	15.6895968816747	15.5857332224573	15.953101933437	15.5856532082993	15.9302290792172	16.037603611968	16.2301518259192	15.9950557681051	16.0692441177237	16.1532421625159	15.3294408491515	15.2388022746956
APP	APP	14.5090719911891	14.4777478718759	14.9460506841393	14.1518878195176	14.6137501311633	14.4684769991852	14.4556174735362	13.7149169507517	14.5631298499522	13.9921175067424	14.3654165357189	14.3243644230344	14.3784405616431	14.2319817970229	14.3838122636423	14.1445310365057
APP;APP	APP	15.1746543969462	14.936238483557	15.4035839342518	14.6172961715215	15.0868686150164	14.7964887682086	15.0971724190487	14.3439266143836	15.0745209249395	14.627303676072	14.8855509096307	14.7218329078864	15.0262212032911	14.8272377907995	14.9845858055253	14.7020297882044
APPL1	APPL1	16.0889167929308	16.1125205329561	15.9728763401898	16.0909659044534	16.0419871809887	16.1664297166179	16.0038178029874	16.328745492455	16.300768177966	16.1999265945836	16.1193688990906	16.1433890857332	16.2867222385422	16.3747275570267	16.1430812979981	16.1284638497988
APPL2	APPL2	14.2665535873636	14.6138477056499	14.2633084987698	14.3765822258526	14.2222184203517	14.6026376299643	14.3394037543124	14.6499416146462	14.416236117862	14.6365132963943	14.3959231700511	14.7821930219734	14.2804610870904	14.6795417236085	14.508501291392	14.8608034616294
APPL2;APPL2	APPL2	15.1969619655589	15.4903765922574	15.1000502710826	15.2286658763501	15.2368118526511	15.4976512889112	15.2174593827766	15.4924183440684	15.0592744228382	15.4452014179172	15.2458791039601	15.4886956288556	15.2057021883204	15.548117571927	15.4412159520011	15.5744574864613
APRT	APRT	18.1021394897579	18.1619860557696	17.9695507090854	18.2521847332171	18.4821730289693	18.5409297626296	18.2925863488522	18.8231418627906	18.6064166166148	18.5570467209038	18.4374452082248	18.6242763088482	18.4262461498253	18.6479790975148	18.5252453072496	18.6843077931792
APTX;APTX	APTX	11.5590694501492	11.1803243725689	11.8680235429853	11.3081346887332	11.2336909950733	10.9891815925899	11.6333305369969	11.3148464885819	11.8027507125239	11.6866362854615	11.1386237901807	11.4667869082384	11.4084875510751	11.8251526731399	11.7062086802064	11.4676921499404
AQP1	AQP1	14.106122808589	13.4078249101561	13.7649360709759	14.2393420516794	14.7337133820543	14.6100264225131	14.6288412264188	15.1975553601244	13.4540517434847	13.5777403468858	14.7232912801966	14.7094997019602	14.3263604483708	13.6758759663242	14.2552278201272	13.1756268812871
AQP1;AQP1	AQP1	16.3593912056664	16.7819627560847	16.8509861695044	17.3388114679237	17.3077113996596	17.4293854527325	17.2609723895667	17.6853533185005	16.1648971081777	16.3237704053422	17.0296721212854	17.386352398034	16.9504222321337	16.3945336570834	16.5425639533024	15.9749213401206
AQP4	AQP4	12.2840960105131	NA	12.9127304775136	NA	13.5206934213206	NA	12.2464572482854	NA	12.0332164941476	11.9809856629693	NA	NA	13.0199330418626	NA	13.0997393964603	NA
AQR	AQR	14.3825814232059	14.5453462827804	14.2557223966208	14.6515799050298	14.3742909242305	14.3246141344636	14.24227657212	14.4142173108374	14.2764784865286	14.6762600930727	14.2020885257637	14.2251785942104	14.2319618988301	14.383485865383	14.5038907108449	14.4692401377956
ARAF	ARAF	13.7395347161819	14.2164956929803	13.470975684921	14.1575245163831	13.8152377092005	14.1438242896889	13.6649018990781	13.8326216740477	13.6481170052484	13.7460088226173	13.4935593677769	13.8229111171201	13.6072343311586	14.0383070600047	13.7445295578339	14.1345248693247
ARAF;BRAF	ARAF	13.6134927345503	14.1391621969643	13.8748138833739	14.692804764933	14.0250188101842	NA	13.5876438062972	13.8567840327344	13.6322551664081	13.654286987558	14.0707610989269	14.2938459592074	13.6925367659907	14.1632885366098	13.628834275749	14.3592554615835
ARAF;BRAF;RAF1;RAF1	ARAF	13.5965974369612	14.0465527891129	13.1491342249373	13.6531516140909	12.3424636319427	13.7138375551423	13.0805111055407	13.6128073966208	13.5560389712123	NA	NA	NA	NA	13.5685907152725	14.2861100986235	13.2066480538665
ARAF;RAF1	ARAF	11.3362122534367	NA	11.6009546048354	12.0171773629144	11.8475842925037	12.2742374274346	11.7075637861178	11.9438180938929	11.7764360722797	11.9821659280864	11.303392640688	12.0047600644306	11.9393802502332	NA	11.8409117844096	12.2559476468161
ARAF;RAF1;RAF1	ARAF	13.1448339407708	12.9010628403576	13.1631960301751	13.237112148261	13.2665936564471	13.3281586501495	13.2802886297776	13.3395388766721	13.2186648500733	13.2041522922463	13.1651769462709	12.9173955839642	13.3774692729817	13.0490201457286	13.4750675003295	12.9880144545465
ARAP1	ARAP1	16.9123031349499	16.979703615736	16.8058390804482	16.8342272897912	16.9520264021666	17.0383303677611	16.9527439242327	17.2168488446198	16.9447401793449	16.9448388823156	16.900012143572	16.8906686393899	17.02717114072	17.1051180363232	16.951322987123	16.9596493146092
ARAP2	ARAP2	NA	NA	10.6272420329488	NA	10.4968637614022	NA	9.92797346808059	NA	NA	NA	NA	NA	10.1764225130422	NA	NA	NA
ARAP3	ARAP3	12.3592608936346	NA	11.3099094513942	12.117839050333	11.6984615929781	11.4922437733348	NA	NA	NA	11.8488419881222	11.4978734750236	NA	12.2278776262451	NA	11.802127523505	NA
ARCN1	ARCN1	17.0921542248586	16.6441251408997	17.3669432896465	17.0020698980578	17.2648574241566	16.8804348861122	17.3498272978854	17.1939213459445	17.2409719316065	16.7972401012782	17.2754898241084	16.5550731621802	17.1763903232664	16.722087064643	17.6386875142646	16.6715464556329
ARCN1;ARCN1	ARCN1	16.8733793774699	16.4968803546971	16.9135579597553	16.6083011788256	16.9993399102319	16.7282666164078	16.9898090502119	17.0295900187337	17.0343191721187	16.6871126632833	16.903521797239	16.466231699671	16.8714584769715	16.5038193896698	17.1874174974338	16.6187749328897
AREL1;AREL1	AREL1	10.1648602033972	9.70989714603975	10.3775396530356	9.7455196764741	10.4238662663845	NA	9.48683184434465	9.95285333921743	10.324413132769	9.06616724460779	10.2349521790203	10.4315602833472	10.8061900348564	NA	10.4180744996951	10.3156137771761
ARF3	ARF3	20.3925105330115	20.3885866340524	20.6039921294405	20.4202195789378	20.6293612543709	20.4623545491407	20.7523953889091	20.7429185480849	20.7102872813811	20.5703256995307	20.4574098197137	20.5074861735542	20.5992434149206	20.4148086393098	20.5717181877838	20.5867976271991
ARF3;ARF4;ARF5	ARF3	19.7887792525305	19.5695586085006	19.6703266750475	19.6935714441523	19.9376750614781	19.6055517820993	19.6361593589242	19.8792116224151	19.8135397771791	19.7809955454659	19.8625450897231	19.6719128563408	19.8106152285138	19.5976805890731	19.9969431836199	19.6794373510594
ARF4	ARF4	18.3503226941622	18.4449445827023	18.3465237327461	18.540024412641	18.6786665695726	18.5899641976842	18.4655641662428	18.7777626189015	18.5848361606477	18.6216401213255	18.430748848228	18.6170096469432	18.3670195238717	18.6243923804846	18.7274937965014	18.8317144648101
ARF4;ARF5	ARF4	16.5315272497196	16.8112421144279	16.9438461342022	16.7255061704928	16.5588642048929	16.8004289901297	17.0099503574132	17.0441593976368	16.9492593479324	16.6834102664654	16.6673017868116	16.7326893067842	16.9124156326697	16.9716592186449	16.8923977714102	16.3110461921842
ARF5	ARF5	17.5321189365789	17.3144116885882	17.6802669069228	17.2088902887877	17.6639173497553	17.2968852567562	17.7344047002821	17.5348088998023	17.6418128335766	17.47937121939	17.8334201766585	17.3518908420826	17.7013801393547	17.3681673320513	17.7374693651464	17.5583230262743
ARF6	ARF6	16.0830856962826	16.2934060361602	15.990057688593	16.2775718437153	16.0065488878751	16.2195139076983	16.1292817031813	16.5071234003256	15.9851678080075	16.1172217264184	15.9265420085862	16.0721386811938	16.274125855079	16.2494289247707	16.4395769043187	16.4830308264401
ARFGAP1	ARFGAP1	15.0953777404117	14.8585009970017	15.1394589722291	15.027705358652	15.1690399960926	14.8167703710299	15.0921446406091	14.9590862615495	15.0155073040943	14.7737584893355	15.0574145127158	14.8926724307856	15.0610723616909	14.8923914840802	14.8370499049388	14.8934899319406
ARFGAP2	ARFGAP2	14.5170426226926	14.2979927093066	14.6809964636574	14.2977283637325	14.5681804880113	14.3119789437454	14.792089242667	14.7230837609187	14.7801743165345	14.2643967719801	14.8207556579519	14.5405456313311	14.7616912331935	14.5407528443244	14.7273789939106	14.4175923465083
ARFGAP2;ARFGAP2	ARFGAP2	14.4008691788439	14.5006839354481	14.382811996096	14.2829807971203	14.5475633535054	14.1368871007913	14.3096414240048	14.4244816393916	14.530110884461	14.2509959958449	14.3931673783434	14.5297199674637	14.4306862975581	14.5737595052379	13.8358139615585	14.4231189492408
ARFGAP3	ARFGAP3	11.8727619315956	12.7553743412137	12.5966410105088	12.7277745843709	12.716487395259	12.1204434360816	12.6543724766762	13.0636383178177	12.5746131776745	12.5288086823168	12.3775568798131	11.8265472600864	12.6632911515929	12.3388977004793	12.1286910302482	12.4974441077531
ARFGAP3;ARFGAP3	ARFGAP3	13.9456320807128	13.6629086857101	14.115450438012	14.0859450114108	14.2850759199576	13.7571415317193	14.1551517778861	14.2376027766319	14.2714464141019	13.9015298667043	14.1192308026925	13.7932751835985	14.1518984580849	13.9666465176663	14.1706722260954	13.9693689687339
ARFGEF1	ARFGEF1	14.0234655452873	13.79922595639	14.4227908500626	13.8053787442786	14.092809224521	13.6463527700057	14.3230218661877	14.0270476395543	14.130715064568	13.575709806473	14.2968359564715	13.6963855397519	14.1422880356386	13.582244931105	14.0722408112169	13.9712073945831
ARFGEF1;ARFGEF2	ARFGEF1	14.3336038751584	14.1442644940994	14.6537077261518	13.90444268344	14.3297505148333	14.1244256416063	14.5051809191823	14.2015502287479	14.44614470128	13.8949710057889	14.5434679494495	14.1489668821759	14.2857070018292	13.8017698979869	14.3844712243313	14.245895862509
ARFGEF1;ARFGEF2;CYTH1;CYTH1;CYTH2;CYTH3;CYTH3;CYTH4	ARFGEF1	15.5950167150499	15.220661729573	15.6019746425752	15.1142229460676	15.4925932046559	15.3490300683661	15.547708539657	15.4298106751461	15.4287951235762	14.8995055161038	14.5246265532247	15.1497154205818	15.4098017767541	14.9329304676656	15.347252234372	15.2095778000042
ARFGEF2	ARFGEF2	15.1368830667382	14.9243753547087	15.5100336092813	14.8094007331367	15.1427164776833	14.8008840736013	15.3139427339219	14.97869791121	15.1540772169485	14.6871473386767	15.4296334596811	14.93407044181	15.1170485380626	14.6756466205698	15.0748383854816	14.9115465245571
ARFGEF3	ARFGEF3	14.271722108616	14.4166445363955	15.098117619904	14.08238489204	14.5739173147335	14.3047912316971	14.6804987380313	14.1792995469088	14.7248486245407	14.1330726432133	15.0480165873995	14.3272900559196	14.7297444019984	14.1069281483099	14.3533655314286	14.240399520227
ARFIP1	ARFIP1	15.7512055125954	14.764445707796	15.7393623388338	15.4927271650876	15.9396556460896	14.7929102130202	15.9997562711344	15.2563872201276	15.9946968138735	14.9864422649434	15.9804919925544	15.2227585868722	15.7434477982354	14.6585538929196	15.2217283448437	15.0850919110512
ARFIP1;ARFIP1	ARFIP1	15.1081355240437	14.9986549224197	15.1858921261113	15.0302710747406	15.3314734284781	14.9559288959624	15.1795319283394	15.303456087825	15.1476613774589	14.8715421803744	15.2416756557908	15.0875652149227	14.9411661673273	14.7354273740604	14.7388268373811	14.985411958895
ARFIP2	ARFIP2	10.4751999227145	NA	11.2145173981322	11.7610275787367	11.528825237105	NA	10.6825469628666	10.3469347348009	10.6036263449862	10.4339505021637	11.3804319978628	11.640636119612	10.5639842742031	NA	10.213006983338	NA
ARFIP2;ARFIP2	ARFIP2	14.2634619125335	13.7347345715764	14.6412749943902	14.1044098413214	14.4679113141227	13.7539347603394	14.5150110880897	14.0737792462601	14.4834036112166	13.7177649002591	14.4804307029183	14.1848828088232	14.2693807285374	13.6012959186151	14.2511053298689	14.2261999109588
ARG1;ARG1	ARG1	NA	12.9416079550405	NA	11.915121159389	11.5824449002856	12.580280212504	NA	11.8598284910432	NA	12.5779784433274	NA	11.9081636483276	NA	NA	12.2164847311119	12.866293929959
ARG2	ARG2	13.1768646717673	12.1404757178904	14.2515523004562	12.5277818857538	13.6419881662976	NA	13.242500079754	11.9509385541424	13.4060822142289	12.4213245094858	12.9162881976906	NA	12.8299704489442	NA	13.3752569907167	12.1317174615788
ARGLU1	ARGLU1	13.2419839740792	13.2172640442242	12.7619722230332	12.7697345542046	13.4006804484848	13.3784845291171	12.9993936769332	13.0697806387088	13.0657012884209	13.6513106110104	NA	13.0846430630354	13.1643758719309	13.5421160065799	13.3695845174464	11.6900983976635
ARGLU1;ARGLU1	ARGLU1	15.9806205341066	15.7611374402637	15.830198316375	15.9046853812716	15.9397252593707	15.4629668714628	15.6633914091874	15.584307500386	15.7613585228214	15.9455744554904	15.8265196767029	15.3812062761158	15.9684452058058	15.9128238527233	15.9312619301653	15.3621675315419
ARHGAP1	ARHGAP1	16.9124878049396	16.5538263462827	16.7703899127693	16.8143653328622	17.0463236658711	16.9386241002379	17.0105941113002	17.4200689017448	17.054016033086	16.8867457870162	17.0489198955207	17.0080620216151	17.1220126704425	16.9852280468029	17.3303622197707	16.8138028274338
ARHGAP10	ARHGAP10	14.199694897093	14.6901166885913	14.3188981519805	14.9854504428566	14.7047281510292	15.0269571378937	14.4880397866671	14.7918277857049	15.0237740292843	15.4557521142963	14.870438182344	15.4106520771476	14.9489805884693	15.4649120204867	14.4972948472865	14.9229303717242
ARHGAP12	ARHGAP12	13.7491641602979	13.8883699420543	13.7215397231955	13.7977407615714	13.7809713440004	13.8428193165265	13.8262976390899	13.8363573148556	13.8772983466453	13.8018160239701	13.6813987851359	13.6212554963349	13.7770728193138	13.7856084059119	13.7026407883786	14.0626667543737
ARHGAP15	ARHGAP15	12.7159374157025	12.445037624077	11.9753323092622	12.0378642749938	12.6100382947004	12.6273797982354	12.8743311369207	13.0387388429028	12.7916059826207	12.2561651107951	12.5247661099373	NA	12.407858416785	NA	12.6089337081016	13.1611478139666
ARHGAP17	ARHGAP17	16.3785809479107	16.1397970279175	16.2801224152011	16.1329102354945	16.2118452859053	16.3355154308908	16.2250913547001	16.2772436757589	16.3313415651361	16.1732783667534	16.3172689828354	16.208518161494	16.1724019626577	16.0548488703792	16.2344652018886	16.3101002674231
ARHGAP17;ARHGAP17	ARHGAP17	14.8096409070849	14.8147130490513	14.6833703802902	14.8520340893395	14.6678958955327	14.8342116470189	14.6768575553515	14.8173763973525	14.8073930376759	14.7510364651004	14.949793940445	14.9002039819674	14.8438438818131	14.6743789641908	14.1149366905883	14.9814376303712
ARHGAP17;ARHGAP44;ARHGAP44	ARHGAP17	13.8105819986327	13.7581805565569	13.7494389560083	13.8756924344875	13.8005081831932	13.5894562367827	13.8644293343737	13.7946584034478	13.9122182983392	13.7977858529399	13.7699477895916	13.6086049960812	14.0578654148584	13.6645398244606	13.5179356513798	13.5720226411367
ARHGAP18	ARHGAP18	13.6269934745734	13.5967468196024	13.8501416421113	13.7366230914712	13.8309582068162	13.9285022795075	14.1019414720561	14.3627031572059	13.6158595837345	13.6569096115581	13.819563247844	13.7204293563948	13.8214763739056	13.7613380180828	13.9266842848521	14.263091836928
ARHGAP18;ARHGAP18	ARHGAP18	15.1996028113876	15.5011475794872	15.5027535486893	15.49054818509	15.5706058245413	15.5988003157529	15.7540211335831	16.0543134160324	15.3654388190725	15.3192458015819	15.6314446129374	15.4302014942862	15.37248344589	15.2105775004953	15.803899124359	15.8450376154335
ARHGAP19	ARHGAP19	10.3037122641921	11.7791757368525	10.6134832038612	12.004592681381	10.4804973921241	11.0824813307408	10.5527459367484	11.804667995277	NA	11.3729087297731	10.6039566438109	12.0383109451532	10.3283832176591	11.6523961547462	9.90694619840838	11.0390081264413
ARHGAP19;ARHGAP19	ARHGAP19	13.5754379584465	15.2058992508198	13.9239935230529	14.9886231204014	13.6458393279968	14.757992209465	13.6736736426275	14.6791544748919	13.7259824288381	14.8736825142551	13.9543195602392	15.2133592340417	13.7719090970571	15.0547762578079	13.3265192495822	15.0998566773766
ARHGAP21	ARHGAP21	12.5661752387077	13.0910580977113	12.3792537292899	13.0771828466574	12.688249262684	12.6769921483437	12.5608859643885	12.6761596955167	12.7312150640289	12.9203310484971	12.4070578539613	12.8585581020743	12.6971608666356	13.5026264984414	12.4501002724521	12.7915764032147
ARHGAP21;ARHGAP21	ARHGAP21	11.738248795542	12.6798253373428	NA	12.0839460519518	12.2257238907146	11.5790993459651	11.1295856935265	10.9435038196656	12.5495783669594	11.929986488098	NA	12.2671084300554	12.7060917496976	NA	11.8535941671604	NA
ARHGAP22	ARHGAP22	13.0108285200073	13.2327127846093	12.8983653148171	12.8112081051006	12.8982362799768	12.7972319603722	13.0110993534638	12.9576965478962	13.0144718532069	12.8771313464185	12.8401330120637	13.2056189654383	12.6267167507553	12.7638006113048	12.9168611704402	13.429253417015
ARHGAP23	ARHGAP23	12.7518214430378	12.8012428350617	12.7179596614278	12.8413026502386	12.5701361656396	12.7018921282906	12.3751168879381	12.7463544724263	12.8328806521463	12.9414571350055	12.8159082961484	12.8889366346952	12.9053000394622	12.9012902157127	12.4239864731797	12.7749684571604
ARHGAP24	ARHGAP24	13.0536706685977	13.5575119933821	12.9993638756556	13.1109436426798	13.0908532283835	13.476501192049	13.0746868495532	13.3074404346444	13.0337677658679	13.1842663143135	13.1944336707501	13.0373124515923	12.9985145252687	12.717509941454	13.3121417121607	13.7115432089889
ARHGAP24;ARHGAP24	ARHGAP24	13.563835264281	14.0882808588393	13.3911949949407	13.8866788734692	13.7717761847187	14.1513307751503	13.565834848524	13.7104799400014	13.6042792944526	13.8297087776643	13.5745763353853	13.7161403608894	13.519517087224	13.7353620933142	13.7376121283366	14.2858601150005
ARHGAP25	ARHGAP25	13.9624017434429	13.0487107684361	13.9857314345636	13.733925236521	14.4173583459544	13.9163818366921	14.3529350183019	14.5987227736343	13.9385190352336	13.594828828759	14.0188571200173	13.4063949127136	14.1470950624611	13.4641047255009	14.3510814189817	13.3349715939763
ARHGAP26;ARHGAP26	ARHGAP26	13.9460405322351	14.0006899939313	14.0123496282298	13.8574432357939	14.0663794709777	14.1393847673137	14.0165785146185	13.9963065437237	14.0669662245878	14.1628832964386	14.0684460481098	13.9296096180964	13.9625913020706	13.8309233606841	14.3697633046397	14.0009438621605
ARHGAP27	ARHGAP27	11.0949782927872	NA	11.0870391960703	11.4511719156539	11.4598426198731	10.6260367119407	11.7604315610123	11.5726267495591	11.694163049365	10.5125247327153	11.6692803640128	NA	11.5443142620084	NA	11.8972312496816	NA
ARHGAP27;ARHGAP27	ARHGAP27	13.2790643988592	12.9375739261594	13.2030989232895	13.3164206422077	13.5409751100311	13.0798076171639	13.4953062230102	13.5563664892554	13.1480630775563	12.8696754505396	13.402071412666	12.7927133036414	13.2834240614145	12.419878871328	13.6670469092274	12.7786778657403
ARHGAP29	ARHGAP29	11.6707328269664	11.446381009122	11.9803809614194	12.4655128719273	11.9511215071454	11.960080180173	11.2343459286925	12.1138613582839	12.0444576863897	12.3155248833971	11.8410724043207	11.8968868901379	11.9448012027574	12.033431586851	11.8779356661794	11.8686775294381
ARHGAP30	ARHGAP30	12.8817659753599	12.7252430677873	12.9480947844203	13.2240959947136	13.4082682728256	12.9577660548768	13.3389304153325	13.6506056507577	12.8622984016341	12.8107148998566	12.6956891939967	12.6481364467419	13.0265836929324	12.6314279351983	13.6556251864024	12.9467033827234
ARHGAP30;ARHGAP30	ARHGAP30	11.1857775723622	NA	10.6136351748574	11.3776598618235	10.9345975860341	11.8131959795523	10.6790019527518	11.1397609474966	10.0386858353231	11.6405703194604	10.1007280340049	12.0226972370233	10.1396920338856	11.5638207010113	10.9149588215246	11.8570401382958
ARHGAP30;ARHGAP30;ARHGAP32	ARHGAP30	11.3249268781077	NA	11.3541670664584	11.6018636229395	11.9346127493152	11.7185842470848	11.4854546387909	11.7002619713245	11.643983979433	NA	11.4878544973693	NA	11.8657759746981	NA	12.4188222019729	11.8632220036042
ARHGAP31	ARHGAP31	15.7059962718743	15.6918177316169	15.5223138243766	15.3206232221331	15.2707431675665	15.4461580696528	15.093891970684	15.0700930499782	15.6098270774939	15.6022892504565	15.3698065034807	15.6928095398456	15.6473278415423	15.5064364773372	14.9343329197248	15.6815110858483
ARHGAP32	ARHGAP32	12.3474203775959	12.2074817935015	12.5470577562627	11.304199926578	12.1133352147464	11.6651269331423	12.4137523819	11.9278842102897	12.339538443135	12.3532093661949	12.5187233795503	11.997562950025	12.6461301505085	11.9874566903741	12.1938346724651	11.084092684713
ARHGAP35	ARHGAP35	14.9742166730874	14.8125727441653	15.2236379249607	14.7253531014435	14.9383005362449	14.7760098207541	15.1172838642753	14.8417558768648	15.05774724387	14.6745924824277	15.1047085180267	14.8009754038383	15.0449086325295	14.6816819517443	14.7394556640608	14.8045397481311
ARHGAP39	ARHGAP39	11.6168679635466	11.9041900433232	11.2999731368363	11.2340735423319	11.8111819097757	11.9724775909873	11.6683871125886	11.8339100217287	10.9238474156787	11.8707195959941	11.7430551561798	11.1739485367443	11.2238493340047	11.3071474991318	11.6464536297994	11.6196860386351
ARHGAP39;ARHGAP39	ARHGAP39	14.0356710109766	14.6081617512009	13.961648559446	14.2167467066942	14.0810179413957	14.237756759729	14.0528889830925	14.2396696716855	13.8958351881573	14.267840710767	13.8536864605235	14.2310054137401	13.9845685640861	14.1255387032006	13.8760805696558	14.6516124064968
ARHGAP4	ARHGAP4	13.5540117874124	13.267938522155	13.7708185583277	13.4412843572275	13.9291713762791	13.3900076585492	13.8917874947891	13.9007754737341	13.5768112145369	13.3283128844253	13.5745696498574	13.191884939226	13.6120651254221	12.921479843215	14.0040372288192	13.5297878886239
ARHGAP42	ARHGAP42	13.8022200374413	13.4656603546649	13.6918851980284	13.1467147582214	13.5869769821074	13.3856505203448	13.5936734815829	13.215934448324	13.7129332030929	13.059458585974	13.5250297314694	13.2131957939588	13.5596694243361	13.2407787544589	13.3541599983857	12.863036562979
ARHGAP44;ARHGAP44	ARHGAP44	13.4247125326721	13.799693410783	13.751375497247	13.7740060585259	13.5600226038871	13.8306384168978	13.779307547048	13.5565657238283	13.4638670089349	13.4454574393451	13.7465868108577	13.9074509406749	13.5172887099594	13.6658328488278	13.3465302707533	14.2197161715707
ARHGAP45	ARHGAP45	13.1240805972701	12.6879108671972	13.0959473429743	13.2358803276937	13.4257711603983	12.9055977761797	13.2136634921382	13.5178374808446	13.075321992738	12.8837710577262	12.7845257800228	12.335092266776	13.0615141278816	12.4259199616875	13.501146040951	12.6767206004873
ARHGAP45;ARHGAP45	ARHGAP45	14.1746406505766	13.8078305577356	14.1599248302553	14.1119108220635	14.483636497203	14.2976704002901	14.4913805808141	14.6775507270216	14.2696543504428	13.9817207392084	13.8624737880278	13.5892414737658	14.3638417280291	13.6720568893033	14.7628643722291	13.9362937259798
ARHGAP4;ARHGAP4	ARHGAP4	15.0027553634646	14.7272145781824	15.1183611823481	15.2614052305958	15.5364605658068	15.2290984352724	15.4913683871139	15.7057310013159	15.0106499976541	14.895576273247	15.2861380031061	14.8217191525882	15.2505530346003	14.7403462935574	15.8283319561664	15.150705892534
ARHGAP5;ARHGAP5	ARHGAP5	13.9412850646219	14.1693032867046	13.886084988668	13.9008751691208	13.9350469510507	14.0950359820819	13.9630122915806	14.0618075531538	13.8278765070224	13.9211675082921	13.9163864616284	13.9847169407076	13.9110930978081	14.006743001672	13.8942868533228	14.1755384130431
ARHGAP6	ARHGAP6	11.684686080477	11.3824625325924	11.610783248475	12.2845461934633	12.1813369146043	12.2781944040692	11.5325652702083	11.6820376590063	11.8629394471431	11.8798886699635	11.8029129633082	11.684263629734	11.6093233395494	11.7543490785608	11.8484494858088	11.5250823828526
ARHGAP6;ARHGAP6	ARHGAP6	13.6144969631512	13.4433411043519	13.1373025542714	13.8354752948768	13.8766528732751	14.104011587337	13.4127326238746	13.646463704049	13.5072291833012	13.8512548948597	13.6558803138214	13.7338380397084	13.4919997950396	13.7069912535303	13.6254304352349	13.741478656636
ARHGAP9	ARHGAP9	13.1386890672811	12.2665569099521	13.4988006526975	13.724919619298	13.8731733732359	13.4600734749737	13.8052981219083	13.9324309673086	13.3442297276988	13.097169710525	13.2748322502484	12.8338401510881	13.3430102142059	12.7890892822351	13.7629431535889	13.5107100483269
ARHGDIA	ARHGDIA	20.3480368132844	20.7282440712871	20.5449322896253	20.6983944448199	20.7454738935924	20.9750437220639	20.7314518402401	21.0639547637076	20.8516150119706	20.9006457677953	20.6835577712235	20.8405027607664	20.7493636618468	21.0042710415002	20.6795718953738	21.1282860563118
ARHGDIB	ARHGDIB	15.8142617644349	15.4198592733391	16.2304502404801	16.05111553194	16.5667457399257	16.0266391342726	16.6294993877212	17.0807836348722	16.2291575617743	15.7173672333796	16.2979256821903	15.5495886934251	16.5866698344091	15.8753847929285	16.8878952412843	15.7940971344243
ARHGEF1	ARHGEF1	13.7279330750312	13.756001748468	13.6543113114777	14.1270368555734	14.0029243578927	13.9283979137318	14.0503902793694	14.3545210955324	13.9344048032379	13.9762946238803	13.5869895180952	13.6077488497796	13.8214965073447	13.7404329876886	14.287506534857	13.9049154139369
ARHGEF10	ARHGEF10	14.8706869932536	14.9875077393043	14.4705025321118	13.6582781872109	13.578056298846	14.7918599146064	14.7054187306709	14.5894111281359	14.8094830324411	14.8333671181651	14.1257795152703	14.3929355194183	14.9770846329181	14.3376289765477	14.3033751581011	14.5559801277622
ARHGEF10;ARHGEF10L;ARHGEF10L	ARHGEF10	12.3330944935749	11.7387206540113	11.7293702842274	11.7967739200217	11.6710105225023	11.929401874337	11.8686885775181	11.7368539117478	11.9296261217377	11.9569644874456	11.751779474157	12.1785330625714	11.9108161784298	11.5422098012674	12.126988567763	11.9211208809504
ARHGEF10;ARHGEF10	ARHGEF10	15.6599342016944	15.7687710277762	15.376620153082	15.3358967132454	15.4573154224072	15.7658174206906	15.4305533325829	15.3218749551535	15.4558015288387	15.5902944093326	15.3589160477014	15.4221766480833	15.6722522754628	15.3823346386352	15.3192067989464	15.4047013982723
ARHGEF10L	ARHGEF10L	13.100136845002	13.1790346038772	13.1848431653341	13.0407976987689	13.2112175207969	13.2897105509036	13.1941126929736	13.1541927082249	13.0077056093772	13.1643790234692	13.1898121810837	13.1742135476114	13.1267594892348	13.0085380849101	13.2787049754158	13.1761240347048
ARHGEF10L;ARHGEF10L	ARHGEF10L	13.5382162043503	13.5655120839558	13.8029889308214	13.5696106304698	13.7425308923244	13.7581767788523	13.9007421524958	13.6221407194188	13.5495798847162	13.4356673661534	13.7693166504755	13.8593938409294	13.6388366974716	13.5439444364599	13.6362258853591	13.6814656966801
ARHGEF11	ARHGEF11	14.1830776999391	13.6816384522798	14.4670172146296	13.8170329550896	14.193639475177	13.8056492713363	14.2187688047413	13.835014801328	14.294135494949	13.9064322475847	14.3233524931008	13.9147228668154	14.3187557180637	13.5891284521126	14.0992543953275	13.5105054728738
ARHGEF11;ARHGEF11	ARHGEF11	14.2200569802795	13.7659008321732	14.4828018688357	13.6920788219841	14.2949858186942	13.8348188798306	14.3338441100972	13.8994886154848	14.228058793975	13.75882758953	14.4257721262745	13.8275345401782	14.203442781094	13.7433183024981	14.1204926183831	13.8305278118228
ARHGEF12	ARHGEF12	14.5657413752576	14.4701349785961	14.120176365505	14.0702878417778	14.2615542681822	14.3953755449961	14.259585734903	14.2646779189403	14.3502002503149	14.2694954066668	14.3298935397167	14.0997287161998	14.3784297460088	14.4216734957633	14.1996032176969	14.3730369498287
ARHGEF12;ARHGEF12	ARHGEF12	14.9958054459765	14.9559013925001	14.6599591429898	14.7552533788407	14.840416366163	14.7648231786863	14.7936401476	14.8103510085216	14.7360285603735	14.95765405158	14.7866148645076	14.7955950168175	14.8597093355221	14.8799677498747	14.754832769066	14.7957449647398
ARHGEF16	ARHGEF16	14.5715626592072	14.8905191155625	14.3357524211443	14.8730068136427	13.9453703612384	14.1932682202479	13.9135894188619	14.3841033957063	14.5772801905389	14.9285569630512	13.852095722997	14.4402796129227	14.4722566380418	14.9453840319605	13.7105037281034	15.0373992092477
ARHGEF16;ARHGEF16	ARHGEF16	15.0295098595308	15.2553004682951	14.7279519003387	15.0837622986581	14.6966881508523	14.9024470357615	14.7298186050614	14.8576343593583	14.7793319078493	15.1595270440983	14.3987306342359	14.9142511441864	14.9463925046645	15.3478760536918	14.5362042453137	15.5806572053222
ARHGEF17	ARHGEF17	15.1673288223316	14.8814005815558	15.1066924892508	15.0359382459306	15.0928955902929	14.7918793306867	14.8753564354804	14.7941783587486	15.1476932000481	14.979350907367	15.1266698897404	14.9675235946336	15.0747750619793	14.9031010886734	14.9020968376976	14.6089526957683
ARHGEF18	ARHGEF18	12.9212891396565	13.1336533420825	12.9273692320759	12.9344515592588	13.0435481802892	13.0967878446842	13.1266364504796	13.4787594584043	13.1603686843144	13.2906582796041	13.1034156421335	13.2109445319423	13.1879557387893	12.9941275248304	13.1249187788672	13.2422560231457
ARHGEF1;ARHGEF1	ARHGEF1	15.0375843099431	14.8485429110634	14.992188976183	15.2387819289187	15.1576492404641	15.119497677536	15.2628134749128	15.5562870278985	15.1358450179719	14.9984576023906	14.9801217507275	14.8368746361689	15.0503170330702	14.7548785654425	15.3590054549465	15.0101302721639
ARHGEF2	ARHGEF2	13.3532565402389	13.2628005194544	13.3864012505758	14.0110001955678	13.7301693872502	13.6256840493336	13.4861811557655	14.0271666371302	13.3588270624693	13.5808289982217	13.3085383424118	13.4244269955485	13.4267989306004	13.4127348656778	13.5108905168009	13.4015569388043
ARHGEF25	ARHGEF25	14.3720542758696	13.8310125416433	14.1862047549743	14.1641007624762	14.2842503606577	14.2106452742607	14.1033284787051	13.8586540522672	14.5438290746793	14.250816663157	14.2683794409938	14.1896710856908	14.0749960702095	14.1668033154443	14.3798056413701	13.9064092136798
ARHGEF26	ARHGEF26	14.0517433915745	13.5568864680308	13.3514977278494	12.6983729649155	13.0237413445379	12.9852335704965	13.3075667622165	13.1553503362357	13.7261978800099	13.4466897335199	13.5387463297114	12.8699633709171	13.8023194583552	13.0668202469717	13.9970873209801	13.7454489209878
ARHGEF28	ARHGEF28	12.0734001478013	11.9121325485067	11.5980784581481	11.3492953196993	11.8271347154124	11.6802470299594	11.384856883199	11.5080615352122	12.0614065338042	11.8193923199756	11.9703219679195	11.678806853852	12.0544139410071	11.8247809814512	11.6235602693986	11.7538413501468
ARHGEF2;ARHGEF2	ARHGEF2	14.6971493089414	14.6044831666905	14.5940189003379	15.3249039454311	15.1858663608078	15.1118323329338	14.8082206109395	15.4291163791433	14.7576961700872	14.8957672755002	14.5706009564185	14.7081573393691	14.7131366592872	14.775977291287	15.1346153113371	14.790449948151
ARHGEF3	ARHGEF3	12.0698971572646	NA	11.4099226341045	12.2500721647095	12.0443872735172	11.0889798010622	11.8093876014584	12.3519005737011	12.2055678485588	12.6996706120132	11.9436862189454	12.9262484825238	11.6250155184804	12.9039984539225	12.166463878001	12.5625082828376
ARHGEF37	ARHGEF37	14.4530139496592	14.9808394685793	13.9637811701804	14.7535937863483	14.2428203649636	14.9157998093259	13.9764880244114	14.3722776747257	14.4212548639247	14.7801658214667	14.4854111567825	15.0891089226638	14.326294666193	14.7852635490542	13.8067687144863	14.6451148229195
ARHGEF4	ARHGEF4	13.9397222063562	13.5998315023838	13.9524568619844	13.6065728908032	14.1478161151806	13.9816386300418	14.2893236129174	14.000689766861	14.4524296700076	14.0494486905824	14.2442196504524	13.9581267312725	14.5330958254064	13.802866136886	14.0722695993258	NA
ARHGEF40	ARHGEF40	14.5992886534192	14.3287977311959	14.4339532365865	14.6874811668029	14.6164946722697	14.5638455694568	14.4940830624711	14.7564228215408	14.4167583626168	14.6064337537731	14.3379856318023	14.1116563232546	14.4542834372359	13.9610762913635	14.2973343911529	14.4523068498974
ARHGEF4;ARHGEF4	ARHGEF4	12.6388133520016	12.6159005621158	12.9250592911669	12.4666142144141	12.8187015571479	NA	13.0880384780985	12.4877495804885	12.9088059061774	12.3134492044823	13.0945414735164	11.9090217144358	13.1615179829254	NA	12.8506155387612	NA
ARHGEF4;ARHGEF4;ARHGEF9;ARHGEF9;SPATA13	ARHGEF4	13.9115108133908	13.7096277317953	13.81837829494	13.5728053665646	13.963738363098	13.7793851519416	13.8594559790753	13.7875063866678	13.7082479493022	13.6516573045632	14.078080770224	13.5235345086903	13.9017080976701	13.6219969047257	14.1679177036921	14.0954008636122
ARHGEF6	ARHGEF6	14.9078099469206	13.7795770019085	14.4598793750746	13.4904785794616	14.6924478375364	13.239701527954	14.9593840710746	14.069272079012	14.3457966422178	13.5071368950274	14.5659807807929	13.3745504834645	14.7810790865652	13.2914485240555	14.5030687224765	13.3812862359733
ARHGEF6;ARHGEF7	ARHGEF6	15.5460167411244	15.4575852651374	14.9980505670137	15.2185548024679	15.2890395722877	15.0235464963143	14.890265893186	15.1963078516859	14.5213321810136	15.2514387385437	15.2893803165419	15.2070977602788	14.8762956097834	15.0724337947617	15.2917416373735	15.178468505253
ARHGEF6;ARHGEF6	ARHGEF6	15.9395497867717	15.3681866330987	15.807480205249	15.0339156411292	15.8318332118235	15.0571859285917	15.8798222865053	15.3872982268244	15.6769110934491	15.0894556641038	15.6493332505044	14.7638660449177	15.8014814298693	14.9189193573894	15.7688792744988	14.91355594454
ARHGEF6;ARHGEF6;ARHGEF7	ARHGEF6	14.7811488877858	14.358875613808	14.7136558010807	14.1782826438345	14.4945486112335	14.1540015463511	14.805247051735	14.2788478939542	15.0224286084567	14.3442273949024	14.567063791226	14.0267131346984	14.7434868035821	14.3761245108363	14.9074100011876	13.992531010187
ARHGEF7	ARHGEF7	15.0390279790023	15.2949802718551	14.991564361442	15.1626741168643	15.0638942672909	15.1563487130138	15.1579688071939	15.1050749051913	15.1321790335214	15.2028450841647	15.0639789132437	15.1358002138886	15.1361925493626	15.1029091027846	15.1245244321495	15.2265084131557
ARHGEF9;ARHGEF9	ARHGEF9	11.8850290106785	NA	12.4874546228563	NA	12.0632938713414	NA	12.5750533326806	NA	12.1692656279008	NA	12.2955790757809	NA	12.4785242698049	NA	11.7799368098498	NA
ARID1A	ARID1A	12.7811086954018	12.9126279953097	12.8071204999791	12.612314998523	12.7453937221259	12.5491590790709	12.7348740633326	12.6920453287924	12.7194441461316	12.7049972762857	12.6373551907362	12.584391303679	12.8411613172542	12.6215866201447	12.8491733098529	12.3493898607933
ARID1A;ARID1A	ARID1A	13.9628938805267	13.836817427367	13.5098764989066	14.1496927656993	13.8476476979238	13.8310889710533	13.7682000478098	13.8115963604521	13.7805713928017	13.9522335494694	13.5932964346472	13.5814297706734	13.776870502971	13.5391041895453	13.8411023069985	13.8322209884133
ARID1A;ARID1A;ARID1B;ARID1B	ARID1A	14.2515075706846	13.9042059858831	14.147004574873	14.1416817074723	14.1518525966747	13.7587690966667	14.0571336406489	13.927488515598	14.3476346546509	14.072221261294	13.9959040266548	13.9771129594191	14.016506461668	13.9576180360513	14.4017217128769	13.7352197038015
ARID1B	ARID1B	13.5859677433413	13.6870959568097	13.5193378791171	13.4537728806899	13.5016308655277	13.5169179462836	13.7105115780372	13.2567158412601	13.6030490048037	13.8212022312982	13.5978609063735	13.5038836000036	13.6673266626315	13.3699888291966	13.3179295627192	13.0837702332488
ARID1B;ARID1B	ARID1B	14.2409158728947	14.1396530717783	14.0697949372689	14.2460330868114	14.2504518844314	14.1286666391189	14.2217956184763	14.1197036679577	14.0789698001736	14.2452707188213	14.2537674826253	14.2263782990779	14.263863273832	14.1458227535766	14.1156812980856	13.7600209052361
ARID2;ARID2	ARID2	12.9999701927991	13.1517195512605	12.7369649292884	13.1133336034158	12.7181431871991	12.9003127936621	12.4835155790975	12.8581804942019	12.7095264552344	13.0043773021156	12.7878285645024	12.944862847773	12.6005254303131	12.7394837058444	12.7305667557872	12.7569736550085
ARID4A;ARID4A	ARID4A	10.895198483454	NA	NA	11.2172166649288	10.7867689906385	10.609422696457	10.4698628928593	NA	10.6478501935804	11.3727779349127	10.6528164638118	10.5187935626456	11.1961219973937	10.0843139143342	10.6739188791201	NA
ARID4B;ARID4B	ARID4B	13.5593729706999	13.7442349423871	13.3472813374558	13.3597496400577	13.5171598486879	13.4901468967968	13.4143859051545	13.5972635954214	13.3726663984207	13.6147191301005	13.4156200558598	13.1853852779502	13.4092057117374	13.8686905636764	13.500634499034	12.9763254095937
ARIH1	ARIH1	14.262083615056	14.0572627352176	14.3354053642003	14.3635203514166	14.2075605645285	14.5400977090952	14.3349813317661	14.386270696813	14.2864706737561	14.140773766347	14.3895875440592	14.0810651465578	14.2252671189882	14.2073390962016	14.2338710065146	14.2397825864553
ARIH2	ARIH2	13.8690767762953	13.8831042513854	14.0181316107079	14.1110707254953	14.0942188511915	14.2353811282625	14.2054229168733	14.4521159789477	14.197205014477	14.0515937908497	14.0045827750486	13.9898906504068	14.2088117450669	14.1262718379162	14.0116786991219	14.2652392245424
ARL1	ARL1	14.513929779489	14.4611138499909	14.7384310862511	14.6553886334342	14.6658834845834	14.6945454762086	14.724727102626	14.7232892427884	14.5306984912082	14.3175384130763	14.7243929106667	14.6312301700575	14.5639154385562	14.7017093483379	14.700157152807	14.567274042729
ARL13B	ARL13B	11.8345206115442	12.7159299075811	11.4250902485646	11.969236253522	11.6625577564917	12.4787539118191	NA	12.3890935219045	11.776943093912	12.6552581705132	11.287282316399	12.2412206316883	12.4139848566981	12.1050847588958	11.751488245825	12.9000178975035
ARL14EP	ARL14EP	10.6921394257374	NA	11.6313316868601	10.9877358709838	11.4295532005812	11.5271055326874	11.7866780338907	11.4956851705194	11.6129042158095	10.7067291097395	11.222094512698	NA	11.5755573205194	NA	11.8832618694778	NA
ARL15	ARL15	14.786039142194	13.9748454352411	14.5191316395774	14.5942725664151	14.6635591117422	14.2304625474166	14.4572973731454	14.2977274813776	14.4610344601161	14.51905133531	14.27522907385	14.0320217986512	14.1659150902002	13.8438570293818	14.4057811944301	13.9654469464684
ARL1;ARL1	ARL1	15.4683949049354	15.4219984956889	16.0587670037672	15.4496227561844	15.6592426272907	15.4687666134242	15.9093786459871	15.7445963700062	15.673447007541	15.6413453547894	15.7204547885447	15.3630146620977	15.7774331912116	15.4894067250667	15.8826958006057	15.7078528281388
ARL2	ARL2	15.8053994322479	15.8006396119132	16.034152885182	15.9729162407559	15.9137959821639	16.1305638396852	15.8583176420538	16.0608012577386	15.8807141243902	15.6710873169088	16.1111873401116	16.0453589274373	16.2093559578404	16.0791440461347	15.961149519811	16.190600267642
ARL2BP;ARL2BP	ARL2BP	15.0846791776785	14.6698171672403	14.6199510833574	14.5937766061716	14.9484379296553	14.6377056427589	14.7928193444412	14.7668449737803	14.7784780256674	14.4221907716549	14.9656243271382	14.9859095109296	14.5696771721623	14.6400975250725	14.5215943059454	14.8949732290282
ARL3	ARL3	17.2349701502839	17.4168435180847	17.0460781591988	17.3722840999152	17.0992853494871	17.6116067321437	17.3048508953184	17.5028938232148	17.3686772963102	17.5975084216155	17.2669824320974	17.5415125341898	17.2975946276626	17.6998840217052	17.2461627692744	18.0193014177887
ARL4C;ARL4C	ARL4C	NA	NA	11.8908014658624	NA	11.1906241944865	NA	11.411563949413	NA	NA	NA	11.202772768155	NA	NA	NA	NA	NA
ARL5A	ARL5A	14.2068252201794	14.2232838926506	14.2627289586009	14.0010826334663	14.17018110254	13.5733749998605	14.1756044030918	14.2562504383572	14.3717758003204	14.0640047485626	14.190057808236	14.4046766034042	14.1746861303638	13.8510854120516	14.3795234456898	14.3804534702811
ARL5A;ARL5A	ARL5A	12.7041256750996	13.4214884380549	13.2652516551163	12.9738454339881	13.1889835964231	13.3461224836399	12.7755440045024	13.0578688415935	13.0351088014905	12.6043116633314	13.0728640478173	12.7333516972238	12.8670547257546	13.3615385521692	13.1043522657286	13.132093906138
ARL6	ARL6	12.9276228238016	13.1180480384942	12.8657353405566	12.96952961613	13.0694288762604	13.4878511602682	12.9971709741082	13.2242262218248	13.1403817531793	13.1799049217532	13.2576799048048	13.5415485177397	13.0948594645356	13.2898387777622	12.8385030715558	13.3549686063878
ARL6IP1;ARL6IP1	ARL6IP1	16.2869002592956	16.5398227914519	16.9027797120744	16.4852890507105	16.5441154095204	16.4053960873221	16.697552145399	16.3535332912427	16.5301568829332	16.4016544536353	16.7896604430878	16.5258170336823	16.5190144726464	16.1323530163179	16.4432963471732	16.5010475079865
ARL6IP4	ARL6IP4	14.2166211522806	14.6195960540802	14.1552304875132	14.2515574399871	14.3536270340243	14.1044798589868	14.1799748999271	14.126492858819	14.1159885494555	14.2095211885262	13.9333994784549	13.292093612202	14.2468328591852	14.3814817895744	14.1100557974295	13.6854897395517
ARL6IP5	ARL6IP5	19.2470290400921	18.8432057075504	19.4071864383545	19.2972995790646	19.2343213929627	19.1015636780683	19.0908709822152	18.921202055038	19.2779787003446	19.404574597501	19.2671792087728	19.2338874376555	19.1639719549361	19.1322734748905	19.1185356451497	18.7283950254697
ARL6IP6	ARL6IP6	15.6730752883041	15.2926452200292	15.2827106877396	15.5388793889048	15.5205974525674	15.2967062811318	15.634993553105	15.3446078885688	15.6616490330707	15.9367869523008	15.2152949940451	15.5069202672788	15.7140487624349	15.5437348523474	15.5298873716136	14.9534970336976
ARL8A	ARL8A	17.5562199486714	18.0445996848688	17.9109364647293	17.8012916730175	17.7739753208063	17.7495644074483	17.8232175400233	17.7198465956285	17.631126242264	17.8352581967279	17.9914458601575	18.0146050515314	17.7980851845733	17.9390056024013	17.5601159951349	17.9097910772603
ARL8A;ARL8B	ARL8A	18.829843711855	18.7673980806385	19.4598340711887	18.6881304488413	18.9943057124906	18.4441500633693	18.8412362827943	18.57595978278	18.8215414064202	18.7568784572071	19.2725176980835	18.6197295896333	19.0052773220067	18.6295118497076	19.0029484851795	18.3577308229859
ARL8B	ARL8B	17.3337253332205	17.3861841171188	18.0136564761583	17.4790630356915	17.5723310569429	17.4751583971257	17.6685128303138	17.2490042794014	17.5561038568895	17.4827195712998	17.8237766416414	17.3761236895865	17.6473846428727	17.3979556028118	17.3656113661538	17.1432581672187
ARMC1	ARMC1	14.8819159554468	15.1501187733028	15.1536465082361	14.9096619873284	14.8670901650728	14.8316843195606	14.9390851925891	14.8325702932997	15.1084890992607	14.9258131908685	14.9792281610668	15.21088409817	14.9449390266247	15.0712958263882	14.9427171304294	15.1751240025593
ARMC10	ARMC10	15.1907074504152	15.1197961356039	15.2751834139623	15.2931422245813	15.2185640401433	15.0953011745354	15.1735875642907	14.9678428888258	15.2167900342581	15.1948987338955	15.2612134666519	15.4460102596392	15.1792621338372	15.2240298568796	15.1268583527428	15.1375250231455
ARMC6	ARMC6	13.6441179556241	13.6847853603804	13.9741098873719	13.8270602870036	13.9340866623422	13.9292877747946	14.1289508324689	14.2083095361558	13.9998898999702	13.7973052222183	13.9880420600167	13.9559313632458	13.8236559966426	13.6686236831034	14.028679330953	14.1896203114784
ARMC8	ARMC8	14.058000458588	14.2965820353416	14.0672639186869	14.4389064659616	14.1375849786873	14.262151111663	14.2068891096173	14.3568786600574	14.1017804603774	14.3010876785865	14.0452152725658	14.2156501671914	14.046724105613	14.0629421787704	14.3468899797251	14.2154791102894
ARMC9;ARMC9	ARMC9	12.334299345046	12.0770194932257	12.3437542545199	12.6070229189709	12.4461774764397	12.6712243006088	12.5228651521599	12.6520476376676	12.1641957206613	12.1804285009025	12.2912359255919	12.9682047977844	12.5495144642709	12.4489653796007	12.1781624207025	12.570946582385
ARMCX1	ARMCX1	15.5653544919585	15.250220988408	16.0034475886484	15.1575213573834	15.7171049009395	15.0517936489043	15.709668779733	14.9402981612065	15.4547641212129	15.0933039419926	15.8434358967176	15.1980305477241	15.6584944487976	15.2407606943298	15.4534665052956	14.7468078975084
ARMCX2	ARMCX2	14.1391421049304	13.7363832079836	14.5732171811124	13.7158570375906	14.2362785878958	13.6666433911248	14.2295826381639	13.6820037868285	14.1418320474102	13.8251443952153	14.5507246172664	13.9684560720163	14.4118221990376	13.7592263234258	13.9241269269478	13.4212436407702
ARMCX3	ARMCX3	15.0772498975651	14.7779937261809	15.3113906831077	15.0883354223695	15.3055775065176	14.7050755126399	15.1123588050388	15.0004448241315	15.014781661153	14.5717615454366	15.0407653515875	14.5667412208368	14.992997770873	14.4543753007632	15.1777912375604	14.7913427639742
ARMH3	ARMH3	13.9374941170944	14.1221111639238	14.127609704995	14.2532657795179	13.9601211858378	14.3709927594421	14.376355326633	14.2834924690658	13.9070804592925	14.331013984058	14.2192971054058	14.2194271407282	14.2053956131005	14.1466146137299	14.310706301391	14.5834637127142
ARMH3;ARMH3	ARMH3	14.0135664827134	14.2482533556266	14.0382477323876	14.1037193535005	13.9957027120119	14.2706748694001	13.9614621870039	14.2261709709008	14.0762229269578	14.1488539989481	14.1253297846522	14.213903121438	14.0391626626052	14.2103119808958	14.1490041682667	14.5612455114246
ARMT1	ARMT1	14.4139524133347	14.4579079192834	14.1332703437078	14.4231376308642	14.6009837376704	14.7643791228617	14.3647955545647	15.0854290571148	14.5862941606092	14.5566765284006	14.6342102317969	14.5516184699608	14.5759519423509	14.6946376576068	14.7977414405605	14.79562108978
ARNT;ARNT	ARNT	12.324543870689	12.0558155296039	11.9703486817968	11.9884418271311	12.1260565770232	12.238160762862	12.1535313111469	12.4525102405916	12.3871762644758	12.4682900809574	12.141985621624	12.2526344272019	12.1935066575774	12.0695339316962	12.5378690106627	12.2931266093743
ARPC1A	ARPC1A	15.2989702234203	15.7562927811134	15.4387366912697	15.5842493525068	15.3455099635228	15.8231337059673	15.4864484481892	15.5447115927085	15.4624950887657	15.5035795256896	15.4495127743039	15.6456724093036	15.3987146492323	15.6858686090982	15.2951178184179	15.8317957795596
ARPC1A;ARPC1A	ARPC1A	15.6154116825625	15.7808737343722	15.8244227059326	15.9430258366386	15.6081993123553	16.0454376299903	15.6384147744656	15.9550596081944	15.7737712443567	15.6846888989658	15.7476013009443	16.0641935293819	15.7190119301434	15.8672799031	15.5391919838096	16.1426839957538
ARPC1A;ARPC1A;ARPC1B	ARPC1A	13.6945301991278	13.0255163919734	13.6802072866119	14.1523864955178	14.2569740167418	13.817634809089	13.9333165095845	13.9695707698616	13.7291641735999	13.9008575323895	13.5753540121601	13.6529823249563	13.9724848064205	13.8267776467593	14.7570044250826	13.8106784559927
ARPC1B	ARPC1B	17.0161400819534	16.8038534296493	16.9705562674471	17.1458394589581	17.2299793675249	17.2202878260956	17.1986187821226	17.6398127945431	17.0374209525864	17.0455740090131	16.8576434903988	16.9171748372528	17.0642637830706	16.9833316825875	17.4031050809672	16.9924776463524
ARPC2	ARPC2	17.9495013213206	17.8113286375197	17.9858655553032	18.0565703853078	18.0733089419761	18.0752044375497	18.2056467279845	18.442623192608	18.1053654766663	18.1188218086097	17.9664882458098	17.9925461624948	18.092812454828	18.0408582576218	18.402048794908	17.910450447369
ARPC3	ARPC3	16.4858880962167	16.718959888317	16.6097869646147	17.2135210230055	17.1912155647509	16.8561543623626	16.6897409982094	17.4465668669668	16.8089422833091	16.1753833485671	16.2814145512882	17.1201077128073	16.7250417222726	16.6907072088251	16.8017251032617	16.9375863259951
ARPC4	ARPC4	18.0608432381195	17.8386107218966	17.8861463828654	18.2838976945896	18.1559340028312	18.2819578053895	18.0724777861887	18.6437040175339	18.1882758372462	18.3134710815428	17.972062350976	18.1609635235703	18.1293049216066	18.2728751705609	18.3197758776049	18.1712180347812
ARPC4;ARPC4	ARPC4	19.2704739187329	18.7555877115065	19.4255717466521	19.4078551306762	19.4884464539283	19.3530302388986	19.5701311066096	19.870447374215	19.5027746443506	19.2890877692159	18.4820144599306	19.1883673377636	19.6412547112842	19.3162027236174	19.8973935909532	18.8997945259272
ARPC5	ARPC5	16.3911629183995	16.4439117114114	16.3097814013245	16.766858671294	16.8560827961816	16.7800599808659	16.7451162143431	17.1681119105464	16.5425947279319	16.1845650534876	16.4400342686714	16.7052114596599	16.2931484841658	16.3236288985413	16.5769703444914	16.6256365624457
ARPC5;ARPC5	ARPC5	18.0019622910462	17.7790249149424	18.0205864577942	18.1566876262982	18.2528991922763	17.9624352606171	18.2464356139839	18.4146728720776	18.2032776066393	17.6741914791133	17.8970282183775	18.1637661562859	17.9004268381253	17.7253002543465	17.8522012055739	17.5501536657838
ARPC5;ARPC5;ARPC5L	ARPC5	13.8292268690417	13.7037363586309	14.6708000689092	13.770772665586	13.7334493358676	13.8656365864049	14.5027068451414	13.6999146489825	13.5574203465292	13.1661098458943	NA	13.894825340448	13.4159397820213	13.3442366162618	13.4989625000496	13.8243857418635
ARPC5L	ARPC5L	15.803976192245	15.5918398709799	15.6885966921198	15.8226480032079	15.9590727306753	15.7998675390009	15.8816460173276	15.9492654209881	15.6941449419648	15.4701541361222	15.4721146112884	15.6840983730385	15.7568970725096	15.5255294089591	15.6256708385127	16.0427926548864
ARPIN	ARPIN	15.7130204158179	15.4458712372663	15.5857325030785	15.4002265959225	15.5722589890952	15.4613805065983	15.6571816274864	15.7086732652172	15.7110725269202	15.517240954948	15.6167956787422	15.7175944129858	15.8352254168046	15.6633764164885	15.3192327195688	15.3849606699214
ARPP19;ENSA;ENSA	ARPP19	13.0331878964472	13.2474930421637	12.8789661247249	13.7099725977566	12.809686788485	12.7028271223896	11.7780319419101	13.447417136589	12.8084883609551	12.8722734180991	12.4892823858249	14.2089025791749	12.6461500050265	13.6803943349721	12.0234078431402	13.6328488964666
ARPP19;ARPP19	ARPP19	11.3395828123957	12.7303767283602	12.0557060971613	12.4146116362546	12.1387069752724	11.8323204168523	NA	12.609289568331	NA	12.3460316462205	NA	13.4123846026076	11.0189025738521	12.6377365714171	NA	13.0434972794658
ARR3;ARR3;ARRB1;ARRB1;ARRB2;ARRB2	ARR3	15.2413555351731	14.4157213652196	15.5199693827841	15.0291058145115	15.3813771784784	15.0668355433531	15.4907487055606	15.2869300087884	15.3977805722455	14.6962460687	15.5691186070706	14.9987277207184	15.3773549632288	14.9413522764108	15.6595275164656	14.6073983980414
ARRB1	ARRB1	12.9981218275772	11.8827665478172	12.7035726249313	12.2581447120782	13.058064123471	12.365422095469	12.9395078798713	12.6800511682851	12.7942716617879	12.1829659394576	12.6583004145582	12.3723400066358	12.952862238123	12.4908015313563	12.9420458934459	11.6685355455377
ARRB1;ARRB1	ARRB1	14.9650701918604	14.5404409073885	15.6071926578423	14.6463816762024	15.2180139795101	14.7873587022197	15.0776665799675	15.1859363925222	15.3588450347715	14.5346805910987	15.3327481924578	14.8105777655367	15.3203303452845	14.7771169860186	15.1694035853893	14.1844327627276
ARRB1;ARRB1;ARRB2;ARRB2	ARRB1	13.016357932944	11.9281593223237	13.3944167545944	12.2738363856542	13.3051293231232	12.4931524393806	13.5646215700025	13.3144867834141	13.6581024200877	13.0071394254139	13.2973924055372	12.9832203258135	13.3914695176839	12.5622410342776	14.0774675515037	12.9805089598323
ARRB2	ARRB2	14.2550523037879	13.9766825094816	14.694398191949	14.7444353320968	14.7050497525398	14.3659877915304	14.8011099533759	15.2170540674055	14.5486293362397	14.6725985349794	14.5850116350961	14.4096041883449	14.7125392500738	14.4564286005313	14.9346941427869	14.5424510619829
ARRB2;ARRB2	ARRB2	15.1116082851236	14.8558438981973	15.1304295857816	15.1477835870183	15.2650241483496	15.0006921004221	15.3301630524961	15.4722920128971	14.9968469136727	14.992916655714	15.1327735144811	14.9536901115967	15.1216007630089	14.8821143036987	15.4627552728913	15.0039372435582
ARRDC1	ARRDC1	13.4735896715901	13.8578500058939	13.1804175914888	13.8838642820945	13.6007951388857	13.4961892648223	13.5131944930934	13.6619310998593	13.678144651096	13.7790455666821	13.4432897383475	13.8490539951571	13.6095548640851	13.704886393836	13.481875504541	13.7895274867481
ARSA	ARSA	14.2861096203191	12.1171080707918	14.8507500545997	12.8673855763385	14.8034079465633	13.9976814625449	14.903353298116	13.9071662494461	14.8465367833664	14.0669338953511	14.7842461878167	12.8597245255738	15.0257622131752	13.4292091569655	14.5995625284985	NA
ARSA;ARSA	ARSA	15.9774517036062	15.6180935075206	16.3593930308973	15.8162304787458	16.4156353863421	15.7974089653509	16.2945764105831	15.8671538258214	16.4466937261219	16.0200584984689	16.470448864506	15.8696122071421	16.4703159570859	15.8309178182477	16.1499202785769	15.5832192668299
ARSB	ARSB	14.3896246716757	13.933391395454	14.6792569117995	14.0088949643915	14.9321053920592	14.0723760038759	14.955236818962	14.5126971762117	14.5267515961205	13.8906545318065	15.0750200019671	13.7320835883327	14.5613380381537	13.412446021317	14.9941802558841	13.8274495682143
ARSD	ARSD	13.9263484267032	13.8145861405452	13.7972643203925	13.368484787079	13.5308676300286	13.3854013589194	13.3953142107634	13.3437195223456	13.631072777389	13.2794495264486	13.6987507956211	13.3335843518604	13.0060445216338	13.0296521322674	13.5494384462673	13.2324173578658
ARSD;ARSL	ARSD	13.9304970656327	12.9811855094126	14.1855250845725	12.7498003070762	12.9382821083876	13.253962683309	12.9588095210847	NA	14.0627052631056	13.0549385468124	13.7017172573277	12.7144777321047	13.5284575800149	12.6282123407374	13.6227385859957	NA
ARSL	ARSL	14.9519596669623	14.4466886363223	14.9471716162623	13.6762984821543	13.9176853963886	13.3549597531283	13.240292023451	12.6249797762951	14.62264237426	14.2238659297253	14.7632932226092	13.9785961436503	14.6211249994089	13.9098689254383	14.050315581791	13.4371762275839
ART3;ART3	ART3	15.127944167154	15.5178530201385	14.1293648411324	14.6784012410535	13.8801896529325	14.9910111316516	14.0180510377719	14.3092894547056	14.4616680970171	14.9058762674319	13.8745305338507	14.433754404822	14.3323369607153	15.3784125056535	13.7678853258815	15.6792853307581
ARVCF	ARVCF	14.8569941709745	15.4805709326542	14.9870221506791	15.2896618956963	14.783795248444	15.3960628852867	14.8729942887236	15.1840835478786	14.6901305390237	15.2601398927027	14.8160425351552	15.2277727158417	14.821797884424	15.1122059918353	14.5547157614236	15.5383523698731
AS3MT	AS3MT	12.3208486242855	12.4888044208005	12.2200368041996	11.9611160281951	12.1578497616617	NA	12.704714851743	NA	12.5162357814771	12.2538974085304	12.7182366034208	NA	12.0402467525981	NA	12.3465940450505	11.9099253865801
ASAH1	ASAH1	14.9621947607528	14.840995317795	15.4632403036784	14.5017026259318	16.0257339625411	15.3912166364593	15.7288941142422	14.7594613734356	15.587553557914	14.0134499188415	15.7953045573267	15.6153776592881	14.8806107447802	14.2853608791052	15.16918972546	14.2678737849991
ASAH1;ASAH1	ASAH1	18.3862909579559	18.105742560803	18.8363397274607	18.004701879579	19.0685768641501	18.2910539524241	19.0220407140902	18.2071025155546	18.946094733262	17.8272406730746	18.9029193873947	18.6498979361036	18.4503650956438	17.8633035953528	18.4822605785475	17.7682197567031
ASAP1	ASAP1	13.3757072594165	12.894306212987	13.409447423386	13.3796027275747	13.4564472134537	13.1312524965017	13.2256343243959	13.3388756321316	13.0197413764278	13.007848518748	13.4415122122605	13.3712048971757	13.0038963675603	13.111781216604	13.2642006502875	13.3969258200233
ASAP1;ASAP1	ASAP1	13.730442768495	13.6089443704499	13.9584398236979	13.8048871241992	13.7169665147014	13.7486290325095	13.7696703365012	13.8303685119239	13.673357382885	13.5805808628292	13.9918682640941	13.7926469159462	13.7309708501513	13.6925597223961	13.7597891324524	13.8245910069252
ASAP2;ASAP2	ASAP2	14.6922344585358	14.4358892057343	14.6534195881174	14.1775735855483	14.4283930852669	14.2753821565321	14.512174119827	14.2583282272446	14.5855011731405	14.2285234838643	14.6106499518149	14.2617856189529	14.5162344929914	14.1291050076433	14.396008625932	14.2448243331141
ASAP3	ASAP3	11.819667522177	11.6355832615047	12.1158080510608	11.8724841730055	11.7363242038164	12.0383639456067	11.6251215464697	11.6553002467423	11.837351459058	11.4016995244821	11.922875393138	11.5860829184563	11.6982251219643	11.6030532231556	11.703199268881	NA
ASAP3;ASAP3	ASAP3	13.5982706383994	13.2023180668316	13.4467966436395	13.2859205957883	13.6040200433678	13.3312913155509	13.3571481245416	13.35471686721	13.4884345672572	13.4149719677802	13.5850397077147	13.5928149618529	13.5375192691293	13.5166694540489	13.3478559986636	12.8260572583269
ASB1	ASB1	12.9387733084668	12.8741951385359	12.5383347883678	NA	12.8342414368628	13.0308238237908	12.7636173378873	13.593299024317	12.6482165527447	12.4476493466726	12.9141673726748	13.4819298623	12.9878107324263	13.012016937513	12.6915575209727	13.4254071093635
ASB3;ASB3	ASB3	10.7887939864303	10.2644948340045	10.6742899762794	11.4847776097401	10.8676337758408	10.586678744068	10.2984304629196	10.3517558422379	10.7900241535778	10.8194372561365	10.8412182251345	11.1473850050448	9.89902543363962	10.5066294330219	10.4321625402758	10.3606808591862
ASB6	ASB6	13.3631120779935	13.2600705505073	13.8458590941148	13.1417564966338	13.6046809435201	13.3628597226618	13.5055691713123	13.2547255510281	13.6103264976865	12.7966241125286	14.0641541146379	13.5050011398404	13.5385703459322	13.1075583614313	13.5152560827602	13.4040963173974
ASCC1	ASCC1	14.0610516740223	14.0498290800714	13.7136901371218	13.9237327865692	13.6437582888764	13.8095908030852	13.8371913485514	13.8816783727538	13.8415636075221	13.8878863290913	14.0263779292759	13.9434561090767	13.7135501304489	13.9563088685114	13.9716048060267	14.3204506849712
ASCC1;ASCC1	ASCC1	12.7829474783701	NA	11.8671549367982	12.2561949327244	12.2990954147896	12.0984255914942	12.4870999427244	12.7534272288815	12.5570241631303	12.6467374159717	12.4835780967338	12.1385038387523	12.3944636761464	12.537449133683	12.7495796566375	NA
ASCC2	ASCC2	13.8692459730028	14.1373996100055	13.7060316983744	14.0065241171017	13.8659823447605	13.9097145586455	13.9024036180076	14.1857103005951	13.8588352655303	13.8210286843109	13.9655727236632	13.8950308956111	13.5732104452862	13.5811706860968	13.9116244722947	14.1289563465661
ASCC3	ASCC3	14.2584016605122	14.3318486164622	14.3427559727359	14.3700739405986	14.2654642127348	14.278814880443	14.3283274815032	14.4611363970358	14.2324894019441	14.2936009369795	14.2978663768896	14.1000650480855	14.0625735043208	14.0363359165148	14.5584779152208	14.2423531893595
ASGR2	ASGR2	NA	NA	NA	NA	NA	NA	NA	NA	12.1267185604802	11.4679977549522	NA	12.3435299664917	11.7586796419846	NA	NA	NA
ASH2L	ASH2L	13.2539952008728	12.9831460194046	12.8222948191723	12.8549279693145	12.8568007832129	12.815952594501	12.8913584813945	12.8694039186887	12.7670719249859	13.2431851284989	13.0199720808406	12.9462912417141	12.866680880995	13.2108220473853	13.0634088758224	12.9270719568514
ASH2L;ASH2L	ASH2L	14.231833581549	14.2542614646269	14.0739742234283	14.1192931813409	14.1696093808644	13.9397099919005	14.2291737769893	14.0019108716061	14.2331362067633	14.2115425620333	14.1208629803249	14.1306535456938	14.2964754758432	14.1907290653272	14.262456175602	13.8259670777094
ASL	ASL	15.5552092056598	15.701568302066	15.3433751797933	15.4872596256308	15.4663267740043	15.7604010653259	15.5248552266762	15.7890040412892	15.7482922070504	15.7013894410052	15.6308254630266	15.6482507470985	15.5273033328402	15.7126334377233	15.6974823459177	15.8449090744712
ASMTL	ASMTL	13.8304894164168	13.930922238082	13.7130797158891	13.3759723552077	13.9310108332414	14.1449039964834	13.9580446913779	14.1397524868053	14.0016959340043	13.7388501670235	13.9278631779149	13.8166371349804	14.3628885012841	14.0183766581554	13.9709005841459	13.9921924202924
ASMTL;ASMTL	ASMTL	15.0020174771609	15.002301267759	14.8988077580578	14.9192319084093	14.9949616755558	15.0692858055882	15.0562116184273	15.1942907854924	15.1219071829449	14.8359326879731	14.9371174011544	14.8323066106723	15.4670977479538	15.0920245228751	15.0484990035637	14.7766160161761
ASNS	ASNS	16.2244032714713	16.1212013461721	16.1959759363416	15.7537937172955	16.0323549340217	15.8768306155437	16.1778917971208	16.5062968194531	15.926745480264	16.0146830265539	16.4027676130703	16.1381625056308	15.9922694892314	15.9425073404444	15.9705508197177	16.2707908772572
ASNS;ASNS	ASNS	14.9787635225893	14.3213852682909	15.1001199654923	14.4063281306095	14.7754305980099	14.214414665145	15.0601256573139	15.1615019962005	14.8443982837252	14.5506351489195	15.0338272417381	14.6637955338657	14.8237719611803	14.4314559336398	14.6169503221185	14.5617643325697
ASPA	ASPA	17.8612546728773	17.7114085864214	16.878812312255	16.314199694013	17.1841564177418	16.9800652647356	17.5493091967631	17.2894547672092	17.4663085474593	16.899237225345	17.2526323903008	17.0237881450738	17.6107512920744	17.5292466752111	17.3779239509815	17.4127348956661
ASPH	ASPH	16.5202549651188	16.0536944097921	16.2314299321235	16.3784783658318	16.2706187854456	16.3504080855999	15.9686046523025	16.2808782919737	16.1821226502772	16.5917963901673	16.3061414265255	16.3013736308363	16.2209243042999	16.2160226685051	16.2341743452195	15.5945318878109
ASPH;ASPH	ASPH	17.5900976116519	17.5117456195284	17.1951407454282	17.410291105246	17.282212456617	17.3040798088824	17.2667156319611	17.2100473734482	17.2657288485326	17.5157973602012	17.3230245962408	17.5211908046562	17.284231935842	17.3968971950652	17.2188924672394	16.735297804132
ASPHD2	ASPHD2	11.8064443725082	NA	12.3355232493931	NA	12.05502285043	NA	12.017447418437	NA	12.0313891902492	NA	12.2310044166013	NA	12.0849536961206	NA	12.0421985410039	NA
ASPN	ASPN	17.0247559595272	16.8980870046529	16.7726602081245	21.0002457087277	16.6353056794786	20.6253776654216	16.2951225629087	18.1300852943121	18.6102766257491	20.6987621715829	17.1948829759241	20.9067222592156	18.545910803347	19.9942858742756	18.3729607695593	16.5382463462683
ASPSCR1	ASPSCR1	NA	13.2859223276371	NA	NA	NA	NA	NA	NA	NA	NA	NA	NA	NA	NA	NA	NA
ASPSCR1;ASPSCR1	ASPSCR1	14.5208256771373	14.9701918853556	14.3374983344156	14.575433429809	14.4960642215079	14.8030809029349	14.4286072875602	14.7408062866895	14.4227284703445	14.526496517948	14.4671672691981	14.8452437642315	14.4548641028011	14.5912197812551	14.4041767598275	14.8054810257899
ASRGL1	ASRGL1	14.4835291921636	13.5596458048969	14.3983083700432	13.988554367167	14.6325869923403	14.2921183795801	14.7844442246852	14.2429319544074	14.0897476028486	13.0610126126656	14.169978276515	14.4212425718035	14.3282259777093	13.399491733842	14.3135178099303	14.379119244346
ASRGL1;ASRGL1	ASRGL1	14.1179174773639	13.6616670282423	13.8752304835585	13.9633362758013	14.1602652128218	13.7773037004214	14.1134360005935	13.8349227908703	13.9828795701487	13.7797575235797	13.8760457461374	14.1798635217715	14.063593460203	13.5643162383622	14.1226650095834	14.2233949309146
ASS1	ASS1	16.363854248674	16.4529219660586	16.6269937653317	17.021954619	16.4836866584836	16.9380031241221	16.2642496083872	16.8381595771594	16.6204004600338	16.8139101572239	17.0537686910725	17.6951463093952	16.8339744452022	17.9374079932423	16.7892882998198	16.8635258230802
ASTN1;ASTN1	ASTN1	13.4927002034587	NA	14.5239728977458	NA	12.6062303037723	NA	13.8352026579194	NA	13.2337514206844	NA	13.9000663815241	NA	13.7629575561536	NA	13.0936603108532	NA
ASTN2	ASTN2	10.3472590952685	NA	10.1677879568073	NA	9.78440255622782	10.0564616007442	10.4011995254099	NA	10.0484434971307	8.96920806224028	9.75305617715196	NA	9.11092694699347	NA	8.90655693379918	NA
ASTN2;ASTN2	ASTN2	13.6971933511434	12.788533564078	14.1136506872101	12.4972657522369	13.5401927093493	12.4765431634822	13.8127141798461	12.1899565136378	13.56008044431	12.1535169106311	13.8224358871493	12.1037901945622	13.3989734458459	11.8968245424666	13.211460826068	12.319065763037
ASXL2;ASXL2	ASXL2	11.7728309284805	11.3888932414554	11.1683618981541	11.9018253895649	11.7416922705501	11.452289072985	11.4801548480213	11.1679946887538	11.3383770662587	11.4018446085342	11.4833326070331	11.3507107175424	11.2766928016042	11.3419219088522	11.4421665760146	11.4703896265115
ATAD1	ATAD1	17.0701322015529	16.8491462341001	17.4842029668399	16.655498778672	17.0861044191667	16.5377863348034	17.1770813137086	16.445019750453	16.9402612475395	16.6592898249049	17.3143030453234	16.9017751051341	17.0819364853719	16.858957025479	16.854990630751	16.5770811234975
ATAD2B	ATAD2B	NA	NA	NA	NA	NA	NA	NA	NA	NA	NA	NA	NA	NA	NA	12.4292968874555	NA
ATAD3A	ATAD3A	15.032617304291	15.4467465221499	15.0239026822908	15.0938105700391	14.6930572107002	15.1472869231472	15.1991219797563	15.2094378205018	15.2126292537224	15.3138052949764	14.801190963637	15.3895392477361	15.1186168108387	15.1665840456911	15.2535399707691	15.0657513028904
ATAD3A;ATAD3A	ATAD3A	15.7104226572841	15.8143141783195	15.8530656268538	15.8558872490802	15.8415542531765	15.6001350899304	15.8371738812211	15.6775870222219	15.6457929821949	15.8492727281752	15.7574779787055	15.630295148156	15.7474145523422	15.7305902859737	15.8869295021177	15.6121919262214
ATAT1	ATAT1	13.8780877779137	14.5102328563983	13.8139217399063	14.20955695804	13.9128468672404	14.6730983749256	13.9629100564526	14.2711831596854	14.1406998938367	14.4491556764418	13.8615725735852	14.5317586385333	13.9042547540208	14.3260627440349	13.8200325152233	14.8022711104425
ATCAY;ATCAY	ATCAY	11.9034874070571	13.0999073441029	12.5418995713683	12.1593021452707	12.2055930729186	13.8857968933508	12.242589296924	12.0171380958391	12.2823855797486	11.9235357637925	12.6268217448167	12.1638267141511	12.5147747940169	13.0152696318521	12.0268148475518	12.706511104765
ATE1	ATE1	12.8467872577646	NA	12.9917348733095	13.0921604854524	12.9199849827723	13.2200340184223	12.8431891803828	12.4993123364399	13.0687609908643	12.9227089230924	12.9084081596282	12.6919273878338	13.1331192249166	12.9468435452731	12.9717225380648	NA
ATE1;ATE1	ATE1	13.8858469873838	14.0762876274974	13.852072340741	14.02015287091	13.7934075560541	13.9179250184098	13.9916273713528	14.2825869617619	14.0807466918351	13.813713858408	13.8572778861971	13.8094780987013	14.2051767305445	14.1929026782701	13.9880437010418	13.8600944639697
ATF1;CREB1;CREM	ATF1	15.3532375977371	15.1324319773881	14.8572913671818	15.2321209499538	15.1842836879521	14.7100424808786	14.713175716957	14.763850914902	14.9210448635435	15.0556861710265	14.9622291343864	15.1330488753238	14.7464104387381	15.0535558597723	14.624827479708	14.7265582606583
ATF2	ATF2	11.4527733288062	11.2621783708359	11.5950739300083	11.3280507471058	11.7080821576911	10.6138207829005	11.6206760849217	11.3460489539162	11.2382242730987	10.5365234297127	11.1700299749119	11.3452602731136	11.0276267407494	11.2982706671871	10.7539645220859	11.1806815103073
ATF2;ATF7	ATF2	11.567869570074	10.8503898054759	11.2346134175492	11.2273639485096	11.4333173779515	11.4937129673023	11.6201642850424	11.6357830219034	11.7142045799328	11.7759453254657	10.8520413358636	11.5446510809806	11.0575418711514	11.4175283086813	11.3883652266171	11.0208106335942
ATF7	ATF7	12.5297498947931	12.3879230055085	12.1039320272275	12.5842523707883	12.5131448319878	12.0964800852449	12.5107649496917	12.1679163849697	12.6017340407157	12.43622946913	12.3583053593111	12.4192985377144	12.4392994834709	12.3387536939993	11.9494038865998	11.941184471471
ATF7IP;ATF7IP	ATF7IP	13.871754662665	13.7147309567945	13.2578694740424	13.4373318570669	13.3523120324306	13.2324139952856	13.2855314628323	12.6279398336839	12.8949243882838	13.4196198891232	13.6647913399968	13.879573236206	13.6753115086602	13.4208468437458	13.3542597275737	13.6588312145351
ATG101	ATG101	13.7889933252875	13.6094484204625	13.6254261481303	13.3995999576753	13.5754254556585	13.555132939249	13.522799857993	13.9619627962105	13.5862101729293	13.3720316981097	14.0133021286253	13.862787327108	13.7113075527386	13.7222741273153	13.9458386314	13.839165065351
ATG12	ATG12	11.4282763736837	NA	11.3195915281354	10.7732172035708	11.232130806774	11.5900770578409	11.4653597756289	11.0859427417383	11.1935565745331	10.7327340355841	11.5722273921781	11.4647482281916	11.3154324229955	11.3038672050223	12.0690535782619	10.9673703770161
ATG13	ATG13	13.0569973017246	13.0994528953064	13.0125756691119	13.1466284861928	12.9838778621312	13.068832882403	12.9374256071833	13.1692312826648	13.1135915169715	12.961306752845	13.0453769775865	13.1629395571846	12.6915558291398	13.1469096663546	12.7364997947767	13.2500416465968
ATG14	ATG14	12.2230206854134	12.2478236196431	12.8289390064552	13.0720507617458	13.3001454439513	13.2502161926834	12.4042592091028	12.9794399958796	12.948081351434	12.4818246151409	12.3185002560561	13.2705462445184	12.3769349230071	12.6046515049601	12.7604202463457	13.1491394041128
ATG16L1	ATG16L1	13.2264080493069	12.8821657060546	12.7400206872413	13.0979754796699	13.1822689231751	13.0784755086898	12.9901998207388	12.845914275945	13.1111148997704	12.9603621708921	13.2090215686711	12.9671754259715	12.9627472719795	12.799307655391	12.9765899793516	13.0743809307699
ATG16L1;ATG16L1	ATG16L1	13.9264539200771	13.7109164602605	14.0461164176753	14.2361078740104	13.947568709147	13.9851612980334	13.8728996209463	14.179891997372	14.0893737308829	13.7113803240935	14.0905062106398	14.0867804076225	13.9214682066486	14.0113927545779	13.9785140504255	14.0051955548734
ATG2A	ATG2A	13.774003410404	13.7414627740695	13.8438043937638	14.0618592499677	13.6173479362343	13.6358791000809	13.7158162160267	13.8618536643757	13.772662334439	13.7443024218726	13.851589908984	13.9639218541632	13.8059948681824	13.9075297555599	13.7292345730111	13.9997654160688
ATG2B	ATG2B	13.9713428826111	13.9048392293009	14.0774954564959	13.8458237375553	13.8425920067823	13.9559840600312	13.8296160017436	13.97369709238	13.8488314089902	13.7895339494676	14.025359106619	13.892336686005	13.8454538151882	13.7191123899442	13.791700939451	14.1121191216318
ATG3;ATG3	ATG3	15.3197336870362	15.2078705898012	15.3443473544416	15.5139962714542	15.4801867269526	15.4789007079647	15.5534239013826	15.8513887666766	15.4984480512274	15.0940638992678	15.3567211452283	15.5944289488704	15.3348700034118	15.2143611975866	15.2936969982353	15.7692265307889
ATG4B	ATG4B	14.6115642436169	14.4976393666464	14.8580038338034	14.84527236605	14.5064240191931	14.8092997404476	14.6450334353741	15.0946455870657	14.7990095283849	14.8697831585387	14.8206280452961	14.8167141396767	14.8201819796923	14.7876628430019	14.4265582583398	15.1422046540883
ATG4B;ATG4B	ATG4B	14.6977526854059	14.5493425912533	14.7667636032051	14.7923963634875	14.6218176007469	14.8919952090017	14.8149862388384	15.0047644174045	14.9605292658547	14.8772627505248	14.9432135812317	14.8827214429674	14.8953521862209	14.8020011038548	14.8303256658869	15.1113224729969
ATG4C	ATG4C	12.3361155794869	NA	12.4429578241157	12.4267646955873	12.479473103769	12.4952401246929	12.5101186992162	12.6894425413829	12.3639770992575	12.41228827837	12.4365908741315	12.1588130218005	12.3980598015917	12.4425645630807	12.7372325742145	10.6103114767228
ATG5	ATG5	14.0863232022686	14.2813959091601	13.9401450232748	14.1651997973912	14.1289824893795	14.2041469940676	14.2104195063832	14.2462022064387	13.7906181774002	13.9872347383161	13.9754946779655	14.2658952287593	13.8343202730817	14.0147574385322	13.8867306172119	14.271953427595
ATG5;ATG5	ATG5	14.0144580140801	13.6497924857164	13.6102577608938	13.8861306691158	13.8415976823337	14.0946518833862	13.8044042202695	13.8963480695058	14.2453530085921	14.211889102287	13.7903810761473	14.0412131195349	13.9792382935333	14.010340235599	13.5286900479593	13.6344929416779
ATG7	ATG7	16.0629833047848	16.0577701691114	15.9620947814439	16.1993028484577	15.9271212505849	16.295933000478	15.9478716900135	16.4801231573534	15.8967977815925	15.8734123307149	16.0654326257633	16.2063727587618	15.6621589597778	16.0162736189476	15.5751241726146	16.1787245838059
ATG7;ATG7	ATG7	14.4864288498897	14.5362230581776	14.4412885896496	14.6690262496631	14.4688638126021	14.6901948575361	14.5635920604625	14.8882740142878	14.4766051606586	14.4892669117692	14.4635885994398	14.6522463405441	14.4198149458687	14.4252201918533	14.7406585865756	14.7449606198502
ATG9A;ATG9A	ATG9A	13.458020072279	13.6247319089135	13.2024817790373	13.5753009728215	13.0687045129726	13.5201359025356	12.9913850701443	13.2670297450909	13.1780341225696	13.5491873470107	13.1236192725636	13.5676716443828	13.2166448488678	13.5095025320049	13.2726795073269	13.3670399609157
ATIC	ATIC	18.0401619985781	18.2310815909088	17.9912590659584	18.3278106654969	18.2925096274919	18.6001656324523	18.1692611866175	18.6809065858408	18.2320178234134	18.2580898081979	18.3486288710126	18.5260312858307	18.4315612534721	18.7972364261541	17.9832478648309	18.2091744485934
ATL1;ATL1	ATL1	17.1579863594884	16.8105392259753	17.7791413356999	16.2411157938318	17.0771411632495	16.3348275699519	17.2011077892383	16.1672311166799	17.0602952569545	16.3386946842334	17.4001183966111	16.3683843865109	16.9921053852198	16.2242628980218	16.956784406344	16.5717318128232
ATL1;ATL1;ATL2	ATL1	15.9855281935781	15.7071973905206	16.5733018719592	15.1243504771048	16.0476663743446	15.3468584443653	16.0025582213483	14.9818026435022	15.9704054591198	15.4883407308199	16.2627489739886	15.5235906565329	15.9903081685598	15.1975695504922	16.0186647414458	15.2374999801949
ATL2	ATL2	12.8173341439316	12.7677233542869	13.2326930508287	12.7637862751976	13.0219629124682	12.8058374277982	13.0892339063148	12.3729327124127	12.9932452952113	12.8704562635441	13.1053520522929	12.5302715333442	12.8301263877585	12.9573532637321	13.0635426769499	12.3792022107076
ATL3	ATL3	16.9016268418021	16.7922258147284	17.1178660283097	17.0809236901854	17.0597074572788	16.7502603991257	16.817974607915	16.6315046305778	17.0580895414698	17.043045051463	16.9633408968861	16.9777345725598	16.9263094134337	16.8854976488998	17.0840034277702	16.4365874519047
ATM	ATM	13.5574595400184	13.4752808608131	13.6704704462613	13.5921840067932	13.6831818773725	13.2874234131971	13.5809163993021	13.4971910773655	13.4149436946035	13.2897002969134	13.6015345153405	13.2349055279841	13.5911732224997	13.2600554862102	13.7603484100644	13.2517216039912
ATOX1	ATOX1	15.2489240301559	15.0684601121349	15.1320886667948	15.2658504792208	15.813721101867	15.5648591493738	15.5507648619958	15.5529226856754	15.717338021768	14.7024717715067	15.40293405107	16.3129355919394	15.443483566733	15.4859704950451	15.5847026838665	15.8597278606538
ATP11A	ATP11A	12.9955833204298	13.1673224511213	12.879308306562	12.9865769225079	12.847692653312	13.2923633447563	12.6393728495292	12.9434376532131	12.5273333743539	12.7479989202566	12.5951218276295	12.723554720052	12.4642772631296	12.8898085339226	12.9932728229015	13.0646962269762
ATP11A;ATP11B;ATP11C;ATP11C	ATP11A	13.8072933046407	13.2144026076814	13.3199543106869	13.8939056725016	13.6268005613207	13.4261118635779	13.6369952410294	13.5990818763428	13.4775938545906	13.621448188043	13.4920659783283	13.4855390730924	13.5848459162047	13.4065103094056	13.781677661922	13.3365205069107
ATP11B	ATP11B	11.7977869792573	11.4811859246548	11.7506655146768	12.1964928632384	11.6060331320944	11.779879911059	11.989707254278	11.9368262757503	11.6868657261852	12.2964365880746	11.4519882069795	11.5995634588659	12.0605604250507	11.9818353260508	12.1963982631264	NA
ATP11C;ATP11C	ATP11C	12.4266338371601	12.4394013455067	12.4905490448765	12.7907282243435	12.6497846558623	12.8372919100917	12.3890741623264	12.8272933638496	12.7072369356055	12.8108263804535	12.5006102183014	12.4754057538453	12.5656830453342	12.5739247916897	12.8270054596478	12.2865061773091
ATP13A1	ATP13A1	15.4178062670038	15.3940293716927	15.7415060263498	15.7166256117336	15.5668837413867	15.4476624842618	15.466921812552	15.4068408069752	15.3020686398842	15.5511297376765	15.4666319013162	15.3999983037621	15.3865453116285	15.4576231429941	15.5076805327914	15.2150187505628
ATP13A1;ATP13A1	ATP13A1	14.1408451896483	14.336330053459	14.5682794004158	14.325093664119	14.2698633121668	14.3348243560941	14.2423020514933	13.9512260905501	14.0318015282653	14.4004563743844	14.206703254729	14.514471657497	14.3244228708288	14.4522651910201	14.2672294349602	13.985281246714
ATP13A2	ATP13A2	14.1250415854894	13.1475431073367	14.7437427273578	12.5866569716413	13.9521896325341	12.032677658237	14.0287313891836	12.97914058246	13.883506782995	12.345733414691	14.4633808780376	12.5596065267614	14.3255553726095	12.6237765454125	13.5581405607184	12.4488637341308
ATP13A2;ATP13A2	ATP13A2	13.6389092161784	13.1279106915783	14.1090363286326	12.5622170031984	13.6387142843948	12.6706620477586	13.7660218410566	12.9041384832739	13.5013726092044	12.3339026685522	13.9269099457999	12.6380165596759	13.8915563636599	12.632725757251	13.5845038257146	12.1625175321077
ATP13A3	ATP13A3	13.2367927131075	13.1128003211116	13.0912073385606	13.5188374693424	13.0715176335682	13.2581943310284	12.7491792344696	13.2449772676145	12.9846140587902	13.3426858187949	12.9672707578841	13.2809578155222	12.7973369289224	13.5279850031668	13.3018671764731	13.1811803119097
ATP1A1	ATP1A1	19.2243629554836	19.0726805206152	19.6178664142703	19.255052430429	19.5041613742502	19.2676985813267	19.1267090808705	19.2077147332505	19.3206862141351	19.4531010969587	19.0991656574232	19.1918204190305	18.8984390309716	18.9330242652854	19.2206679260439	19.1859479864297
ATP1A1;ATP1A3	ATP1A1	16.4228978021439	17.2873790512746	16.8507561775764	17.1804079527367	16.7563077815661	16.9643901096811	16.682126556452	16.6834116230004	16.5710710419603	16.9415743967391	16.5230443911728	16.8632198375806	16.4656235209579	17.337538791225	16.3707298384303	17.5054401547406
ATP1A1;ATP1A1	ATP1A1	18.9897597905232	19.1071260451202	19.3349679584029	19.1455883815553	19.1815316495916	19.0751722131112	18.8776459809966	18.9317245559653	19.0802872498785	19.3061875315141	18.8261028675798	19.0174136924189	18.7567009161568	18.8591869134275	19.0758549106236	19.3298826670985
ATP1A1;ATP1A1;ATP1A2;ATP1A3;ATP1A3	ATP1A1	17.8273408422367	18.3637777081856	18.0022076214274	18.3035399912259	17.7943841432824	17.9362402206142	17.9128714507217	18.0008109962159	17.8333201636613	18.2296989706856	17.7723440452094	18.1891429831108	17.6187898411814	18.4769495434775	17.7650867678902	18.6973404951565
ATP1A1;ATP1A1;ATP1A2;ATP1A3;ATP1A3;ATP1A4	ATP1A1	16.9030354160448	17.612785388677	17.2786602516672	17.324424372843	17.1463248195791	17.4071655020681	17.2682026361637	17.1889660889753	16.885155514809	17.5851504372722	16.8715002066505	17.3919731291099	16.9027786756212	17.8010245918842	16.8018349768479	17.8523128452348
ATP1A1;ATP1A1;ATP1A2;ATP1A3;ATP1A3;ATP1A4;ATP4A	ATP1A1	18.0821591535728	18.4204042019735	18.3324261078596	18.3994945882111	18.2369363472868	18.2990571368928	18.3361033472955	18.145478013239	18.1578241067062	18.6990792107114	17.8809822781948	18.4994673418607	18.0171448014725	18.9774142379983	17.9756103258126	18.9841398907875
ATP1A1;ATP1A1;ATP1A2;ATP1A3;ATP1A3;ATP4A	ATP1A1	18.8641836898812	19.0110628451477	19.1452923131086	18.9298016113561	18.6938706062015	19.0050479535282	19.1588318690997	19.0546079952181	19.0575380680652	19.3785544713392	18.725060460798	19.2587289911277	18.7414451475636	19.5119196640784	18.702834940619	19.6503561479503
ATP1A1;ATP1A1;ATP1A3	ATP1A1	16.5728566714221	17.1191962478383	17.0626843584815	16.9363317744897	16.3492426565615	16.6175741266288	16.268917266077	16.590288731033	16.8873326489411	16.9108011282767	16.4369880931546	16.8955231808626	16.1487234110976	16.9918529927979	16.0745207382453	17.4599373914557
ATP1A1;ATP1A1;ATP1A3;ATP1A3	ATP1A1	19.3475218818136	19.835533585558	19.6357971469337	19.960117718202	19.5788324105888	19.7762582729039	19.1663316458494	19.5388231352303	19.2719211724063	20.0702327777716	19.3322057871901	19.8265011480153	19.1042093056617	19.7001125796328	19.4504505179051	20.5502230842631
ATP1A2	ATP1A2	17.5948730036461	17.649342106519	17.0769177159496	16.3321839637252	16.6526171761222	16.6915710065145	18.3570677927004	16.518730440391	17.3629352226673	16.8664805106855	17.3459000917116	17.1297963440394	17.4585633639643	19.1633660729398	16.6766449597288	17.0394441025408
ATP1A2;ATP1A3;ATP1A3	ATP1A2	16.154098226678	17.153788418458	16.3021553130243	16.8970902525818	15.7227272887479	16.2183549494266	16.6833547208987	16.3704855665739	15.3163710510936	16.6800507335994	16.1974531692791	16.9113824730664	16.3566818022647	17.8381248905234	15.7694653469911	17.7341125707192
ATP1A2;ATP1A3;ATP1A3;ATP1A4	ATP1A2	NA	14.3165113962798	12.7850013510879	NA	NA	13.9105782592803	NA	NA	NA	13.3059625534433	13.0270084874098	13.8022017701929	NA	15.076944095967	NA	14.7812404075484
ATP1A3	ATP1A3	15.856040686085	17.3827483927257	16.6363334401036	17.5422630153847	16.1593368239095	17.0074331506589	16.2812266469183	17.0275235335413	15.7390190768233	17.5133917863877	16.3518585202392	17.3509239451052	16.1132029159137	17.4528785817827	15.5116208386449	18.2564327152741
ATP1A3;ATP1A3	ATP1A3	17.0085127378311	18.1005739876817	17.3893518366011	18.15830062287	17.1809201900002	17.8223751205574	17.1703272859865	17.9009000704674	16.93639656231	18.0106478088592	17.0917948014618	18.1754484091761	17.1288976805841	18.0676386613152	16.6830795067942	18.8202256634125
ATP1A3;ATP1A4	ATP1A3	18.385994647606	18.9759282788961	18.2686685773818	19.0494122092584	17.9507452964415	18.7064104251399	18.9294738398623	18.7027349588285	18.0732006803395	18.8902964069739	18.4242980509663	18.9625353573628	18.3327700528619	19.7784101920785	17.6174678552562	19.6213517619423
ATP1A4	ATP1A4	13.9832352411235	15.2457578524715	13.8095941060901	15.2336870768431	13.9217572732094	14.6818670682264	14.0559408961013	14.5673311181151	13.8633164501309	14.7743717288111	13.5927476160412	15.2652778199762	13.6083603008474	14.9057818492593	12.4197047876914	15.8791222283677
ATP1B1;ATP1B1	ATP1B1	19.3464678258125	20.4211011103961	19.6709826748826	20.4321886244426	19.4584437420301	20.3043013219946	19.4728100949335	20.1258256866495	19.3439574074202	20.304036036407	19.3478635336184	20.3695216346381	19.5325107413717	20.3986644225277	19.0968638298672	21.1916566312115
ATP1B2	ATP1B2	15.7042524791352	15.1483841575031	16.2082028032156	13.8404265800918	16.0866740849	14.0938015114753	16.6146791117965	14.1510666078356	15.9799176520792	14.8395752886342	15.9680302705898	14.3664566535178	15.4159322976355	15.412167103037	16.1500904529985	14.1277190612828
ATP1B3	ATP1B3	17.3488938505044	17.3063090193754	17.6151868199764	17.3834890777974	17.332552883439	17.2461445142489	17.0503409941117	17.0094929060216	17.4688485817114	17.4963294806523	17.1557225618823	17.3627020983964	17.201161468693	18.315764240195	17.4437844368663	17.3043046415789
ATP1B3;ATP1B3	ATP1B3	17.2388892755965	17.3466422941203	17.3992566510223	17.4303449137688	17.3477357266885	17.028944488525	17.0450247357245	16.9233972152154	17.2556985907702	17.5054941624541	16.9146168053577	17.1956004692423	16.9215186202252	18.2033527463599	17.0542597336333	17.0439142162042
ATP2A1	ATP2A1	NA	NA	NA	12.4830014802548	11.2818720862321	16.3499004120063	NA	NA	NA	11.1171034471149	NA	NA	NA	NA	NA	NA
ATP2A1;ATP2A1	ATP2A1	13.644618226265	NA	NA	12.9943619738373	11.7477257146383	16.9787489316411	NA	NA	NA	12.0580652479395	NA	NA	NA	10.6212014535144	NA	NA
ATP2A1;ATP2A1;ATP2A2	ATP2A1	16.8572035097341	16.6308638019166	17.3665104032587	16.8201205083125	16.9486236478248	18.1863749310359	16.8407635605795	16.5616919017303	16.5880233355113	16.775745580593	16.9201301139612	16.3816872831563	16.7797929410629	16.5158456197691	16.878270129613	16.2976038282632
ATP2A1;ATP2A1;ATP2A2;ATP2A2	ATP2A1	18.083260026559	17.6070502384796	18.3779847986217	17.9424417963149	18.0784756024331	19.2725567086721	18.0309853275773	17.6725561908588	17.8463978894397	17.7830612303514	18.0692175626327	17.7517380098626	17.8155956519977	17.6115070464567	18.0311118523603	17.261334783775
ATP2A1;ATP2A1;ATP2A2;ATP2A2;ATP2A3;ATP2A3	ATP2A1	15.9187986269761	15.7411404048556	16.1346936695574	15.6068899775247	15.8424879978347	16.7789431053986	15.3111092898723	15.4917199623863	15.6976721828018	15.6997889565617	15.7529193541573	15.2658845916083	15.6031306233418	14.8869825587642	15.8598037329878	NA
ATP2A1;ATP2A1;ATP2A3;ATP2A3	ATP2A1	NA	NA	NA	12.7782270601527	11.7347350195628	15.1561987199388	NA	NA	NA	12.0091957208764	NA	NA	NA	11.0323832808337	NA	NA
ATP2A2	ATP2A2	15.2947244098233	15.0058474636826	15.7187386345061	15.1783684854581	15.2820359902232	15.7211722392259	15.0900076413607	15.0863332195284	15.3286067319919	15.1175426219689	15.3167700431724	14.9159946437041	15.2752813165876	14.7697875133413	15.4167522302612	14.4034349521107
ATP2A2;ATP2A2	ATP2A2	17.1174991482458	16.9663066527269	17.4985396481058	17.1135642282434	17.1013719455288	17.7912087101147	17.1344140995487	16.9745715690251	16.991969473724	17.056440143502	17.2390827926775	16.8962725773834	17.0945419340256	16.8722414531403	17.1997172755827	16.6558006032286
ATP2A2;ATP2A3;ATP2A3	ATP2A2	14.381411556991	14.7996052223945	14.6411838601018	14.0762356426627	14.6555709547493	15.3940751872107	14.7276549513471	14.7649360504839	14.2012075909883	14.645214226837	14.4013191248754	14.1530340230987	14.2825286429724	14.2266017952229	14.9282222555851	13.8669553535548
ATP2A3;ATP2A3	ATP2A3	13.2817944143321	13.252000534435	12.7999698546459	13.9522879012714	12.9674802321351	13.8535134133221	12.8461215511532	13.7938203764314	12.7750890098815	14.060210497463	11.9968281011795	12.5183140612303	13.0717923453345	13.3437590282754	13.0014732621988	12.7765458905585
ATP2B1	ATP2B1	15.8513036329464	15.9600606372024	16.1046756879972	15.7712073548581	15.9212433990517	15.7968385492039	15.9858941686067	15.7632494849254	15.8246754459949	15.9106223549344	15.9048570676144	15.7937665122927	15.8728686426348	15.9197293369519	15.7707841076653	15.6851294728275
ATP2B1;ATP2B2;ATP2B3;ATP2B3	ATP2B1	15.4723536705225	15.8557965700386	15.7618230489526	15.8106498417721	15.5944363766735	15.8102725981693	15.573980965086	15.5995641168693	15.5586463462307	16.0134924647846	15.6077834916565	15.7369461671986	15.6063236933383	15.795732094198	15.5818649926715	15.7912868561838
ATP2B1;ATP2B2;ATP2B3;ATP2B3;ATP2B4	ATP2B1	17.5172666152452	17.3537718268016	17.4711678360147	17.4183601984058	17.3579494084025	17.4842578079835	17.2268091061961	17.1829387159875	17.3153697080707	17.6114452989457	17.2699358143705	17.4926031928888	17.3876502927825	17.55767619016	17.4032809100791	17.3504252715116
ATP2B1;ATP2B2;ATP2B4	ATP2B1	NA	NA	NA	NA	NA	NA	NA	NA	NA	NA	NA	NA	NA	NA	16.3063145092671	NA
ATP2B1;ATP2B3;ATP2B3;ATP2B4	ATP2B1	15.9381758805936	16.4697443949622	15.8475049643344	16.2645052966705	15.8639214261611	15.7777745969514	15.6108874768367	15.6590040576435	15.563536708605	15.9191832117204	15.7735802716475	16.1295517043451	15.7528606959366	16.4938101151951	15.8637554162758	16.2486890018887
ATP2B1;ATP2B4	ATP2B1	17.5355313126244	17.6983586677079	17.1569269068165	17.5219392579786	17.4213406159702	17.5994149615764	17.2072923623999	17.1351129008826	17.1702416494086	17.6837345920496	17.3901004664401	17.7020172474852	17.2414037322242	17.8457413866605	17.374651632855	17.4907816566052
ATP2B2	ATP2B2	13.6348626967093	14.7789720880021	13.8160600588709	14.4427271819162	13.7364989447009	14.4882202900682	13.8512113671257	14.2917106697029	13.571399968922	15.0242134460427	13.7754521177518	14.5396562151098	13.714410806258	14.4993309878966	13.0968473161944	15.0615934175321
ATP2B2;ATP2B3	ATP2B2	13.4909031160154	13.7463883527427	13.5636388822562	13.3703120085488	13.3310953150029	13.2024652345866	13.1784789481643	13.3345381163362	12.9224299029934	14.1981829470699	13.9208552545909	13.712700562437	13.1447589195256	13.7029644084262	13.0797369599603	14.5860187753559
ATP2B3	ATP2B3	13.0820486697477	NA	13.3370503968408	NA	12.4052771083948	13.0062454200088	NA	NA	12.7817255851256	12.9501949958995	NA	12.8359438063586	12.9832537210454	NA	12.3333370737055	NA
ATP2B3;ATP2B3	ATP2B3	12.8644308082064	12.789710495333	13.5801847980523	12.8697921787186	12.9092378169244	12.60933726521	13.1130469808706	12.6809037602654	12.7906283376444	12.8344703927244	13.0252318048809	12.8141648518365	13.0585684272555	12.5645722163633	12.2903204479252	12.9908110901214
ATP2B3;ATP2B3;ATP2B4	ATP2B3	15.6788297028996	15.4152796305314	15.5737906899539	15.4515403960373	15.4999616987491	15.265927273408	15.4290682922413	15.0525504417269	15.5323161429398	15.6483189890473	13.7558706270791	15.5968011028304	15.4652988208489	15.7552090641765	15.4364695922882	14.8406338249616
ATP2B4	ATP2B4	17.6771733858965	17.8448478352763	17.7465322459357	17.8342231172425	17.7036400515017	17.7414068872098	17.4936423326164	17.3988044773388	17.6041864403243	17.8741872513748	17.5020096370994	17.719954993257	17.6725610307237	17.9251095457054	17.6782080278497	17.4217756333316
ATP2C1	ATP2C1	15.0827013741659	14.4064497253293	15.7683949844694	14.144213569851	14.9849856783176	13.7965414721704	15.1656213101987	13.9857913463511	15.0218354185508	13.7471303385353	15.4754598385154	13.925196769631	15.173884103204	13.8960697255585	15.0450661813488	13.7810875276617
ATP4A	ATP4A	12.840699995298	13.9213691411989	13.5443008432682	14.2296134068331	12.994769985818	14.4324887561404	12.7637354037272	13.8786873031439	12.7425408015436	13.1066168810189	13.114727196787	13.8656465462056	12.7497503097885	15.065310540295	12.5646644917775	14.9242915184187
ATP5F1A	ATP5F1A	18.2244418833692	18.1799999576026	18.8589217473813	18.1331879225525	18.540830006543	18.3068062538221	18.3980159656232	18.0790269677792	18.8868387586378	18.2183373543827	18.2512428540737	18.497622137147	18.5705115838312	18.5678320941756	18.8474675929608	18.2836853132762
ATP5F1A;ATP5F1A	ATP5F1A	20.6862693363053	20.6174649866859	21.0407533649605	20.5842050183879	20.7062167633006	20.5696226641852	20.6673884717557	20.3431392462913	20.6185394191187	20.5384502451492	20.8226983081156	20.6163723371997	20.7922619232659	20.7651804825424	20.6082901747019	20.5437950602047
ATP5F1B	ATP5F1B	21.3594394780101	21.3843725163022	21.7282639229326	21.3549749574471	21.4285509609788	21.2381651386201	21.374934370493	21.0156880114336	21.3760363574807	21.3166861325313	21.5921792220768	21.2808185858311	21.5041664442594	21.4624051847313	21.4806025991969	21.2751626947195
ATP5F1C;ATP5F1C	ATP5F1C	19.0421609286539	18.7270370028237	19.5222336261797	18.9115889592554	19.0134237581708	18.8392371827562	19.1353169864472	18.7432345674447	18.9828143923285	18.7486815577156	19.2170114176384	18.8120348218691	19.255206324354	19.0277425728143	19.0517963783512	18.7011515312071
ATP5F1D	ATP5F1D	18.3079375584156	18.2569868601328	18.7468914817244	18.15502726484	18.518565517726	18.1535895473102	18.5120780103732	17.831709143662	18.2607991637637	17.7209116811649	18.5402833176101	18.7447886121334	18.2552228460953	18.0293261605847	18.0492931726673	17.9869014944079
ATP5F1E;ATP5F1EP2	ATP5F1E	15.6482484407223	15.6892166727657	15.8469935408038	15.5563550530404	15.3303458527053	15.9636319197081	15.3807273559432	15.3895337300291	14.7635576115012	14.9116973169635	15.5244246231114	15.4717710748319	15.3712663161859	15.8483697599654	14.5555492012251	16.162039147307
ATP5IF1	ATP5IF1	17.2275242829427	16.3945050193449	17.6107927008454	16.7814995557044	17.0845384128225	16.7165370201046	17.1542300608385	16.6200311460255	17.1197293583581	16.155073581283	17.1528673515186	17.1815038086313	16.9965379325842	16.7697552120501	16.4085560225993	16.4713972814767
ATP5MC1;ATP5MC2;ATP5MC2;ATP5MC3	ATP5MC1	18.4039401516726	18.3802454361453	18.8779670457083	17.4042857461403	17.9306231205783	17.4984199299168	18.5465286059977	18.0452315210924	17.6009184152041	17.8419260930467	18.7057032515357	17.8474911769555	18.600145114708	18.2423617953632	18.0910112765058	16.0504393972548
ATP5ME	ATP5ME	16.2156034009888	16.4505759069701	16.6570083101216	16.5945915422354	16.9007526415102	16.1648354470465	16.1828298888235	16.2607980714617	16.2262727139928	15.6676849895606	16.4809329651354	16.8792165251019	16.39771627105	16.2306056169013	16.6447786091076	16.6689581804922
ATP5MF;ATP5MF	ATP5MF	19.5927556048001	19.3973832883317	19.6836183538609	19.4584781422991	19.5359731574315	19.2189601803594	19.3969202479231	19.0767459781159	19.232730768855	19.263644748862	19.5873565054739	19.4303126935255	19.5636775264715	19.5094683793126	19.3470941916369	19.4044118238574
ATP5MG	ATP5MG	19.3099978041299	19.1929131471559	19.8174661028208	19.2758352075711	19.6973950884763	19.3787054349641	19.5719599943428	18.9957283379271	19.5366031552711	18.9491238666161	19.4391121201721	19.5317535578442	19.6910021954063	19.2071519838987	19.314128554257	19.1848593626235
ATP5MJ	ATP5MJ	13.8160846318003	NA	14.560324637217	14.0370390094261	14.5786387926052	14.1229931887861	14.2340094169604	14.1152550945827	14.3347415599482	13.4493486325632	14.1453462887423	14.2284237845047	14.429585458254	13.7610196482176	NA	NA
ATP5MK	ATP5MK	14.9024036307978	15.1593739415717	15.1360029858512	15.1084894792772	15.2518785258263	15.2435619863522	15.3254220178409	14.8274151075271	15.2073547639664	14.5459700056262	15.0718756525345	15.4609917076819	15.1165947157524	15.0994543491903	15.2934272742243	15.3096040741181
ATP5PB	ATP5PB	17.2884221279353	17.2127221203487	17.9445457978063	17.2219230505159	17.5460556823234	16.9524423925453	17.3074918958251	17.0528797772334	17.2654664605692	17.08946622336	17.3740844993637	17.3267984770768	17.4822079416862	17.3345039630069	17.3939459732137	16.8939654466895
ATP5PD	ATP5PD	16.9624845527719	16.9824972298397	17.7798555493518	16.8742282817304	17.4461442752749	16.7923406338024	17.5189240152917	16.3110160056351	17.0956404716849	16.0624604606535	17.3633465867341	17.3306096607096	17.2416520837413	16.5536047849727	16.8060964312031	16.2654822088344
ATP5PD;ATP5PD	ATP5PD	17.8449661629633	17.8450940606305	18.3669814021698	17.9765318630947	18.2015482574289	17.9796719553489	18.2019014832562	17.6514229574081	17.7685575991283	17.1247839656996	18.0166358553883	18.4970555286844	17.915610873235	17.7694440152739	17.3947830964244	17.7744045006219
ATP5PF	ATP5PF	12.4677541589661	12.379343087212	13.1704007989967	13.4165147972175	13.1321977548319	11.5991554429154	12.476094334047	12.0024474105956	12.1802196957651	12.7999447283165	11.9772816435757	13.6396146303104	12.4672086357954	12.3190493900054	12.0155743033487	11.9602240728679
ATP5PO	ATP5PO	18.2077782360189	18.0013594951624	18.6045975452123	18.1701178179824	18.4710980594104	18.1139847170786	18.2916134616022	18.0524650492893	18.115644687048	17.9411387221337	18.3733945016104	18.2659359798109	18.4359962493021	18.1824312478429	18.3712692510667	18.1008371558654
ATP6AP1	ATP6AP1	15.557274927005	15.625795052326	15.8638954592717	15.7931220379308	15.6583221600653	15.6202387325629	15.6460207788386	15.5748563987383	15.5856697484009	15.6713390209443	15.548366535961	15.4768498179501	15.4898627143804	15.3942432618897	15.7181297678973	15.6612864727552
ATP6AP2	ATP6AP2	11.9740819970804	12.4137098980047	12.8207642426035	11.8787874839755	11.9057421429608	12.7978074089875	11.7675578534973	12.2407868350055	12.7938290619371	12.6019796577043	12.06357830319	12.0463464473024	12.3822524370764	11.8723335822267	12.2716552206444	NA
ATP6AP2;ATP6AP2	ATP6AP2	13.7567683023153	13.9257675298176	14.2510263693079	13.9071542689601	13.9199205926753	13.9041649017387	13.7775634999538	13.7056981483626	13.9595759804657	13.9314922111422	13.9516584699295	13.808059590962	13.8161424148774	13.6709947426652	13.9046719757058	13.9336184921278
ATP6V0A1	ATP6V0A1	13.5114146332858	13.5368656450143	14.1805631852858	13.7464310877856	13.9797242706601	13.5745306023368	13.6090024610964	13.7780234914701	13.8760473985661	14.0774261772052	13.8909400639788	13.4240270206424	13.9853381824359	13.5720387926974	13.8197720492996	13.3555314396578
ATP6V0A1;ATP6V0A1	ATP6V0A1	17.1560816782626	17.4280581650464	17.8118557633418	17.4953400457543	17.5071147072858	17.3229164166114	17.4627735484902	17.4418986871288	17.3336472046109	17.6255682093548	17.4266698752327	17.2360637259058	17.4069301272693	17.2571676607152	17.4544941332839	17.2144956271394
ATP6V0A1;ATP6V0A1;ATP6V0A2	ATP6V0A1	13.1826739940097	NA	13.566379223587	NA	13.4226318941303	NA	13.2538394930565	NA	13.1829821639359	11.123060877452	13.1336399398264	NA	13.2961330531562	NA	13.6401407998918	NA
ATP6V0A1;ATP6V0A1;ATP6V0A2;TCIRG1	ATP6V0A1	12.4525414999652	11.7920605212461	12.4924891462826	12.6245660455469	12.4587234080455	11.9777664927936	12.5237492331301	12.1929512260868	12.2939571373731	12.3600867737089	12.0241197283113	11.869084395989	12.5094135582331	11.9919940602738	12.5162567002355	11.522385541919
ATP6V0A2	ATP6V0A2	12.7094932877286	12.7717352101315	13.2489102415379	12.9545053138547	13.2600609948008	12.7257849049775	13.2168470916687	12.9393313456961	13.0808340119995	12.610543350046	12.889667731915	12.1846350330537	12.7843254443755	12.3774660505519	13.3894591687889	12.7401372402019
ATP6V0C	ATP6V0C	14.881733852818	14.8285048665445	15.6973547096787	15.5911345375881	15.2996952546641	15.2657980081107	15.2104801356528	15.3645044913916	15.3941418604142	15.5295534303017	15.3228413277686	15.0370506500886	15.1536174260491	15.0370990557394	15.6298195321482	14.716163246459
ATP6V0D1	ATP6V0D1	16.2996258642627	16.4967229147816	16.7382765194094	16.9482218027247	16.6646146312788	16.5643998409409	16.6605030552884	16.9037156670928	16.598237084687	16.8036925563052	16.5208654354176	16.505602523273	16.5129308865889	16.2512527913567	16.7803707686313	16.6371291867874
ATP6V1A	ATP6V1A	16.1159826672945	16.2864739096479	16.5198540195217	16.4224886419821	16.2847180082723	16.7845307156921	16.2505118060087	16.7115143518156	16.2692052694914	16.2363730348242	16.4357728693522	16.4552226202502	16.3992879643342	16.4187751282706	16.4144135917065	16.3629749050639
ATP6V1A;ATP6V1A	ATP6V1A	18.1476090120676	18.214951927336	18.3911967309837	18.4570773919531	18.2921354116392	18.5451913406491	18.2160055114253	18.6322814767626	18.1461887262295	18.291007765285	18.3597315429135	18.5307311945119	18.2397496153524	18.2471880956513	18.2364796274815	18.5609805919755
ATP6V1B2	ATP6V1B2	17.2155103501981	17.4585675281155	17.5398396391245	17.6217204860042	17.3902098685738	17.7748932778048	17.359382292681	17.8127546351766	17.3446810872545	17.4124186042864	17.4860414981715	17.6004450723354	17.4185676806158	17.4720434179713	17.4502925618075	17.7877719712003
ATP6V1C1	ATP6V1C1	15.8919663580787	16.0249129482409	16.0154390352136	16.231571180848	16.1474697180476	16.3035261702797	16.0424141965731	16.3920007368132	15.776916337173	15.958324230431	16.2197942901074	16.2866876448337	15.8875369501411	15.9724404904165	16.0253016568595	16.467397808682
ATP6V1D	ATP6V1D	15.1515986184114	15.2396610781503	15.2092621979061	15.2707010815579	15.2380012497492	15.3006384337475	15.2487606826701	15.3810220961757	15.0431780227248	15.2082832102025	15.3636329851623	15.2686420631187	15.0280348690698	14.7368800921476	15.1717667275546	15.3722975678539
ATP6V1E1	ATP6V1E1	16.9515898959311	17.2286797663389	17.0120909134078	17.3477553997222	17.1204457365181	17.3510031809868	17.0565127817704	17.3919947710421	16.8943534510887	16.814256580952	17.1423638358424	17.4139700616599	16.8171986464036	16.8173799158708	16.8345199214926	17.5433273729152
ATP6V1E1;ATP6V1E2	ATP6V1E1	16.2268606686169	16.4958967603502	16.5034898059303	16.6328794257857	16.2838843706963	16.6284076253361	16.4420062903503	16.7531042783417	16.2220736959944	16.1225697326351	16.4134237176204	16.692432056261	16.1441735958221	16.1102853891512	16.1901192974504	16.6054961779173
ATP6V1F	ATP6V1F	18.077002216791	17.9676345355053	18.1080544362711	18.0227200467409	18.3808634807839	18.0909013839389	18.1816607549496	18.4190896040815	18.0305142034877	17.690700178447	18.1943234638058	18.609420529831	18.1414264938039	17.6309406421582	17.4900221953171	17.2015977245041
ATP6V1G1	ATP6V1G1	14.9855625062652	15.6596203667818	15.5544010248798	16.0439500110316	15.9997795351261	15.9691698850545	15.5301270881739	16.2464345984801	15.2750398392552	14.9271588813221	15.38507586151	15.9703958135558	15.2484166146212	15.272258898621	15.7134578698966	15.852587037656
ATP6V1G1;ATP6V1G2	ATP6V1G1	NA	16.1233294347433	16.0032572413244	16.5356980904211	16.51963750746	16.5223783228022	16.0347447665877	16.5841177885764	15.5718511609502	15.3082447421423	15.7124578298317	16.4911169767988	15.9065813660591	15.9767829043681	15.4911792620653	16.460030746192
ATP6V1G2	ATP6V1G2	13.3169854178169	13.5770725207441	12.9396666758036	13.7112431796533	13.0021628723254	13.2653487554589	13.1954181600455	13.5575361037819	13.2587362664246	13.1456203356057	12.4653276326661	13.1566947337695	12.6237392710848	12.5747870105582	12.3871769679709	12.3851764032211
ATP6V1G2;ATP6V1G2	ATP6V1G2	12.2739331180032	13.4629495307459	13.8149829364268	13.3058624349192	12.5907752374847	12.8797243880608	11.8213404040934	12.8636030918982	12.0795805239456	11.8624882698869	12.549609642813	12.9991949262709	11.8014804927281	13.473540875259	11.6737191626801	13.4138526715593
ATP6V1H	ATP6V1H	14.4799464689587	14.8025656122668	14.7600833879214	14.9144045606582	14.5778893069997	15.0576192006989	14.0766588497401	14.8720308275879	14.130403176371	14.4472154566656	14.5592717755051	14.9543844910532	14.0740568694744	14.5934550501701	14.0513522602427	14.8286085540213
ATP6V1H;ATP6V1H	ATP6V1H	15.2416579156137	15.2726618615598	15.3956047115031	15.4796616677624	15.3982231431683	15.6707019058954	15.3558782193082	15.6250332526867	15.3494395893727	15.4187131741066	15.4316644863418	15.6538676062977	15.400225901289	15.3455746380058	15.4337358597241	15.4275244266198
ATP7A	ATP7A	13.4178868056459	13.563858502188	13.6575263672709	13.6946735340519	13.583493911406	13.5026004797988	13.3876527083236	13.4277676787353	13.3357293098505	13.4253941295061	13.6180372256924	13.3088037653604	13.3949677972385	13.4210064143875	13.4702791938616	13.4917259836209
ATP8A1	ATP8A1	14.4675251531572	14.3735308286638	14.5687077939166	13.7397164263516	14.0509930660225	13.7552469347014	14.3930417164049	13.4276283866349	14.0078676037221	13.9851220993411	14.3878174057132	14.0621414015998	14.293826927821	13.8064808244824	13.8221996961534	14.1031619705734
ATP8A1;ATP8A1	ATP8A1	14.4995275378098	14.6541245106498	14.8088178273671	14.1227825264789	14.3003660826682	14.1169932722057	14.5155386236493	13.8784976759099	14.3056961705281	14.1362964743767	14.5737515001383	14.2839087676341	14.5398475568577	14.2042054368577	14.1121049104976	14.4036573320288
ATP8A1;ATP8A1;ATP8A2	ATP8A1	13.4611713736571	14.0617352967833	13.9832790597995	13.6417692746827	13.6066208889384	13.6834884852883	13.7457345962189	13.1033706438979	13.4215211996492	13.7262811293178	13.8395895332575	13.7009182298523	13.6302108671355	13.5922025411508	12.4183376063341	13.8413132205085
ATP8A2	ATP8A2	11.9688233574263	11.6219814259482	11.93212932797	12.0803477208703	11.5562905628336	NA	11.7130296092083	11.88637206195	11.6376225479725	11.2616435757629	11.6938309487324	11.4210817427001	11.2102668797062	11.1812660575301	11.3356626793484	12.5029512969716
ATP8A2;ATP8A2	ATP8A2	12.5767144735375	12.9903398466725	13.2213306182327	13.1421419990247	12.6756960136022	12.5508492893637	12.8304857785371	12.7480950214824	12.4023487644811	12.5987083290073	12.998227026822	12.7153455885032	12.6758635979025	12.8534882549862	12.3039807973853	13.5113855724988
ATP8B2	ATP8B2	11.9565629000514	NA	11.2560140354276	11.1206590879843	10.8825062360224	11.8327080839115	11.4235571623386	11.4698777244132	11.797097357604	12.000255465169	11.5711876746161	NA	10.8285236572024	NA	11.4247966339656	NA
ATP9A	ATP9A	14.3833046456534	14.2080279651758	15.3618012449087	14.2221972581203	14.4985556752463	14.1968843257353	14.6841330282464	13.7415841274156	14.7182181458325	14.1267674787179	14.8905999754145	14.1037952430527	14.7538996691512	14.0693418295515	14.3201337135479	13.9776908851046
ATP9A;ATP9B;ATP9B	ATP9A	13.6409325021726	13.4079370928456	14.5790495611176	13.4696225918773	13.7604978308879	13.4301423197948	14.0711178176451	13.3646627313465	14.1907290662307	13.5291521062211	14.158968798256	13.6569158907391	13.7580643455532	13.1472592040301	13.5934413781038	13.2930522023101
ATP9B;ATP9B	ATP9B	12.5446284909262	12.4028831185018	12.5174528237696	12.5026740332453	12.459791718853	11.880941360239	12.3478069890305	12.0926957078709	12.5462499250081	12.4241154872505	12.2099242953908	12.343939899772	12.4007465528962	12.2318810855863	12.4207842726259	12.3694413103177
ATPAF1	ATPAF1	13.8365218058625	13.3975005029838	14.3369898704553	13.2478849901622	13.7753483725388	13.4486131982436	14.0242277494514	13.3843519898771	13.7925544313075	13.3604226606414	14.1793812596746	13.6445258795663	13.9309041293672	13.3247360569768	13.7655433546054	13.6825211987888
ATPAF1;ATPAF1	ATPAF1	13.8988512777237	13.2157300046074	14.2409466170378	13.2940451584548	13.9063012109889	13.3338850629767	13.7703641602358	13.3725988172147	13.730704087163	13.0322705889254	13.9806719605256	13.3833662944302	13.6626868441942	13.243337394647	13.7562910237505	13.5307825814997
ATPAF2	ATPAF2	14.3173371500862	14.0250878403403	14.4149288785042	13.6882176674174	14.1557224061153	13.7406656351063	14.1163285008064	13.7643902322146	14.2753718156219	13.8243775697323	14.501909641705	13.9852856976503	14.1262742339839	14.0951527939047	14.3151847052277	13.4954234980139
ATR;ATR	ATR	13.3396565716566	NA	11.5467022749969	NA	12.6427384434589	NA	12.0237720329143	NA	NA	11.7914661291742	12.4221748851834	NA	12.0707239025638	NA	12.4015409643474	12.8338528613924
ATRAID	ATRAID	13.6069777781714	NA	14.070558898452	13.8931147918832	13.9577273529574	13.8075159281446	14.1594540574783	13.8076860855973	14.3003701104878	13.9207464127341	14.0781739245285	13.5665892396516	14.1311720516331	13.719805910012	14.068750526115	NA
ATRN	ATRN	12.7581826436424	13.6414563947556	13.1548663438632	13.5269618780085	13.3343243197689	13.9438753692849	14.0924411576521	14.1837550500512	13.4749333255059	13.3769914863298	13.1212444268538	13.2999215243182	13.9077307231924	13.3810913422981	13.295612988715	13.8980876349624
ATRN;ATRN	ATRN	13.806859983297	14.2812180276192	14.1013535327534	14.4380481806339	14.2352688286908	14.9182588162351	15.0974723823593	15.1825336303365	14.6739547574468	14.6125246205915	14.0835057957348	14.3557078254874	15.0463832679743	14.4605931835087	14.4913940576752	14.9751274683154
ATRNL1	ATRNL1	13.7260750634747	NA	14.0123786813529	NA	13.7304931030071	NA	13.8933764966456	12.8713645329563	13.6472482012303	NA	13.7089505929011	NA	13.7627198156469	NA	13.1458865314471	NA
ATRX	ATRX	13.851865809101	13.8773967998842	13.8021356539986	13.822735336604	13.8772584879962	13.8316878338406	13.8808245267165	13.7397516088056	13.7101314793117	13.9887736807477	13.8352915875373	13.6425445955499	13.9579567267087	13.9162487649412	13.8704925011687	13.4620700011367
ATXN1	ATXN1	11.7849221718601	11.6981359835527	NA	12.2559845402425	11.8198778459857	NA	12.1254554957975	11.9655173316488	NA	11.6504459551075	11.5836939494824	NA	11.1439507409807	NA	12.1323479304545	12.1204614583044
ATXN10	ATXN10	16.1102633449989	15.8524593609729	16.1487618384264	15.8522319881281	16.021406649219	15.8721852052092	16.1790247841201	16.215588674819	16.0819495242057	15.6892492822527	16.4042225973982	16.2964619125392	16.1475939603317	15.867591660699	16.0356897101194	16.3403594946102
ATXN1L	ATXN1L	13.4283799074859	13.2973431613514	13.5950876860408	13.3507857097402	13.5015518947179	12.915064821129	13.3595872134925	13.0907190959801	13.6556854802238	13.0574942595142	13.371450935119	13.3665789151073	13.185724209746	13.2992196481804	13.1291561612841	13.0993987635733
ATXN2	ATXN2	14.0081174679042	13.6540220842887	14.0777943696183	13.4609574771763	13.5915208243358	13.1670950467679	13.9989898339696	13.3063246729924	13.9890525130681	12.9950913538417	14.1796034938028	13.2681295265912	13.658228543024	13.17123129036	13.9010316429519	13.5203554409096
ATXN2;ATXN2	ATXN2	14.7991126222561	14.3984666951865	14.9565652830923	14.1513999572052	14.6368470205885	14.0670397795346	14.5976177258288	14.363251398971	14.7077702157425	14.0504216759625	14.6678141488661	14.1878379652911	14.6790595358607	13.9623238583302	14.4896365402329	14.2664609425726
ATXN2L	ATXN2L	15.6413280321888	15.2636758437032	15.7635035882125	15.2713524306877	15.5165258743384	15.0343811914365	15.4314615861452	15.3455320887242	15.5566542947292	15.0528212030589	15.5473929087136	15.2020791104075	15.5641745046849	15.0014393021406	15.3484585973539	15.2597411093958
ATXN3	ATXN3	12.6921942133448	12.727835569602	12.3748617965307	13.056619647313	12.3793351233916	12.8487137841238	13.1800227353789	12.5903534209934	12.6466329861388	13.1664306906103	12.6293413209997	12.8441903428388	13.0790476256333	12.8523790257091	12.2584717175477	12.7051168240486
ATXN3;ATXN3	ATXN3	14.4896562132058	14.6213634665544	14.3052963099677	14.5204234058912	14.5025754533488	14.810621812348	14.6029695196694	14.8572283291462	14.7189420201623	14.4408330024408	14.557897090198	14.8175700205251	14.6758038888196	14.928130427765	14.3263881509285	14.8750248033635
AUH	AUH	15.5620684925284	15.5294609675291	15.9354187847488	14.9916006949873	15.5363455031039	14.9878251317486	15.6345483995392	15.138331754458	15.2278908103081	14.9306147263662	15.6516955799227	15.130989000761	15.5505325947397	15.0827553833076	15.2896660357807	15.4611397459672
AUH;AUH	AUH	17.4752527031548	17.0143522418777	17.8516135532106	16.7092669276836	17.1274178307328	16.5182833568754	17.4166600579807	16.5600939853724	17.1933327519527	16.6305900351036	17.534575930399	16.6988642127715	17.2686251834081	16.7881854633649	17.0743481728439	16.8878949608683
AUP1	AUP1	14.7039744605204	14.545331880576	15.0369598687598	15.1896214004325	14.8906023648886	14.7048998715982	14.9188055811233	14.7195809377771	14.7172792195051	14.8521063743435	15.0123192871326	14.6167011936254	14.6929474357342	14.4685284928124	15.1475435589577	14.7272916432207
AVEN	AVEN	12.8449267103931	12.7926174869958	12.8419758940111	12.6874599023752	12.8252740296704	12.9810613684666	12.5322533734647	12.7624427249468	12.7736200733936	12.3241862967886	12.7811176553695	13.0754496474244	12.644893053765	12.5155502419771	12.4622855994676	12.6407743209593
AVIL	AVIL	16.2766247417356	15.9481094051451	17.8523136386511	16.5671005060339	17.0564252784603	16.2646134134071	17.4327501449615	16.6654894055012	17.0502581666888	16.1380345354815	17.7267558714223	16.8286699487383	17.0969991346641	16.2642680455475	16.9543184011869	16.8918206457396
AVIL;AVIL	AVIL	17.084412040142	16.7980662622323	18.788202876529	17.4886984555862	17.9648559252344	17.1627846486414	18.2758859127742	17.5490525992804	17.9059827306895	17.0502750624232	18.6697955782484	17.7153878545164	17.9837851908351	17.1753298538977	17.9050818110549	17.8492588822733
AVL9	AVL9	13.0778467026818	12.9366533565665	13.16746799524	12.7238364533283	12.9695764857105	12.8798137248938	13.2772907365634	12.9146366879092	13.024900865608	12.6683556788256	13.2761068615003	12.9622393212226	13.1526438921855	12.9788908558649	13.2100059438389	13.3956044600309
AXL	AXL	13.7339203836735	13.5993789272677	13.0697092549189	13.6585209577969	13.4504581430071	13.9009440094325	13.5455144166648	13.4325460823877	13.6645596965568	13.6888141258345	13.169728415053	13.4134933932472	13.4069478234987	13.6924512026937	13.770680861802	13.6920544491235
AXL;MERTK	AXL	14.7829706275365	14.6501496808833	14.2537045269222	14.9305813093062	14.3915554410749	14.5140266800602	14.5632251633888	14.8077564241149	14.3617258517643	14.613046048066	14.3914747348136	14.3153818229266	14.4784322177023	14.7798391287778	15.0311252563193	15.041741814064
AZGP1	AZGP1	19.1042804793907	19.2228113775354	18.9384818219409	19.099872096392	19.5381960689085	20.0978520690345	19.7943360864472	19.7937884738454	20.5459023493936	20.1058453545351	20.2553204667959	20.2320594475101	20.5694088180919	19.2792231474761	17.9225200400206	18.3179565795286
AZI2;AZI2	AZI2	12.9713398510618	12.9622582098343	13.2567153001178	13.3467046407804	12.9675511717316	12.9393312082045	13.0446489871428	13.0310372090304	13.1916834567205	13.288443471656	13.1013215499773	13.2679798814298	13.2621577971253	13.326185008361	13.3860574813626	13.1346242033429
AZU1	AZU1	NA	13.9577904766226	12.7210008974859	15.0783045222207	NA	14.9921761841654	12.5131353971177	14.7375690534621	NA	NA	NA	NA	12.3181671177978	NA	13.5326116132633	14.5189268343284
B2M	B2M	18.3161528485967	17.9403315703498	18.2001202351889	18.1919918495074	18.5397521040865	18.3604371834073	18.4853938126653	18.0886290403503	18.3335730473255	18.0740463532171	18.3808228136396	18.2496642326696	18.3346162387418	18.2056054509881	18.1155886540257	18.0926487737851
B3GALT6	B3GALT6	12.7129314940613	12.5108579614166	12.7343401294208	12.8621101072995	12.9317806038191	12.335310376483	12.5411908076566	12.4706370045131	12.4848453550879	12.5502572448421	12.6183308660405	11.938072261405	12.5374724624271	12.3570576985001	12.8527142832395	12.4752843692207
B3GAT3	B3GAT3	15.5094775684578	14.5833998894496	16.0706410782454	14.3787855432297	15.6614177231066	14.1598232104105	15.7282248573864	14.5393690504513	15.3477978345788	14.0313242415226	15.8868155071249	14.2916006056036	15.4843749815914	14.1187707859378	15.4094212024876	14.4015998029501
B3GLCT	B3GLCT	13.6166965509264	12.8513440805075	13.7156542469993	13.488450256463	13.2219835115329	12.9376620209837	13.6235737377642	13.3571881026938	13.638147629181	13.3876791936817	13.6901424396711	12.7981110460116	13.5814595779645	13.2581788621672	13.6202936491427	12.430703381865
B3GNT2;B3GNT2	B3GNT2	12.4363565583542	12.7344168999653	13.0432944932464	12.1038840771604	12.6635664756013	12.8296480338511	13.0860989888668	12.711399061678	12.6962130937048	12.5793648669784	12.6332440660971	12.7249191968885	12.674569031717	NA	12.8325024062425	NA
B3GNT9	B3GNT9	10.3974179408699	10.5256480425315	NA	10.5519252507527	11.0372379890648	11.2249895354954	11.005631566176	10.7446236393436	10.8656275591676	10.9685300042466	10.7650705694332	11.5385915110105	NA	NA	11.4111402037578	NA
B4GALNT1	B4GALNT1	12.3632381311852	12.1785341436367	12.130000458807	12.2435697180548	11.9999215492618	10.5892391565991	12.1937979628439	NA	12.2010756849773	NA	12.3381155785966	NA	12.0512812300226	NA	12.1430845067485	NA
B4GALNT1;B4GALNT1	B4GALNT1	14.0540932249655	14.0030452341781	13.5112893307617	13.2046137480552	13.9000637365639	13.4560841618782	13.6526882472386	12.3729680146534	13.7450652353385	13.0741233759058	13.9893815213328	13.5934148270643	13.8713903764652	13.3457616229563	13.5104419849123	NA
B4GALT1	B4GALT1	11.3389119521836	11.9805144258875	11.6774323307266	12.0748522378573	11.7332396266632	12.0297341184252	11.7916147292388	12.1449427704985	11.8761252686783	11.3335840581062	11.7475566518716	12.131057596101	11.7900052547776	11.5811003084262	12.4838165367829	12.3718561104087
B4GALT1;B4GALT1	B4GALT1	12.6675475773331	12.9600893366783	12.155616876361	12.7578997498286	12.9444911865515	13.3832804399493	12.6163900742737	13.2432136778759	12.8472882837373	12.4289357829121	12.7529657734046	NA	12.4166521602443	12.8103587128673	13.1219397565598	NA
B4GALT2;B4GALT2	B4GALT2	14.2518965786172	13.0059139713792	14.298592451697	13.7552377007615	14.4470621239329	NA	NA	NA	NA	13.5304673016257	14.3918074515959	14.1476660302169	NA	14.547689844475	NA	NA
B4GALT3	B4GALT3	NA	NA	13.3897119945744	13.5987387805144	NA	12.4890225389107	NA	NA	NA	NA	NA	NA	14.3851546271902	NA	14.1113313208519	NA
B4GALT5	B4GALT5	10.8975757094097	NA	9.89805564468782	11.3460482725903	10.9283851289266	11.1765881964324	10.3376887951113	10.8650381389448	11.0995024455271	10.9117368737922	NA	10.4081820372739	10.7745019897167	10.0291077417796	11.5894685745913	11.6108033948913
B4GALT7	B4GALT7	10.7294347466756	NA	10.6920908370302	10.9579943786697	11.259425506301	NA	NA	11.0435976569033	10.6145810263071	10.8883475187739	11.1498614129999	NA	10.6467884710945	10.8117600029977	11.2986754969485	NA
B4GAT1	B4GAT1	15.0128211663394	15.0275019733592	15.0930378681065	14.5252489957387	14.9099375699253	14.8771564132279	15.0153273054022	14.5921642417106	15.0229517822548	14.7616925749356	14.8856800455767	14.7988169989812	14.6506530338868	14.8494962622869	14.6606657281327	14.6161183143933
B9D2	B9D2	13.0188695480841	NA	12.6926612662193	12.8853341290577	12.5934872152006	13.8680026087223	13.1744996584493	13.5058651643386	13.3471588908383	14.1254201760528	12.8489072572516	13.7482452721487	13.3052515646738	13.9581394563994	13.1780423288648	NA
BABAM1	BABAM1	15.1994323848442	15.2973119324357	15.0826441495219	15.1679837373676	15.1565411917434	15.1214981442538	15.1537390339908	15.3260499571446	15.1379345045561	15.0722224893895	15.2876050823199	15.3067437830965	15.0680298683066	15.2349655416589	14.9012724036468	15.2968183978955
BABAM2	BABAM2	14.2934115309938	14.6751933057316	14.1719880764772	14.4488464863949	14.3430097934242	14.4774105309722	14.3012315867188	14.5975959276924	14.5244291605174	14.3172077376645	14.3252902612483	14.4462438879815	14.2859434889961	14.3999320853131	14.4426885342978	14.8481271262274
BACH1	BACH1	11.6742306349358	11.642235149146	11.4102441343116	12.7569583227633	12.3295084801694	12.1963168535278	11.8912709438085	12.5516824643312	11.7635558939248	12.1112324958377	11.5658665978566	11.4967395795937	11.4765168298091	11.7549468329159	12.3419323499255	11.8310963669166
BAD	BAD	14.0819601917327	13.9882953118615	14.1181508281027	13.8118699358038	14.1414284917724	14.0646962863898	13.888956456002	13.7658760913805	14.1018677651606	13.3503460801134	13.9309460932304	14.3525991009768	14.0324955729223	13.7966220016361	13.5926244731862	13.7061328296562
BAG1	BAG1	14.3665744503624	14.15853703964	14.1903908488497	14.1218597801635	14.2077822730768	14.1759651613349	14.0907852435323	14.2296358938981	14.2341886177718	14.2647422071367	14.2492635708535	14.4018776460477	14.0363924039473	14.1729726399419	14.0738423549255	14.2504010666805
BAG2	BAG2	14.5321033823548	14.9162034414455	14.2448710014943	15.4566506185364	14.7355814481588	15.0641736364651	14.4256447549056	15.2923156738904	14.6713111278928	15.3110060186826	14.4218830251482	15.4385430326715	14.1587431121716	15.1387405171226	14.7128776413503	14.8574581661964
BAG2;BAG2	BAG2	16.1841541918313	16.4108291559787	15.8961507994886	16.9402338158192	16.3372887928988	16.7143135761961	16.0753813754148	16.7647607425978	16.1762290818645	16.7930274170942	15.9512642494445	16.7840189256449	15.9076829045578	16.640970958521	16.2649644213244	16.4722601881639
BAG3	BAG3	16.1399878024455	16.2846683175546	16.1587389474256	16.6658061570504	16.1522206469922	16.4173535267071	15.6882316631211	16.1065604599072	15.355439854943	15.4862530423995	16.1032184778831	16.949766489618	15.6232448581814	15.8624847053732	15.0527948616553	16.4372002088288
BAG4	BAG4	12.8134763718091	13.0003269848765	12.6679107195206	12.3963004642459	13.0938663889711	12.5398580018916	12.4869069712451	12.7211045306211	12.4524510544059	12.3223044558023	12.6193634953839	13.0386238726279	12.8101213866165	12.6947173822465	12.8608074155153	NA
BAG5	BAG5	14.4276289882622	14.5387057543155	14.0706805679666	14.4034371254559	14.1346447137654	14.2329460395684	14.1327999964819	14.3270130612527	14.2884476698612	14.3752136610249	14.2759126047269	14.6478652226441	14.2793278018465	14.4945915051746	14.2882787330921	14.5460799963076
BAG5;BAG5	BAG5	14.1780265220699	14.3991244827388	14.1034340566207	14.3844067483615	14.064104306099	13.9499630206743	14.0162068041049	14.1541733891062	14.0859956685727	14.2291605122117	14.3167192446779	14.4459977677753	14.1951615876051	14.1640887789808	14.1670960768617	14.2433021634745
BAG6	BAG6	16.4728147833313	16.2268743221274	16.7071668944089	16.463822455098	16.6304891311903	16.4098564167401	16.4300863719732	16.4352454533576	16.4664272521853	16.1005567228457	16.5253266092202	16.5534798374854	16.3682949201348	16.1422019752441	16.3927861693174	16.3180585868249
BAIAP2;BAIAP2	BAIAP2	14.5354350159836	14.3911017240513	13.9127597582566	14.0695813130186	14.1017390792558	13.9716992276234	14.0298914137184	14.0643290783758	14.6294074032035	14.2708927842887	14.2496869078264	14.0223903069292	14.3488493421001	14.025605862329	13.8124178062022	14.1690123268033
BAIAP2L1	BAIAP2L1	13.0082209335554	12.6341625429247	13.4821405784756	12.7820637051378	13.3253578246898	11.9929628956013	13.421687916931	13.2038044819626	13.0767512512279	12.7877878288466	12.7674355391674	12.5321208839609	12.7545603837528	13.0277076195484	12.4586191602646	12.986784947097
BAK1;BAK1	BAK1	13.1067064133664	14.028684100983	13.0559246677193	13.421584706978	13.2390024978519	12.678454617546	12.6643048001839	13.1729634546096	12.5434723034483	13.0531370577017	12.849130451575	13.0012154660799	12.1033055167733	13.0413702433996	12.9778388009007	13.1368235589791
BANF1	BANF1	16.8008459917422	16.4456902035559	16.7009122296663	17.4267008750493	17.1540369778462	16.6136225448111	16.7751667297642	16.5961022170084	16.4851155349242	16.3742008070312	16.1790036679964	17.4031255496946	16.5576245394586	16.7449362601849	16.0838121164719	15.9200732893531
BANP	BANP	12.2939726652669	12.1810155500631	11.9257385299581	12.1609737932823	12.0682950567632	11.9741781043177	12.0582259076343	11.8701347150835	12.0791170756515	12.0739231196934	11.8509977042784	12.144017516459	11.7522063407029	12.1557406370786	11.9872612947247	12.2600811916115
BAP18;BAP18	BAP18	13.6381492550041	13.7737093701505	13.5342161687327	13.9043054280132	13.7795348216689	13.7588529560089	13.6972248428955	13.798399983571	13.4564476887216	13.0097289555117	13.4112088602447	14.2483955051005	13.5262197359007	13.579520254721	13.3544497892456	13.6782919223084
BARGIN	BARGIN	12.2982572135344	NA	12.525898836769	12.8791524443418	12.9109593391832	NA	12.8248542721738	12.8820911061953	11.8861061763771	NA	12.1585921329075	NA	12.2646361195085	NA	12.8484066781575	NA
BARGIN;SH3BP1	BARGIN	13.4538928596596	13.6980468345511	13.5752843069901	13.1210400674886	13.8350061910595	13.4271899858672	13.9445823144965	13.7647939197281	13.5403978862154	12.693949666414	13.485508275051	13.0559471898484	13.4526343775862	12.8170925052815	14.0316740924734	13.1603103985777
BARGIN;BARGIN	BARGIN	13.2838647619272	NA	12.8304555719945	NA	12.865093657198	NA	12.2861503572441	13.2300748792319	12.9379581025399	12.5592141468869	12.6783399867971	NA	12.8952843402128	NA	13.1409904631839	NA
BARGIN;BARGIN;SH3BP1	BARGIN	14.36069763371	13.7309866138935	14.1892184696113	13.99728612368	14.3851706670858	13.8171322853736	14.5061875684281	14.6282690793435	14.0321370088914	13.6253564648421	14.1877799786829	13.6115204881898	14.2708927481237	13.6637952664679	14.4156531969364	13.8831397969291
BASP1	BASP1	15.9554353012724	16.9911529773769	16.506483378551	17.2298940383968	16.5434277923329	16.9207646839181	15.7774128378517	17.1230175790375	16.2627542369733	16.1626997699484	16.4142904802842	17.0185235272006	15.8480444012903	16.5580928655591	15.7520729431671	17.05090884843
BAX;BAX	BAX	16.1990014112544	15.6996538846431	16.0700427886058	15.9988292899421	16.3278015903586	15.6190462280749	16.3637711496023	16.3866967104725	16.0523503305242	15.4804567852611	16.2964924573804	16.0885651811142	16.17493917931	15.760633420346	16.2034877960316	15.8975677691187
BAZ1A	BAZ1A	10.6992287558713	10.4761424712394	10.2838345231404	11.8728986706973	11.1910480308765	11.3412449670647	10.6218617075972	11.8357682773314	NA	11.669606609418	NA	NA	10.3863069625562	10.6754713202844	11.7107428091141	NA
BAZ1B	BAZ1B	12.3232861598216	12.2329651994501	12.1235736444028	12.4018858708536	12.12183629055	12.1323062420267	12.3276307689219	11.9808872610178	11.8292975308293	12.5317894889323	12.1543331233041	12.1771503764453	12.202096057188	12.0438284780928	12.3083285490499	12.1845744557181
BAZ1B;BAZ1B	BAZ1B	15.3559847037697	15.3557558060254	14.9348691179473	15.4153083321067	15.1908767054462	15.2651169801851	15.1879846041786	15.1447042261871	15.2066986951538	15.5578618111109	15.0656326080062	15.12455490588	15.189274136766	15.4191448807591	15.2937967023192	15.0080386570962
BAZ2A	BAZ2A	12.1831906982586	NA	12.0111783259827	11.3538856314603	11.630549264921	NA	11.3847837500934	NA	11.7567249934717	NA	11.2062660192007	NA	11.436170169708	NA	11.8153392617191	NA
BAZ2A;BAZ2A	BAZ2A	11.6984043300351	11.5158877594967	11.6337215028619	11.5227431053521	11.5567679344858	11.4103105069584	11.401048745961	11.4610081069494	11.2119396936371	11.1705575548892	11.3659765757676	11.0652952224962	11.2548933735464	11.0769849648499	11.4744596278606	11.2934125908216
BBOX1	BBOX1	13.3834457551674	13.7851491529945	12.9645204423797	13.1000005426143	14.0283304765046	14.7930177939109	14.2466734840697	14.423883623184	NA	NA	12.5862620907779	NA	12.775885371891	12.631465225288	13.2271295398585	13.7173562252798
BBS1	BBS1	12.6344140263983	13.1282566840013	12.7670759425574	12.7810889981892	13.2666657097441	13.1990307956085	13.297788949139	13.650494381176	12.9135888752005	12.9911817150746	12.9607872968232	13.2522571423463	12.6580366081579	12.607685736782	12.9650897541589	12.7849715663681
BBS1;BBS1	BBS1	13.2124334844656	NA	13.1676763373441	12.9603440970146	13.2689225809308	13.0548515119726	13.1650676548649	13.1091352513148	12.9513825968739	13.1958452253904	13.4965428299385	13.3224146829391	13.2256681381002	13.5202512977476	13.0874397166293	NA
BBS2	BBS2	13.4297397420059	13.5454737042569	13.3980018772743	13.535571294921	13.5626117762223	13.5037618203946	13.4878085212648	13.4071846836997	13.6664711874277	13.5093714210206	13.8745037243962	13.8077856409239	13.7144945447041	13.8294051594404	13.5494484385824	13.5116750085454
BBS4	BBS4	12.3984689497905	NA	12.8656030335901	12.8449352123421	12.7720933736117	13.1496483229854	12.6799634043367	12.8552784649364	12.9156427275739	12.6774818464476	13.4256387497879	13.1928346611024	12.8783563749571	13.2241630033562	12.6468101324591	NA
BBS4;BBS4	BBS4	11.9617424523451	11.8661410074941	12.1317810953014	11.9693042386808	11.9822124914538	12.1162397715331	12.1668857917544	12.1940121490653	11.9442646152829	12.1554602438449	12.2965987622816	12.2360441975973	12.4431539987201	12.1063988274336	12.0866491430725	12.1645183307667
BBS5;BBS5	BBS5	12.2478218106982	12.4392216526606	12.6101573146518	12.7280136025725	12.4976101862891	13.1504123720419	12.4193724590323	12.5302779793277	12.6444887565768	12.2827716660608	12.9388787454182	12.9436017715539	12.3826276228416	12.7086619886053	12.0026164592083	NA
BBS7	BBS7	13.6090649741621	13.6337928524678	13.3790222880346	13.3800794792575	13.3762809654428	13.3790063906489	13.2583667470727	13.1922759273184	13.3888777879899	13.3568478473183	13.6959349253691	13.7720352571756	13.3937196010266	13.5410642532372	13.3992411593682	13.2994671530537
BBS9;BBS9	BBS9	12.5540986257272	12.7389755491939	12.4315290688479	12.6432017634832	12.7022626235343	12.8606370810754	12.8407207874797	12.3482846397713	12.7395185558561	12.8355684373768	12.7936268864855	13.0887319825514	12.9908001014713	13.1602287879967	12.6410739207077	13.2111480538142
BBX	BBX	12.7520748050465	12.871457543856	12.6657865843478	12.617633545306	12.6407557299305	12.2529470054294	12.4591622327766	12.3571557336235	12.755091091014	12.7417628366577	12.5216322457341	12.7557182534422	12.6851140104456	12.8750308147432	12.115885885754	12.9590858316889
BCAM	BCAM	19.3077406070587	20.0121054686984	18.9453220005009	19.5614865818708	19.1960401960981	19.6834991424966	18.9134048346502	18.8631003582365	19.3117444597423	19.6394839483623	18.6348689365389	19.3127007296658	19.3018494783608	19.6852462124207	18.7279675165159	19.0843604291595
BCAN	BCAN	15.2248910179484	14.6253902000538	14.7644857447328	NA	14.5745497415215	13.2074496739508	14.3531720815136	13.9990539145758	14.6754179307295	14.0432269436747	14.0994739519211	13.7961864608615	14.383535952914	13.9040321537503	14.5972641948523	NA
BCAP29	BCAP29	15.9792578565412	15.7345576336808	16.4709716610964	15.6130142020779	15.9875619770053	15.5180208934431	15.9668435323271	15.5594383507521	15.9444608852121	15.6595509953325	16.0469524684838	15.7316573962414	15.9116275463959	15.7320635428357	16.0050854475775	15.6547485843261
BCAP31	BCAP31	17.3296782856073	17.156634155121	17.5243388061959	17.1493960767717	17.4571436492562	16.9822627248315	17.2253605627442	16.9092690557218	17.2489760291016	17.1904603003457	17.4305275534425	17.2042872175011	17.2947622929475	17.2581641316356	17.4265230688014	17.0902246889095
BCAP31;BCAP31	BCAP31	18.7392869781561	18.6307492031299	19.1486770628554	18.8181740079429	18.9024790633176	18.4700432674129	18.7686228787621	18.5570242241678	18.7062896935835	18.5842359231611	18.9169467813291	18.7628694023305	18.6536869087071	18.6956161005306	18.730683734902	18.5316441919847
BCAR1	BCAR1	12.8295963145402	13.1571022438513	13.0977999847847	13.2416488387388	13.1248415767813	13.1996651326096	12.9001447253071	13.1025151261636	13.1398132866607	12.8191870640602	13.3653482272915	13.1859406865634	13.0309691916619	12.7582179697299	12.7424378354323	13.2937382854765
BCAS1	BCAS1	17.3528939166221	19.8613498436506	17.4142406328061	19.1961650110998	17.6459609389277	19.2277703834813	17.1483524168703	19.1062272571825	17.279770222884	18.6503026025945	17.4081325160183	19.0411640794149	17.6370783360549	19.6207383064516	16.1490912103614	19.9032892855949
BCAS1;BCAS1	BCAS1	18.0403193510104	20.4591480749925	18.2080148513959	20.0541779435143	18.3674492024174	19.7973491793512	17.8795874780606	19.6442745403498	18.1228648406867	19.5409922671662	17.7895050687332	19.6968487038462	18.5419471757907	20.124226500714	17.0180927654311	20.5314612864793
BCAS2	BCAS2	13.6217504653158	14.1330744245857	13.6616927586134	14.1352199084684	13.9208726965794	13.6933131779383	13.6732388267661	13.6687387096972	13.3610795797203	13.5921421292733	13.6659514220823	14.1414081311852	13.3734244027526	13.5348804164868	13.3998278529316	13.6486221724263
BCAS3;BCAS3	BCAS3	13.6230578622398	13.960175248499	13.6224885991496	13.5582129350937	13.6968734686102	13.6866930557782	13.6581784133413	13.8078235372134	13.8189624267383	13.8262768410187	13.8384187822986	13.8485463380449	13.8948336143568	13.9704965602613	13.5452638617192	13.9220088593986
BCAT1;BCAT1	BCAT1	15.1111971640027	14.8153623941901	15.3282269161478	15.4394095207873	15.6376510782093	15.7544786547358	15.1223460001236	15.4839629262744	15.1356714035146	15.0194532777357	15.4132345863827	15.3293281547659	15.5304820980623	15.1771282306879	15.6159540304866	15.6186034687164
BCAT2	BCAT2	13.6204364969296	13.4967324047628	13.9984334302498	13.4957294227451	14.0093856063156	13.7097961786979	14.0643508228325	13.6482564661334	14.0087713265289	13.7396433545405	13.8975330883884	13.6748921770039	14.2374258875271	14.4480596931279	13.9077703815855	12.7257369136579
BCAT2;BCAT2	BCAT2	14.9302100238285	15.2409544717503	14.6813827251093	14.362897398536	15.3146482545408	15.0635133040424	15.3070328024427	14.9818017458153	14.7036923355001	15.1042508439041	15.0498001943336	14.7169051441607	15.4333507347027	15.7216700832249	15.3624339090992	14.9115419787296
BCCIP	BCCIP	13.4669474219072	13.2809617586506	13.2328629691702	13.70736623904	13.6314825699914	13.9928860087349	13.7578767580815	13.8254825709016	13.7122099011432	13.6206039246552	13.4577938040437	13.2718095664671	13.5714548367331	13.1544305058018	14.0854770972527	13.8436295264888
BCHE	BCHE	13.8293119609796	13.7033338475555	14.1894927361356	13.3012104001214	13.333054961673	13.338606189045	14.2208344415999	13.6717070084267	14.1137639993065	13.4003642040133	13.3149204207335	12.6612667204816	14.4500811449381	13.4780050074931	13.6751635049051	13.6640831280638
BCKDHA	BCKDHA	16.2831614198752	16.3141409932998	16.4058914565328	16.0294581611586	15.9854394765622	15.6879551160107	16.2117859897308	15.7707714691133	15.9766088239766	16.120396916806	16.1773053293705	16.0486454628369	15.8618923234916	15.9856758329658	15.7231569057405	15.9539169389172
BCKDHA;BCKDHA	BCKDHA	16.2464482958702	16.270951316474	16.4546264954863	15.8689480863694	16.0180952345123	15.7659180997837	16.1350684278588	15.7737625878436	16.1525156081074	16.0358104312291	16.3499829843702	16.0094571287351	15.9883871195706	16.1369205170201	15.9889145175954	16.0513623858346
BCKDHB	BCKDHB	13.9117922987732	13.8961878923486	13.73763601946	13.192791945133	13.2357487135089	13.3725341449789	13.6515198540873	13.6607984953234	13.5407942931561	13.4147242930769	13.7412536184872	13.698303307798	13.6705984020484	13.6504958173346	13.6502760487053	13.1301868514633
BCKDK;BCKDK	BCKDK	14.8308547664498	14.5914153506029	15.0022097404159	14.7001143314006	14.6410083716989	14.4469182876695	14.7103537300584	14.4743987991566	14.7991686672538	14.8359282192239	14.8640374219383	14.6324258496677	14.623791556757	14.6086693692617	14.8418500665354	14.706708354956
BCL10	BCL10	13.0580113882501	12.8005554016243	12.8144049621589	13.3874226902798	13.4445774912793	13.3369745024349	13.1799356097752	13.5457227908095	13.2822655511505	12.6435237569346	13.1657803261666	13.2485935779823	12.9842139866377	12.6547871133665	12.8838415329536	13.4732556134686
BCL2;BCL2	BCL2	14.3117520060961	14.0023416036782	13.6763818707615	13.632185423693	14.4402122718346	13.815969393859	14.1385222167385	13.9696354239568	14.3093703867475	14.0170925767052	14.4520210859979	13.9840990732133	14.6158431198614	13.9604434004921	13.7391465503158	13.9493288281761
BCL2L13	BCL2L13	16.5370507968638	16.0022208243979	16.6565764237544	16.1067353510745	16.5725215977693	15.9510018237526	16.4615089577798	16.0808282009264	16.4731615219607	15.6361362097791	16.4827839341168	16.2471350847588	16.3673637621168	16.0274645056672	16.187835424545	15.7512554821042
BCL2L13;BCL2L13	BCL2L13	14.6400542667026	14.519777845691	15.1410085565453	14.3604934279949	14.787098709633	14.0766709100727	14.721806595226	14.1017122113045	14.5532996906508	13.9616257538116	14.5901737168222	14.2284947442023	14.5147719439408	14.0758014189875	14.0044065622779	13.7823094911183
BCL2L1;BCL2L1	BCL2L1	14.2959414254044	13.83862638972	14.1772631689381	13.9427216022269	14.0906720391022	13.7295836301645	14.1375400177916	13.8727005978499	14.2993381357758	13.5472551603535	14.073004693868	14.3673606433802	13.8686441030094	14.066657702716	13.8022205297024	14.1994204131786
BCL2L2	BCL2L2	13.0398200269074	13.3332744418169	13.3594641097928	13.4115659062088	13.3293243669842	13.4665245110742	13.4847079500934	13.1302353736711	13.5088964676708	13.1523859595086	13.2628216504747	13.707325784846	13.0543543774435	13.2692230564439	13.1262645793323	13.9122064735059
BCL2L2;PABPN1;PABPN1	BCL2L2	15.8649704967711	15.8295571130445	15.8888717427986	15.8538054358565	16.0510095602168	15.6824100033111	16.1251497183641	16.0303544799957	15.926465392282	15.9079125436519	15.9976010958473	15.8182306730878	16.0385961572392	15.8274381616249	16.2990646563072	15.7635988128419
BCL6;BCL6	BCL6	14.3142394760729	14.9093071862948	NA	14.819523056874	13.7261530800969	13.5330548530328	13.7039782656077	14.3060006077625	13.9954586066783	14.2554815476473	14.0814539589125	14.1446462614811	12.7270924170978	14.3341823565931	14.3231387546441	14.6245945506993
BCL7C;BCL7C	BCL7C	14.1548259974131	14.2260673057577	13.7774139322233	14.3236403821843	14.1814555555539	13.9910690483665	14.1907849956372	13.7939756518269	14.1707250113017	14.0568758125216	13.9475241271024	14.070899680944	14.105617415729	13.835178983621	13.7518559579824	13.83855957544
BCLAF1	BCLAF1	14.5447457556133	NA	14.7292755344931	13.5426691670108	14.3927799773942	14.1548813837628	14.5174271181646	14.8193658209297	14.4045921440947	14.5584048845358	NA	14.1241342625719	14.6633115639814	14.3685269231871	14.7195439066015	NA
BCLAF1;BCLAF1	BCLAF1	16.3115176036918	16.2791297151202	16.4753255401985	16.3282146162278	16.4869226536525	15.9974365443081	16.2472064520726	16.144930571519	16.263382956437	16.488248604991	16.2825382710865	16.0759987805063	16.4614191475462	16.3610267061985	16.5083615086129	16.0807706560874
BCO2	BCO2	12.880159534165	12.5619275110272	12.8462100417424	11.8796279571511	12.5396010287683	NA	12.4414631994827	11.9034644673681	12.6286425562983	NA	12.7827426355922	NA	12.3330520677853	12.2779439434742	12.0216049107066	NA
BCR	BCR	12.6465273910726	13.0909950305169	12.6352544643486	12.8704740386418	12.6462663683746	12.7910040332872	12.8220068844789	12.874302560882	12.5905597804732	13.1031010760316	12.8391362609072	12.8894434658209	12.8401530120493	13.1412414163025	12.7217021266888	12.7823748101417
BCR;BCR	BCR	13.8129364188389	13.8233760108903	13.8185783086277	13.8334657476455	13.8663669916438	13.8603286320713	13.7880123514582	13.7846412715519	14.0389821450212	13.9480495636603	14.1231143334865	13.8591248288388	14.2281676348801	14.1778343461785	13.8749654642622	13.9406685316161
BCS1L	BCS1L	15.9377504346124	15.7890210494555	16.2097869611168	15.6125344831738	15.7804578877803	15.3077517995271	15.8105045895428	15.367794370763	15.8631285608531	15.6404952299269	16.0274868461525	15.5644703076218	15.8779559625372	15.591558930943	15.7712839200488	15.3891209601164
BDH1	BDH1	16.6572498145643	16.4928549899304	16.9946384595226	15.8162155633098	16.4873546488799	15.7765368941169	16.260250398495	15.5502062548274	16.1723675076271	15.745637268374	16.662722076241	15.9869062907003	16.7471139532559	16.4588876595819	15.9932152600342	15.7992180456423
BDH2	BDH2	17.1916912296487	16.8270083515455	17.0459815581505	16.6052786618302	17.0759512053746	16.7725642109947	17.2504914063983	17.1428809933944	17.5564960209394	16.9820342655169	17.1752019543521	16.8925239665513	17.5273035340497	17.0846730520323	17.262929950991	16.7718687402324
BDKRB2	BDKRB2	12.1795683476077	12.8577477820375	12.1332096106236	13.4514782734712	12.0536469551884	12.1376453734581	11.969746459263	12.2437575977287	11.9929631123645	12.6184278588189	11.8424475773348	12.1891684798344	10.970256912597	12.5920418826548	11.4334852856799	12.0712109416537
BECN1	BECN1	14.2774560507425	14.3551542693727	14.2532806906095	14.2061120016329	14.2992978405631	14.1975860087324	14.3964905480447	14.3866760035207	14.3722414373859	14.0291470911294	14.2867668506191	14.4158724198014	14.1222689876086	13.900566701107	14.1090106273585	14.3669919303552
BET1	BET1	13.454339652458	13.1171921808569	13.5356317995267	13.1478878054144	13.4159468360155	12.7987587393185	12.9166491329947	13.2717669118746	13.5011027522021	13.1002640216257	13.1698867394633	13.2038663139886	13.2578402347992	13.1249734745939	13.4788950693889	12.7839362897295
BET1L	BET1L	13.7395468016903	13.4247811533887	13.874064797146	13.794541788768	13.7602941220922	12.6492394606633	13.7421203702412	13.3892414933581	13.7035529401591	12.7469315013452	13.7719861722373	13.3856994739185	13.1979958285747	12.5800802587786	13.3781336489936	13.0715828094267
BGN	BGN	21.0781410913207	21.7591925068464	20.5121820327486	21.9861330065353	21.4208254673449	21.9209719102013	21.1299183622308	21.2809598623441	20.9006427339325	22.009795101157	21.749602858919	22.5543388421306	21.5976067505714	22.0813999313778	21.0585352409558	21.0532598117245
BGN;DCN;DCN	BGN	20.6333176484446	21.2318313435966	19.7204645465164	20.9582757081054	20.4830155611008	21.4464932667865	20.1668181118944	20.3671266027767	20.2363043354282	21.4632737876065	19.8025659724882	21.6809998981282	20.4784644956368	21.5251174356714	20.6165728826862	20.9248588311232
BHMT	BHMT	13.3269091887227	13.6298758478927	13.4157637550096	13.8408486842652	13.3123723584532	NA	13.0540970149819	13.5168276877912	13.9950371557127	13.6346087425976	13.1623862418631	13.4622447607006	13.6957788346214	15.1717121927093	15.0064193592385	14.8664989553333
BHMT2;BHMT2	BHMT2	11.3870102773644	NA	NA	NA	11.2243815981968	NA	11.4764221939348	NA	NA	NA	NA	NA	NA	11.8296937964577	12.1483353048867	NA
BHMT;BHMT2;BHMT2	BHMT	NA	NA	NA	NA	NA	NA	NA	NA	12.6131601767103	12.1544126377726	12.0280994484515	NA	12.1015678281237	14.0320694268452	13.8744245717869	14.2847680497146
BICD1;BICD1	BICD1	14.1819467251294	14.1708043835856	14.1372445179874	13.9721022962729	14.1154633767546	13.9891322314649	14.0996028380353	14.0342023708171	13.9081037007261	13.9515911598975	14.1326246123614	14.0039555172137	13.9977419368643	13.8441411851648	13.9443458367336	14.2603057484707
BICD1;BICD1;BICD2;BICD2	BICD1	14.1828785539571	14.2977478900182	14.1060308066648	14.0076056465672	14.2126861959617	13.9639861642275	14.0632134290137	14.1422904564727	14.0103067792691	14.0053419805358	14.2386260072951	14.2713938095248	14.0319979843277	13.7850217907025	14.0672550056105	14.2668208566581
BICD2;BICD2	BICD2	14.1643780812921	14.1608183386957	13.947537584883	14.1462286740291	14.024619386811	13.9336694879261	13.7888831338686	13.8555399237551	13.8432124309279	13.9059674725958	13.8453028474031	13.8928305279522	13.7916120995529	13.7253851869695	14.0437357633083	13.7261870509865
BICRA;BICRA	BICRA	11.0054499297612	11.0619719092186	10.8265147669989	10.8135425853912	11.2250470309281	10.6641336923525	10.3749005598587	10.4421970812209	10.6870482947341	10.8804712598327	10.7580856965396	10.7971828347566	10.9781402418829	9.99952090061982	10.3193334203841	10.5170673138366
BID	BID	12.3905317661174	12.4590601498507	12.6825093468041	12.7070383986327	13.0387525622524	12.8459292722401	13.2687221031327	13.5157709672814	12.3628628363063	11.7801597998568	12.5603414780548	12.6340344501374	12.7289782485986	12.0554245385028	13.2142556108882	12.875325081145
BIN1	BIN1	17.0276456238177	17.3372846883744	16.8455409527601	17.183168945913	17.1339314329199	17.4579448545465	16.9778427500909	17.3279388593228	17.0821627863632	17.1047625819845	17.0205060150596	17.4865672596303	17.0297644936517	17.021573694852	16.6400120289764	17.3106475528581
BIN2;BIN2	BIN2	12.47737330191	11.8142424804017	12.627903750514	12.6328030491334	12.8564056092699	12.5301911180826	12.8400441493848	13.6174758530521	12.340511196911	12.2010421221657	12.5540971033151	11.8803113574071	12.6238092252122	11.8493473916142	12.8664705595054	11.8324875481581
BIN3	BIN3	14.2029278058686	14.4528509821938	13.8550332588991	14.3872395884352	14.1757552105405	14.5999420133434	13.7283239155984	14.2532538318852	14.2192417349746	14.3667645882037	14.3608112921905	14.6785908540036	13.981515075512	14.4713669446039	13.6302524508992	14.2371044596584
BIN3;BIN3	BIN3	15.2872944026987	15.6623815303172	14.7536125369002	15.5335515251521	14.9828997781046	15.4077797040162	14.4657236069236	15.1949651639837	15.2167890184439	15.5333501999504	15.2373313618132	15.9550491756893	14.9516182334438	15.6971613442997	14.4558868080476	15.2221734039312
BIRC2;BIRC2	BIRC2	13.3837383541212	13.5665751986378	13.396634428324	13.5000728705669	13.2681166244394	13.6765212185984	13.3325065239531	13.5200162147681	13.2582185667126	13.3721845977594	13.4921106640158	13.4792920178799	13.3151950189209	13.5593006649535	13.2463739256893	13.6347902113156
BIRC6	BIRC6	13.7738612699388	13.5767486995245	13.8714353672862	13.8270816305772	13.845034055508	13.5816008598878	13.7942038002329	13.9194260504055	13.7743961881134	13.4877465748921	13.850700468029	13.3893533556679	13.6007712308844	13.1433872484637	14.0539252702584	13.6566094865123
BLMH	BLMH	15.6951651216015	15.2233846606124	15.3441102849612	15.5091334161046	15.4964233186822	15.3155591728783	15.5416325922527	15.6460806395382	15.567012330044	15.2818088736803	15.3390733794375	15.3121468356666	15.70547254663	15.4899212589884	15.5404732160067	15.4213516847452
BLNK	BLNK	12.7836394897061	12.9280653037808	13.0129611629926	12.897410634716	13.2869496639868	12.9155471633653	13.3311350506854	13.0323434448131	13.1164024429469	12.3459936652084	13.1962277729456	12.3828351727766	13.1550581827784	11.8706728746179	12.8299500432137	NA
BLOC1S1	BLOC1S1	NA	NA	NA	10.9712705081361	11.3844006351005	NA	10.958929651824	NA	NA	NA	NA	NA	11.467264194138	NA	11.5320051937906	NA
BLOC1S1;BLOC1S1	BLOC1S1	12.980138895693	13.8415532100426	13.478053769036	13.3352995353211	13.6491026653069	13.1572680712128	12.7698425205004	13.3483903355551	13.1754928328644	13.2761098878939	12.7668899233146	13.509222283697	13.2671952951873	13.3215337039959	13.1938558947656	12.9359573803334
BLOC1S3	BLOC1S3	13.6050552921176	13.4009643260738	13.481762616008	13.6555820970933	13.9072859639578	13.520062089986	13.7294244095147	13.7045431087161	13.6686964542027	13.2204206383797	13.7502437892732	13.5822866835882	13.3766901888885	13.2541572358017	13.3554471833667	13.2053111818569
BLOC1S4	BLOC1S4	13.9188598775783	14.0655542462309	13.8078439294608	14.1535928145476	14.1740378924178	13.9801365008768	14.1301589069517	13.7439817539784	13.408455067472	13.7437177892064	13.9188534170396	14.2381514699004	13.664050946385	13.7561487806414	13.3511448975627	13.8295188684165
BLOC1S5;BLOC1S5	BLOC1S5	13.5767125618606	13.9838696265011	13.416300563075	13.6550913342548	14.1686160356137	13.8234163523478	13.8602178063322	14.0882544523745	13.6901720736404	12.9163711672617	13.8319888155727	13.7422136180668	13.3542350600275	13.6177207674453	13.4865433971835	13.5865470966095
BLVRA	BLVRA	16.3183980895171	16.468484934583	16.2834403583647	16.6096014249486	16.6635215433832	17.0888205265947	16.6737500012259	17.3748120344823	16.5290128340985	16.8238153017024	16.7105640155742	16.9941982996272	16.7356055892691	17.1146170479776	16.8591365558013	17.2284663620751
BLVRB	BLVRB	18.8897492689586	18.9785684843033	18.7009085222675	19.3363433677226	19.3465119565706	19.6145179665776	18.9421520098791	19.4944731213884	19.0924817469205	20.2996169166703	19.11897774745	19.2580346253917	19.0730388651376	19.480270105192	19.3479141084194	19.555555380099
BMP2K	BMP2K	12.9456867231538	12.9997997687974	12.6838633150061	13.3231285426456	13.5006396888631	13.2796340790606	12.9168056899785	13.279352433331	12.7206782347243	13.038770976979	12.8963383727649	13.3414495598563	12.8934438962713	13.066656894297	13.0582585377027	13.3641623248374
BMP2K;BMP2K	BMP2K	13.0086436892882	13.0205820054171	13.174933702208	13.3589666773138	13.325894374194	13.2117206566585	13.225559946516	13.3947900347259	13.286095400411	13.3248002782032	12.9849817852303	13.0046443983088	13.1724796294096	13.2459817947881	13.4059645694113	13.237583778629
BMP3	BMP3	13.6131143084022	14.0748712427658	12.2753448279781	14.3829067439013	13.204906007686	14.2521043690989	11.6083704276961	11.9603485940972	13.6965003059214	14.3968488303861	12.4602459442491	13.4610343834034	12.8443653735946	11.9557040987419	11.2196316806393	NA
BMP7	BMP7	15.3394008134255	15.1083549669087	15.5432718663682	NA	15.0056581315109	NA	15.2847548556475	15.3628924229393	15.304930061351	14.8435836592299	15.1568522180704	14.6523760853318	15.053251430842	15.3274384626899	NA	NA
BMP8A	BMP8A	12.2247945022158	NA	12.435087819742	NA	12.2995271928774	12.5459861375535	11.9487060577064	11.7633187168289	12.1044558135361	12.5344891022569	11.8386922261878	11.9576932842125	12.1317557735421	NA	12.0181142468611	NA
BMP8A;BMP8B	BMP8A	13.7556861280302	14.4202410613768	13.8322403962176	13.5222767654009	13.5167511974165	14.0025688570871	14.0049561933793	13.5840190348026	13.6893867179432	13.8965074379586	13.4920523923201	13.2917269991792	13.3805966749053	13.5191386819205	13.474586848523	13.7133401122201
BMPR1A	BMPR1A	12.5204656383284	12.7962307162417	12.2961423930616	12.625440023268	12.5111319647065	12.6213324793459	12.4606870339277	12.1278275528524	12.3631964889487	12.9692300259584	12.322381046226	12.637479389114	12.3335814904341	12.6198185311995	11.9408882055209	12.2629199870294
BMPR1B	BMPR1B	12.6845992218963	13.0541879002858	11.6770216439564	12.462646520785	12.1696993613843	12.1873965099361	12.1052079034155	12.3121895480172	12.4623294352953	12.8756158031841	11.8255430599465	12.7970678057637	12.2547043291922	12.6091074863576	12.137624361442	13.4041265543545
BMPR2	BMPR2	12.9882554507088	13.1035281181321	13.160985799457	13.2139545415807	13.0837265796175	13.0104484036365	13.0577045248487	12.9687077774948	12.8067464497649	12.9953663750934	12.8486854393594	13.084587438046	12.9513765692543	12.9997584326998	12.8945428181483	13.1057613024773
BMS1	BMS1	14.906771425641	15.1679476172394	14.8401901617869	15.4180265945169	15.108202532797	15.1199849851468	15.0361021467039	15.3724195920439	15.1342741481746	15.2757105863346	14.9637500255426	15.0480677848574	14.960001943567	15.1514455703107	15.5466920338985	15.2861824036026
BNC2	BNC2	15.7084369061517	15.941516543596	15.5004169439155	16.5638103452643	16.3422379687905	16.3018936091355	15.7674113964583	15.6216609671568	15.9378738452166	16.6235537632455	15.6736598846751	16.9110074805737	16.084518687832	16.4548091040116	14.8514179562393	NA
BNIP1	BNIP1	12.038334256496	12.0018659095909	12.8190916524678	11.8680346767148	12.2624926598066	11.9232633392868	11.9537482241149	11.8811877063555	12.1833789773018	11.8807057418758	12.4736237024225	11.5920911412006	11.9623929521512	12.0784045774866	12.1518583948527	12.1784921482496
BNIP1;BNIP1	BNIP1	14.292461268368	14.3599690542955	14.5254686831957	14.2133438747245	14.2596284446618	14.1197609756	14.3617892190929	14.0149509087928	14.1427535070429	14.031769725111	14.5175824191479	14.0784446913377	14.2633403628844	14.1555348291418	14.2991432956072	14.4669050331284
BNIP2;BNIP2	BNIP2	12.7826335150477	12.0441330111976	12.2240805275471	12.339807156858	12.6206627452513	12.574436767482	12.2468586116304	12.4786438204305	12.7500926760842	12.8373342831779	12.3996963485961	12.1578662642516	12.69331549618	12.339036169688	13.0520151320745	12.1742485283647
BNIP3	BNIP3	11.6130401454592	11.4936691680411	12.846800585657	11.053196275845	12.2776369652971	10.9628847282191	12.2237445308765	10.9429567678366	12.1462974066494	10.7676208256912	12.7428928447241	10.9572964630823	12.0864988786721	10.7444685324953	11.5632327093284	10.8519288174508
BNIP3;BNIP3L	BNIP3	13.0319913215617	12.808109352282	13.3809744343689	12.7441891570625	13.1042203317879	13.5385964534466	13.4602172147479	13.0431539402144	12.8458780702471	12.8977459445611	13.4164445363929	13.3269719177315	13.0535267844558	13.0294539106257	12.793326725407	12.4644682387904
BNIP3L	BNIP3L	12.03739071681	12.3556441633767	13.0703898956563	12.9291062327702	12.9980141390006	12.4523897942469	12.9859145773322	12.8487628261884	12.9066248766007	12.3160973611162	12.9909214904314	12.7038036310399	12.9937724829936	12.8632487979819	12.4377553654785	12.674626391122
BOD1L1	BOD1L1	13.2891336139264	13.3581743093408	13.2522772316678	13.1658156975084	13.4360382457467	13.1054704037874	13.185419530212	13.1330001676582	13.3630443436816	13.3171506220957	13.2560104121385	13.3442364171612	13.427379034094	13.2769329580219	13.1118587046045	13.1369689958749
BOK	BOK	13.2278208001707	13.8427775832331	12.7788058660252	13.4811543873881	12.8460127085943	13.6789772368074	12.9834416594607	13.5961201640959	12.894457416445	13.6122338214155	13.0969428885757	13.9398802373299	13.2800029341725	13.6720548860814	13.0938041549852	13.9771818323332
BOLA1	BOLA1	12.4202208473205	12.6743203234995	12.6777720083398	12.5931030867178	12.8346410757398	12.9042758152247	12.9171746031687	12.8609809549442	12.7327890521931	12.1398367705864	12.650534947355	12.9266705105446	12.8676514634386	12.555384390957	12.3835264677317	12.7755005358015
BOLA2	BOLA2	15.7881509641125	15.7307050526657	15.7517717875149	15.9729102822815	16.2070505333955	16.1106100232936	15.9549763217975	16.5228086321561	16.1336468659182	15.951458200263	15.8051780211765	16.0083796974961	16.081993394059	16.2267441676909	16.205505372576	16.2902610666086
BOLA3	BOLA3	9.28737378001287	NA	10.3795574559301	NA	9.24724975741589	NA	9.50270381815461	9.55104525934365	9.69567765621047	8.15171201670188	9.61972960795608	NA	9.82295003643843	NA	9.82082215294054	NA
BOP1	BOP1	13.7297966357278	14.0093477667598	13.8112563559045	14.2537253169349	13.7658993713419	13.622629606776	13.8277513258997	14.0070817824302	13.6987636835499	13.9010909520025	13.7281134045694	13.7691387374637	13.8458983542043	13.8724047038553	14.0893396905465	13.7721797551631
BORCS5	BORCS5	13.7257728507443	14.1024243287858	14.0605683307341	14.1768828769389	13.9305368825233	13.9397976218621	13.7928391655986	13.7223344620338	13.7937289727508	13.5989468596088	13.7980864454518	14.4572998615551	13.9286089772953	13.6908420081474	13.2395402018833	14.0167958786552
BORCS5;BORCS5	BORCS5	14.792534466709	14.319085449305	14.4341721012904	14.1966065680558	14.6351834118588	14.4194372759883	14.4772206966393	14.2268607934612	15.0640185413742	14.0085686827513	14.5648434150919	14.5566096654933	14.7545142919488	14.1529658115398	13.938614769188	14.3234141977799
BORCS6	BORCS6	14.6697693476161	14.9586272916402	14.6972904985759	14.6347640637687	14.5370314896183	14.7558882462819	14.3169669209404	14.3716137898492	14.6475255678325	14.6267268173189	14.52382706804	14.9549641589053	14.6015691427383	14.5870340790537	13.994859416783	14.7344408335821
BORCS7	BORCS7	12.4658869710899	12.7978606049368	12.3012620083716	13.4388529050308	12.6041860884288	12.999555915647	12.7203808237407	13.1060330497332	12.7056761690319	12.0239941129081	12.3668185816649	13.5093282978007	12.2119421270592	12.6100575196628	12.223460879927	13.5844832376271
BPGM	BPGM	15.6253944454542	15.9651935564823	14.8408036988044	15.9782227549728	15.7514135222427	16.1139753231099	15.1757799100634	15.7372772344608	15.4839114329628	16.1205108468494	15.2790581128767	15.5475201182102	15.3295575022313	15.7190130612818	15.3571199022761	15.9619589671303
BPHL	BPHL	13.1738412134793	13.347669759074	14.2784763011582	13.4434698837416	12.8947017384532	13.1388170200191	13.9328471508274	13.6081652973019	13.9272109128308	13.3795105556742	14.0723330606607	13.412259219328	14.0665987743981	13.8139494507291	13.5600862693808	13.3716729578025
BPHL;BPHL	BPHL	14.0440791203937	13.8150369152855	14.8730744324607	14.2454778377161	13.7326734293641	13.5173830253533	14.6196175688186	14.4963011432117	14.4322091050606	14.1098524533047	14.6775962913099	14.2459685711585	14.6704138369772	14.6587261429691	14.7439526335481	14.8034013436302
BPI	BPI	11.3290449844805	13.7726622272393	11.9129605428111	13.6906522564787	12.1984860485772	14.8094945304292	NA	13.1374935987387	11.43355401238	14.403311033543	11.4457116038226	12.9989434575949	12.2981593614125	13.8904489232131	14.1642469613216	13.3406152017715
BPNT1	BPNT1	15.7889630724701	15.7379971763406	15.6523101194792	15.6032441116012	15.7091489361383	15.8644434528805	15.8370966763966	16.0320684373506	15.9122628018801	15.8071014898088	15.7152683928632	15.7597050852959	16.0990881800033	16.2889928293088	15.9584880682661	16.0814933040491
BPNT2	BPNT2	14.9526863162759	14.4064093965848	15.2849483842357	14.7295977419098	15.0772217072242	14.3012214123498	15.1171817725852	14.6915025604021	15.023017880826	14.8073712502702	15.0661754364212	14.5106914419846	14.9165236102848	14.1218970149688	15.0729794742713	14.1088860328695
BPTF;BPTF	BPTF	13.3514923860662	13.4895281090943	13.2457100308036	13.5286805526315	13.3558637625935	13.2077102549397	13.199906815566	13.1403726539159	13.240050976333	13.445553020535	13.25895375136	13.0977482873126	13.290536622577	13.3504786341032	13.284590251913	13.0182205046219
BRAF	BRAF	13.2406856282339	13.1258401411112	13.0945987394814	12.9423384192696	13.1225078444239	12.7275148237965	13.2245346338465	13.1427192097627	13.1447795610644	12.9253185817747	13.2437037099387	13.3869046590894	13.4084099725196	12.92896078254	13.1380665981906	13.115168098337
BRAF;RAF1	BRAF	12.6474789378504	12.7672798775284	12.8967308704414	13.0074598812354	12.7686288832534	13.3869108252642	13.3069249669662	12.87599332536	13.0563891122381	12.9255740477624	13.0165503231515	12.5168266621567	12.8297122211423	12.4849915746777	12.7641576030178	13.1703046169187
BRAP	BRAP	13.432396430921	13.2564097564786	13.5545636949679	13.274137565294	13.4142835261082	13.0103184122827	13.6004986780412	13.6088588126422	13.6520688739547	13.08337066666	13.4274101160272	13.0992322208257	13.4811276691353	13.384322883947	13.4940420491638	13.5723289432191
BRAP;BRAP	BRAP	13.2825743662279	13.2414437766195	13.5000377193148	13.2084972766481	13.2277811680302	13.2938946693425	13.4486533269283	13.3931696345493	13.100991618201	12.9788426005432	13.3842896088814	12.9962943156409	13.3902196294937	13.3583009963028	13.3278010950445	13.5162384763276
BRAT1	BRAT1	13.7004541071727	13.6689956167112	13.6661567399133	13.605544412155	13.5901017951004	13.3374378015241	13.9357738331089	13.8284982194986	13.6693212616584	13.5254330595607	13.8020283088879	13.6185376424184	13.4204975914338	13.1863675283644	13.886810984776	13.7670807893745
BRCC3	BRCC3	14.2347215532032	14.4145506145526	14.0820360146825	14.3045596487425	14.230941359737	14.52877034323	14.3308455487163	14.4214384061964	14.2797287388517	14.3827934243526	14.4741489814545	14.3778305565626	14.3380596370903	14.3482912995723	14.4330729884396	14.5161992467336
BRD1;BRD1	BRD1	15.0304961280771	15.3617899999154	15.0318601818249	15.612974990878	15.2618850369827	15.318006509178	14.4365535213747	15.2596307073175	15.1524052578648	15.3300058343264	15.1878679934138	15.4210407325951	14.9836315460388	15.2456959977718	15.137059834306	15.5629200657464
BRD2	BRD2	12.3109058928687	12.3546355391168	12.0174485455294	11.6107737047274	11.9580258677401	11.5593942077293	12.1695723286688	11.3074601130031	12.161617980531	12.0901941920815	11.3970940741642	11.7550712382983	11.9099394351012	11.91686024775	11.7247174873402	11.376085603145
BRD2;BRD4	BRD2	10.498387358389	12.5238586171942	11.5317217825513	11.3918300338617	11.8992567814047	10.7749435077721	12.1210416567651	11.4489547828422	11.2186965804816	12.0262882765115	11.6475287614716	11.2822867564883	11.8222608992967	11.2810163210563	12.0652145797647	11.6952781129156
BRD2;BRD2	BRD2	13.6516251504173	13.4100877867044	13.3097988587004	13.2870549731903	13.3895191628135	13.1175035376455	13.2069552144396	12.6572003644287	13.2103902078066	13.4807115808119	13.474839241779	12.9119859487884	13.1827776908907	13.288880862517	13.4937732939794	12.9701113077078
BRD3	BRD3	14.5268708303439	14.3443410960671	13.9460478540604	14.2797461147287	14.1346689345005	14.0119923055859	14.2162932384868	13.9361679225846	14.1137901643941	14.4830629198314	14.136576246184	14.2546589237226	14.2041738249598	14.2780394557512	14.0046372728723	13.8854644687117
BRD3;BRD4	BRD3	14.7665615384852	14.4665563022788	14.2839961413392	14.4937458396489	14.5070128880903	14.1678254139168	14.4429716106782	14.2004812856025	14.3856028093552	14.5799240938223	14.371765778064	14.3663012927399	14.4625108243016	14.3982156873519	14.6553983643589	14.2159785846689
BRD4	BRD4	14.2542839402436	14.3010326629854	13.937883199232	14.2534601658069	14.1162943895071	14.096293199215	13.9187792035425	14.0002292690721	13.7887688575443	14.2479236772395	13.9725292815579	14.0393461501342	13.9878763557815	14.0860678994197	13.9262343876723	13.9438569711228
BRD8	BRD8	13.2963446809455	12.7010056250446	12.7078849603019	13.0879159862177	12.9011177015153	13.0052980914559	12.8861749859358	12.454076444808	12.4481419452073	12.590060908608	12.4812893268555	12.9488624959478	12.7363376878801	13.034464034222	12.7287700831846	12.8620418910173
BRD9	BRD9	11.7597970228231	12.5010862316397	11.8399589443733	12.2729790658711	12.06906640924	12.1338809329559	12.3048562795461	12.2772913211439	11.846881933449	11.9254770863576	11.9966952932826	11.9568420162611	12.176049100078	12.2931950717526	11.8916362878334	12.7638385614257
BRI3BP	BRI3BP	14.6827219550909	13.9215016181997	15.3672240012325	14.3126589681123	15.0119464899208	13.7991721857869	14.7691891310475	13.8887957739821	14.7418200918148	13.8977819526876	14.9098277935641	13.7484767354611	14.6680585085349	13.5546916277775	14.6978956987228	13.1232529582434
BRIX1	BRIX1	13.6689039095144	13.6498076951843	13.5764247949886	13.8689606074479	13.5999629320175	13.6042706358462	13.5752703271163	13.7166686346899	13.6915895679195	13.9001213737659	13.6461988447677	13.6325263642275	13.8449057072489	13.7275731925256	14.1473884298395	13.8358204222073
BRMS1L	BRMS1L	12.2369671367699	12.3863352106491	12.1518070311608	12.1497615552405	12.0844823918328	12.0047394510783	12.170021516968	12.1628442268567	12.501637631701	12.6493124779093	12.2170893853687	12.2166685759971	12.088396545608	12.4772538159976	12.5401794771554	12.0364124933935
BROX	BROX	16.7286351133003	17.3160111019722	16.4662105836312	17.0967102894968	16.8863204465172	17.3797124445012	16.8110691100859	17.2944088660271	16.8107384217063	17.1196037873896	16.7882496487101	17.2045675227085	16.8996279385342	17.4277824698653	16.789926458487	17.5752195668284
BRPF1	BRPF1	12.4359980270779	12.8482147852697	12.1240796989307	12.5786853714608	12.5211777995527	12.4857901849909	12.4629654029889	12.246778139248	12.470726854716	12.5874618890544	12.2915485727604	12.455714452108	12.2199777201105	12.7809487607674	12.5540418999736	12.1982274301013
BRSK1	BRSK1	NA	NA	11.596846647919	12.8219746043761	11.833354572325	12.7213897496789	NA	NA	NA	NA	NA	NA	12.5204811809437	NA	NA	12.2001660399074
BRSK1;BRSK1	BRSK1	10.657270773703	10.6396799179345	11.0801322849857	11.1409851433181	11.1792189245348	10.6867085320324	10.6422860881248	10.6292826314863	11.1831631323744	10.8207093796996	11.1286147631792	11.4174379554573	10.9438641679347	11.0445839135669	10.4026470073759	11.0835914193879
BRSK1;BRSK2	BRSK1	13.5519735457104	13.6171462093698	14.1156251413403	13.8087481349896	13.6121017379889	14.041879665313	13.7848844694529	13.8359118301794	13.6059673411766	13.4249940328139	13.9925432136415	14.0813419457058	13.5879387693116	13.2766325154116	13.3246796907549	14.4986259962946
BRSK2	BRSK2	13.9615329335912	14.4464831746912	14.3950779497801	14.2487077618802	14.0232991642116	14.4988255814337	14.1280213731088	14.3632473757528	14.2171560401592	14.2859977283643	14.4543946577455	14.5677441578114	14.2732303244174	14.3496361032814	13.711639250668	14.7280125716666
BSCL2	BSCL2	16.8531982122164	16.1268460494103	17.6288289109513	15.5858237545843	16.6756611635382	15.3558472981218	16.9836000670078	15.3646169113204	16.7262447605588	15.0138196498387	17.1998745717697	15.560884533395	16.7140327142881	15.1137669313094	16.3117544132854	15.2758444054985
BSDC1	BSDC1	12.1777902565629	12.3577389538089	12.7412650705122	12.0217219102745	12.903602628207	12.2240753347643	12.9142750583624	12.5019462689484	12.4825062740294	11.3754033953477	12.5678192239168	12.5293696467884	12.6582168567958	12.279605990814	11.7088338202273	12.9150972507944
BSDC1;BSDC1	BSDC1	12.7589787904473	12.6878414406547	12.7645450424416	12.5815174438636	13.0151247972054	12.2566444607575	12.7748093328271	12.500545489399	12.7274201428219	12.1367487367452	12.7733630431516	12.9532393883103	12.6747241114881	12.5222110732053	12.3750290852864	12.8051330765398
BSG	BSG	18.0687672556572	18.5213765851443	18.2519277667941	18.5689521648683	18.1277268417583	18.096459899335	18.1749847127098	18.2039177679884	18.0670834599096	18.3583240062786	17.9948997037912	18.506123645495	18.0923407494817	18.9469042859767	18.2321524397515	18.6035333109554
BST1	BST1	16.4801424458357	16.5077212380964	15.0422941966487	15.7002875511881	15.4437607438527	16.1933637290141	15.8700612769818	16.284797094378	15.9087221596317	16.7533301987222	15.6112678650624	16.9826302674487	15.8363041952294	16.4359879422916	15.6642803506358	16.0597362705486
BST2	BST2	18.2565652836861	17.6580836226344	17.977617224626	17.0374446557558	18.5873311045032	17.6387959157604	17.6609054390885	16.7914428221206	17.8694067449412	16.7832429962379	18.0933626571443	17.956051132521	17.7575937518576	17.7282789725854	17.4902879553092	16.6219526398724
BST2;BST2	BST2	17.9875679652227	17.6641156106482	17.8983165770417	17.1686954228995	18.7060149400912	17.4901591913063	17.4121122407411	16.6559016476138	17.8671412171273	16.5200883256892	18.1306875677481	17.8429209320984	17.77469989393	17.856189805486	17.1841109496338	16.2753810632559
BTAF1	BTAF1	12.8461876190156	12.7963523137417	12.5148288491403	12.9234518623495	12.7636101178374	13.0045665511151	12.6796007196703	13.085065676452	12.8373412717807	12.7537000185249	12.8195845479906	12.9922356866633	12.547146903399	12.5855209825825	12.8170911757274	13.1384567260621
BTAF1;BTAF1	BTAF1	11.9421878409212	NA	11.7336391255955	12.506700626409	11.5818421168712	NA	11.6154165708545	12.3832182729165	NA	12.5935825356487	11.5476693298231	12.9987808021604	11.5983343255535	NA	12.2848204698138	12.2928507540368
BTBD1	BTBD1	10.3677965874729	NA	11.4277004443255	NA	NA	11.1529312479742	11.1259041874794	NA	NA	NA	NA	NA	10.828096805567	NA	11.0019077729971	NA
BTBD10;BTBD10	BTBD10	11.2565287984781	11.6559977049477	11.6722360112729	11.5788019448554	11.5031963604327	11.0938343794762	11.4045700426999	11.5846572106823	11.3514288677516	11.211414823308	11.3167320278734	11.4062900549408	11.5117825662268	10.2562558732027	11.5889056370226	11.3386695380119
BTBD11;BTBD11	BTBD11	13.4818581059077	13.1478481238837	13.5594484188102	12.1565758175314	12.5449128390135	12.7020796325334	12.8659113305067	12.526960701462	12.7504864127092	12.7415023462775	12.7695062113578	12.8232658348679	12.7760271777012	12.4784236440888	12.7113469581282	12.945854839515
BTBD2	BTBD2	13.2777121597489	13.2866186856398	13.5501073245465	12.9750122527053	13.1145572085383	13.1005479179441	13.0807380072865	13.0110531793849	13.2477523844226	13.2844635934607	13.3292492982339	13.2961564377256	12.9523051509305	12.8181544111541	13.150007748379	12.8957012993179
BTBD8;BTBD8	BTBD8	12.515261209592	13.0902665508083	NA	NA	12.3065573170349	13.0749745947878	13.1298931350379	12.8522684195934	12.6087371966019	12.6409783264045	12.5883380778092	12.9368556007304	12.1208582567332	12.9759894368751	NA	12.7090879728293
BTBD9	BTBD9	13.3205676261978	13.8790763957682	NA	NA	13.3247522544966	NA	14.6692887948492	NA	NA	NA	13.4070932007932	NA	13.2586620679582	NA	13.0377453366408	NA
BTD	BTD	14.443813245802	14.5222088712643	14.5450700146557	14.5987989480575	14.9176274834913	15.2437870324546	15.2272327464065	15.3539685814437	15.1134646627597	15.0692923415643	14.880187817632	14.9761934901456	15.7805112559225	15.0027612123496	14.5842325316525	14.7117542639782
BTF3	BTF3	14.6050079214885	14.0903851330601	14.8473026629259	13.9832720375476	14.5875522214071	13.7046843371494	14.4157082723609	13.9730410843132	14.5273105274916	13.8034054198414	14.6050139844686	13.5359915335128	14.3459659880659	13.6977276725822	14.348405453518	14.2404454455467
BTF3;BTF3	BTF3	15.1523651912487	15.0412720087175	16.181868842602	14.337253085616	15.4432908213376	14.8695568762761	15.4764113339831	14.9825288828974	15.9040425904992	14.6865288828548	15.5918241698534	14.7467130532876	15.8711730947025	14.3501850415344	16.0426303529044	14.8519923052392
BTF3L4;BTF3L4	BTF3L4	14.4487804009794	13.9955880961375	14.4493137321282	13.9470650045351	14.4429847826823	13.6116574056621	14.4773304668158	13.800408816423	14.3760634780367	13.7633151866105	14.3289332566621	13.9551261247301	14.1267942901441	13.474242151383	14.2744250463265	13.8323117333015
BTK	BTK	13.5403751396168	13.4599705339667	13.4146094176109	13.9479254505544	13.7119626025393	13.839364127543	13.7988083736888	14.1472404610885	13.504119094438	13.4117935931523	13.3831112305317	13.1132756077602	13.4133827200434	12.8145021591801	14.3055386100821	13.932937013255
BTK;EPHA2;EPHA3;EPHA5;EPHB1;EPHB2;EPHB2;EPHB4	BTK	14.7571015720738	15.197472174317	14.5510671071398	15.1479478554734	14.88510898081	15.1616415809504	14.7188777378829	14.9941408265962	14.993399679255	15.0448117924544	14.5446414807915	15.2429339660747	14.8472817649853	15.1436180491138	15.1685238335112	15.1187324478876
BTK;BTK	BTK	12.5087758593832	12.2094078179674	12.5409368333702	12.7958986007659	13.1822552743492	12.8599038548425	13.0545619144247	13.4207999814309	12.6567135422637	12.3440247872656	12.4205455143176	12.5068679981936	12.8857632930747	NA	13.7586853765781	12.890686498023
BTN2A1	BTN2A1	13.8016187648116	14.2093083142282	13.8824369589875	13.9617674647151	13.8810887117703	14.1319186527593	13.7795251373511	13.7735884086293	13.7982409570649	14.0928685829291	14.0222268030144	14.1581582910478	13.8180971719929	14.0295855005864	13.8225304076573	14.0728695923652
BTN3A1	BTN3A1	13.8472284290911	13.3967472406738	13.575088347092	13.3285137697855	13.5026235280873	13.1115528753714	13.4570671632025	13.0262464342181	13.4308685972862	13.1270359295352	13.8369731222778	12.9837631715171	13.3172873216792	13.3951713262758	13.1601210921302	NA
BTN3A1;BTN3A2;BTN3A3;BTN3A3	BTN3A1	14.1991261448179	13.7731920236992	14.4752890955488	14.0588810100654	14.2622142817022	13.8557372233609	14.4694826528595	13.6284351394437	14.1263269700499	13.7335769820142	13.8997585804217	13.5372370244383	14.0226441996666	13.5512917430478	12.9627179019954	13.316667451967
BTN3A2	BTN3A2	12.9361863533274	NA	12.9504229408525	NA	12.6199867230748	11.9401120018546	12.261384343529	NA	12.129688346622	12.360811427778	12.5800204807397	11.9775339471366	12.2777265621678	NA	12.1570587965343	NA
BTN3A2;BTN3A3	BTN3A2	14.5787112695619	14.0771389506736	14.5677174847307	14.263407429965	14.5290981926392	13.8911675245789	14.5574693496123	14.1331291996128	14.2187213496847	14.2594315650255	14.4048164967017	13.7356106094186	14.2146476767385	13.9442218937894	13.2136743149595	13.160302458524
BTN3A2;BTN3A3;BTN3A3	BTN3A2	14.2149290817189	NA	14.3413802527974	13.6101729393437	14.3054895551604	13.6647465831394	14.503328078457	13.613754907918	14.0717816468077	13.6491086926733	14.0920980161897	13.3285031059191	13.881680453923	13.4977507242673	12.7481037733859	NA
BTN3A3	BTN3A3	11.815208925866	12.1063773347855	12.5555762787888	11.3795890113058	11.9039244168753	11.7775877223328	12.1604917852337	11.5811755068266	11.8901746928716	11.9068311006068	11.7054282979217	11.3693510540213	11.6313021938492	11.8226725660421	12.0780774299451	NA
BTN3A3;BTN3A3	BTN3A3	14.4953799458957	14.3540844688966	14.8165023171236	14.5021445934108	14.7278424755246	14.3009655283853	14.920739829757	14.4518638258778	14.5312785241559	14.4798107959394	14.1942628869469	13.7808171621392	14.7654716233007	14.4721386288691	13.3382419930807	13.4145162007052
BUB1B;BUB1B	BUB1B	NA	NA	NA	NA	NA	NA	NA	NA	NA	NA	NA	NA	NA	NA	12.6720319064099	NA
BUB3;BUB3	BUB3	16.6357552111803	16.3379249466598	16.5928209355054	16.4557983345658	16.6933081112139	16.403605385244	16.6910992541154	16.6602825460333	16.703484510215	16.673138847057	16.5644646928237	16.1902046096765	16.683569873273	16.4590967137282	16.9131980035322	16.1790762953843
BUD23;BUD23	BUD23	11.5061503910474	12.2490037942396	11.819280116374	12.2588663187474	12.1184460366222	11.7987836357814	12.3212135988875	11.922359622188	11.8612603522945	11.6043632663591	11.7023279508506	NA	11.5652023738374	NA	12.0364078307415	11.9109387336294
BUD31;BUD31	BUD31	14.3617601824593	14.3442456265182	14.3129714710961	14.4684359700689	14.3718114615184	14.1535897694816	14.2903025506583	14.3061387361005	14.3830625716451	14.5607579953804	14.2919301053196	14.3020781630133	14.2942755727282	14.4426300024163	14.2971403109371	14.0023538731639
BYSL	BYSL	13.2814430277363	13.5865524916685	13.2441706597448	13.9504399693354	13.394549785221	13.1938827631114	13.3200469154477	13.7344622959486	13.3713233891379	13.5695205827545	13.377088401354	13.3737254425482	12.9604646959999	13.3814756605677	13.9621428711405	13.8508945460132
BZW1	BZW1	16.332928986883	16.1530287841414	16.2655486490612	16.4654713409689	16.4901285448519	16.5618310916564	16.4289615723002	16.7305838233937	16.4954976240047	16.5588994655473	16.2953422600274	16.2395432441553	16.3595561495401	16.2329385082212	16.6554875936778	16.4714523306578
BZW1;BZW2	BZW1	13.2850745816306	12.8848648532051	12.9041174810742	13.6200125979444	13.6467911281044	13.605083882507	13.4229179624582	13.6996707574057	13.2805382484604	13.5310351059108	13.1347707773794	13.3850579493754	13.202714851757	13.1538056793408	14.5270131819466	13.8975716912853
BZW2	BZW2	14.4581976017426	14.7544664139501	14.3052728486734	15.1096328628418	14.7347514921087	15.1919085321078	14.7267342876266	15.2158651668665	14.7529201069671	15.1186963224337	14.5970461967107	14.6116396638922	14.437482498047	14.5230328295623	14.9165767980101	15.2163578576927
C11orf54	C11orf54	18.0651084284916	18.0415589161049	16.9991487904052	17.3851459904778	17.6125684756088	17.8997274642381	17.5848410104514	17.704972058203	17.7385987010386	17.7472730076537	17.5936656328134	17.91049647974	17.9573520191842	18.2192990417681	17.432816442689	18.2709915354502
C11orf68	C11orf68	14.4963806482151	14.5438146148766	13.9805998122847	14.5564174785097	14.3354892083151	13.9733300402758	14.1355949237387	14.2333796446257	14.4033412472845	14.0186353525507	14.2644669890549	14.4746384125557	14.1851923237969	14.4315726620363	13.788957292344	14.8424560120362
C11orf68;C11orf68	C11orf68	15.9438667783238	16.0777012195703	15.9004987441144	16.2652110811357	16.0367007932998	16.2686285407196	15.9976048210224	16.236384623375	16.1252118250787	16.0013755854274	15.9777814427038	16.2886634045022	16.085555638522	15.9815553267916	15.828126287811	16.2918828941473
C11orf98	C11orf98	13.2970696872045	14.4514791832595	14.1250074572346	14.1908665934907	14.0321520129493	13.5407935114521	14.2316664423114	14.5291976314086	14.3357160421295	14.334383344825	14.0426076675418	13.6447403850902	14.2256554511048	14.3220855123233	14.3496577291036	13.8106135113085
C12orf29;C12orf29	C12orf29	14.5895097702049	14.2855230777591	14.5416252400907	14.1940738574133	14.7613903477809	13.7598330565776	14.6372374908864	14.5827525637632	14.7181551750668	14.2200425775181	14.7173053563395	14.1281837171576	14.5509187105347	14.5665067264014	14.2580359930463	14.3476465237265
C12orf4	C12orf4	12.7361943940426	NA	13.2337949104275	12.7797193551434	12.8693964123278	12.9698720051427	12.8061964489832	12.4132228988843	12.8131375667466	12.6515425551181	13.0237469219226	NA	12.821381661129	NA	12.8822912015898	13.0134046820608
C16orf89;C16orf89	C16orf89	9.7875924445501	11.8392164983288	NA	11.5667713610434	11.0473089430412	12.355763854507	11.0019710875099	11.9854017836968	NA	11.8460886914501	NA	11.999714382566	NA	11.8156101747507	11.2292714527279	11.8818022511474
C17orf75	C17orf75	13.3605327231605	13.3803895116473	13.6772897286784	13.4985700541508	13.4573017637102	13.4052413795773	13.5778221014983	13.5358788469466	13.573913513941	13.7653887107496	13.7780048706195	13.5811696651186	13.7950638750403	13.8264213221344	13.6748955919056	13.6745719433004
C17orf80;C17orf80	C17orf80	12.7869644100248	12.5376354970685	12.8946482765331	12.6568810302239	12.7269429428687	12.2366761120508	12.1610347713042	11.9157164568885	12.6683598596294	12.4425952186795	12.6792026853163	12.5443180595587	12.746187891648	12.8953721077638	12.5419186048875	12.109365799641
C18orf25;C18orf25	C18orf25	13.442421088297	13.3996822930751	13.2158661993686	13.5989221401734	13.4134881351583	13.3716274265673	13.6871227023415	13.3699231487226	13.6146661948875	13.39004117834	13.1887625081963	13.5866469139997	13.5532432786444	13.4123361059909	13.235611523116	12.8565232671256
C18orf63	C18orf63	14.8796610800232	15.3723539005837	14.4249507183915	14.7485492854342	14.8019962630213	15.3903603406139	16.3404671782884	16.2477052588904	15.7021040507906	15.3741513419161	15.7742347673033	15.4575795281361	16.3162299718264	15.3727562554788	15.9180826218257	NA
C19orf12	C19orf12	13.700379338306	13.1614979499573	14.0641736504539	13.6228397919105	14.0187555677586	13.699160640618	13.9663584915789	13.8182992623919	14.1278099518697	13.6986135075706	14.0687252148383	13.8529029585747	14.3257321747924	13.9942736768977	13.7317487697204	14.0846091067707
C19orf25;C19orf25	C19orf25	10.9199781437684	NA	10.6155424066224	10.9932347530385	11.14751068796	NA	11.1196057898578	11.1902732265531	11.1869502136766	10.4771796570351	10.7667134367069	11.8632678390539	10.9724941312228	NA	10.7976236797381	NA
C19orf53	C19orf53	14.4257789231107	14.616310673168	14.4442905970575	14.5757343350871	14.4717386205825	13.8748376921801	13.3483506072472	14.0237079048462	14.8803291908024	15.0775011064637	14.1423578283566	14.4349589528541	14.3960509349743	14.9468851044724	13.5327905114723	14.8643107070818
C1D	C1D	NA	NA	13.0487712299046	13.4350581575758	13.0679871982827	NA	NA	NA	NA	NA	NA	NA	13.0748857040718	NA	13.3095900369144	NA
C1GALT1;C1GALT1	C1GALT1	14.1303938682147	13.8699626047867	14.3722338737486	13.884423186139	14.0433248245224	14.1320955609654	14.1278877346458	13.6752665583894	13.9907182263796	13.2487836435336	14.0040474716512	NA	13.7827075575844	12.8141648283572	13.947291856432	12.7233491478191
C1GALT1C1	C1GALT1C1	13.0846271469556	12.834468791288	13.382723603479	12.9372487022552	12.8224287513104	NA	13.1877313393897	12.9403020502011	13.1636243864944	12.4727225386751	13.0999565034768	11.8278134660715	12.9597783187497	12.414214773157	13.3206559598374	NA
C1QA	C1QA	14.7082401814183	16.0481163405553	14.7648683308489	15.1417458373613	15.6596172808624	16.737678211155	15.9446178665095	16.0901386923544	15.0787634123734	16.24024315116	15.1081315656145	15.674123030794	16.0445851962529	15.6732200436185	15.704630467942	15.7448299037517
C1QB	C1QB	16.4173049743829	17.6980678978798	16.5190647422937	17.2035669003859	17.2900590600338	18.1559372366248	17.5660828801114	17.8755462691045	17.2138943252053	17.5364390975211	17.029327611923	17.6738163412506	17.2762934796126	17.5573216556196	17.5073259230662	18.2408682600144
C1QBP	C1QBP	16.831050345175	16.6745570830811	17.1880533798327	16.8906138681843	16.7895373959935	16.5198027944434	16.9072969561089	16.6537555897325	16.8732130425229	16.4153987258212	16.9539212602154	16.8422079649286	16.6029424195661	16.492866626982	16.6567836139403	16.480767551543
C1QC	C1QC	17.2911510380314	18.5556174228204	17.5441199208013	18.1980407634674	18.4112604914913	19.2736595101819	18.850149504434	19.0829553314995	18.2427560429637	18.7554314536906	17.9909121243258	18.4654524287805	18.373253066173	18.5631782974321	18.5582889411378	19.0991644246999
C1QL1	C1QL1	10.3806017561697	NA	NA	NA	NA	NA	NA	NA	NA	10.5052458748258	10.279889111533	NA	NA	NA	11.8541671191505	12.1276913103065
C1QTNF3	C1QTNF3	13.4862317190493	14.5984733467967	12.0986117759774	13.2454967007542	13.2632048377403	13.9922054041649	13.2873080191535	13.1639789175425	13.2447924731509	13.9104004570204	12.664029438049	13.8285465100365	13.7520756334877	14.2826382057938	14.0043600280523	12.4937835859941
C1QTNF5	C1QTNF5	12.2468381817275	12.5499185136371	12.9877468774079	13.5923738858261	13.4303335848798	14.070286505417	13.1192393404001	12.8577999037685	12.7893774820891	13.3278237861189	12.6495983691522	13.5732515640362	13.393351571327	13.5541992809823	12.782997071898	11.89294669537
C1R	C1R	15.9156201170266	16.8317712146301	15.7301806204977	16.6892593050538	16.5633194720759	17.4636181943992	16.7146125136126	17.0908281268683	16.3068215316553	16.8729891900987	15.9905826134234	16.4240494401362	16.1183810906326	16.2701789381779	16.6313660297357	16.8383988793081
C1R;C1RL	C1R	14.0323470211271	12.4716929939749	14.1873073706379	13.2282742038658	14.7039688896012	12.4261515029312	15.0582073984203	12.2910911355026	14.6616172192259	NA	14.1469057284198	NA	15.1575912429415	NA	15.2234923739445	NA
C1RL	C1RL	13.8859348364546	14.191138946916	14.0415284967511	14.1939544157159	14.5547652558672	15.0553772223723	15.2181208917394	15.1088954611722	14.8534825511829	14.8389959910593	14.52940808394	14.5336395599688	15.0548983807905	14.0487191010621	13.9631531239796	13.6810205121495
C1S	C1S	17.4916496993744	18.1343163100107	17.0381475663393	17.929212355321	18.0414194751771	18.7936530538001	18.3055034306093	18.4992302557244	17.8418296321072	18.2319939037676	17.4800418776742	17.7860160855026	17.6953242478329	17.6025059424802	17.9009196770784	17.9221125551632
C1S;MASP1	C1S	16.0675168333332	16.7007237006137	15.6998566608786	16.5795803663704	16.4919741983133	17.2530038988079	16.6954119355593	16.9427907626766	16.4264017538238	16.6914340049519	15.7700329621248	16.3484667855122	16.211826770886	16.1465525529396	16.3677452304855	16.5952614476182
C1orf167;C1orf167	C1orf167	14.8751904374158	14.2320509659395	14.2933191444556	14.1992007352764	14.4287730999532	13.902482368836	14.4674473285979	14.204975044603	14.1235180132042	14.5692998571518	14.2001407119868	14.2530907406033	14.442428651089	14.2474111036284	14.6426832548974	13.9411673714708
C1orf174	C1orf174	11.9683731516526	12.1408948454137	12.0809591099925	12.3863116231855	12.0846137512933	11.9158185168325	NA	11.932479169919	11.9157458485015	12.4539040536433	11.363208302725	12.1021278624423	11.8991237539632	12.3872608284046	11.387477406108	12.0053585750069
C1orf198	C1orf198	13.2907313160437	13.8293979089678	13.4151531191738	13.7726084027619	13.530131911844	13.3581875279639	13.3578101321646	13.5755451278854	13.6519835398915	13.4683326135136	13.4113093418889	13.4217088877085	13.6385396824657	13.2643952436747	12.4791752158374	13.8059881944167
C1orf198;C1orf198	C1orf198	15.8612942871555	15.9623333587806	15.0227842438261	15.3271481994798	15.2400196983189	15.0053701647303	15.2501430231617	15.0716387404556	15.5157907051772	15.3076331743601	15.0639450794846	15.0207060450521	15.6031137034881	15.3512917585658	14.6111059929024	15.2553990572939
C1orf21	C1orf21	12.4918578241841	12.4004309048365	11.6053929066477	11.83477850361	11.8035819188165	11.6822926919289	11.872475169823	11.5826898736633	12.1384688453685	11.4656584276178	12.0169666883663	12.3801548317051	11.5412838740561	12.1141290803438	11.2487960189171	11.6704249742549
C1orf43	C1orf43	12.957797021571	13.4231542649156	13.1879354805309	13.3762053740335	13.2523331412989	13.2681394755731	12.8716577280003	13.001084065757	13.0376459758418	13.0679714420585	12.9674626670492	13.2305198572484	12.9002490825941	13.5041382110241	12.9954142600727	13.5415358847224
C1orf50	C1orf50	11.7065176403687	12.1706965213831	11.810669305782	12.6028556971	12.3951596631666	12.7538659936862	12.2126567607818	13.0545678904362	12.4797612929552	11.4015269776511	12.0831541378032	13.1946911509237	12.1805947430349	11.8185850139871	11.9720218785553	12.4720610810565
C2	C2	16.318960130848	16.3165279629075	16.5817968777019	16.5620802598815	16.7792886865685	17.18954629936	17.6503681138881	17.6378169656798	17.2500727787417	17.1415867306822	16.584348758309	16.5158099645409	17.683296208648	16.2061507813915	15.7699445992519	15.8612651545696
C20orf27	C20orf27	15.5200810252058	15.17902699108	15.4872046345452	15.2943726107526	15.6690563866317	15.5261519522446	15.6725193246587	15.7139683949839	15.75744248083	15.7001778438014	15.6926875472014	15.4731651452339	15.7176391892379	15.4730806533209	15.9679561249287	15.6802111506068
C2;C2	C2	15.8055458987355	15.9073601620213	15.9794449201797	16.1414300511087	16.2663853662515	16.5895660124868	17.1917919978219	17.0975538105557	16.6683023547464	16.6926802792128	16.1135848338122	16.1201856160832	17.1278932168195	15.9050814764698	15.3169942906278	15.6750852343757
C2CD2	C2CD2	15.4782139650768	15.1176107201981	15.8424805663679	15.0453708746898	15.4128688456102	14.7307596794889	15.4184719163564	14.9274022568348	15.2660791369006	14.6966659472763	15.592022690524	14.9317628390369	15.3219231577575	14.7786075814867	15.1732613092206	15.1915843383989
C2CD2L	C2CD2L	14.3079838388756	14.1818479399748	15.1057379729713	14.2190677428456	14.3274127781603	13.663075852343	14.5695384983598	13.7842045528004	14.4084664439835	13.7452405075117	14.7610152685346	13.9164293546826	14.355159760465	13.787402337631	14.2935498970175	13.9042369967801
C2CD5	C2CD5	15.2360890839055	15.2040496950928	15.0693292241024	15.0955515718147	15.0215597315644	14.9821925028338	15.053094031129	14.9021341498669	14.9928036499303	15.0782151880392	15.0727006454868	15.1501165672265	14.8471456388605	15.0754072438587	15.0136446589147	15.0174202888898
C2orf49	C2orf49	10.1120354434614	NA	9.76307290508722	NA	NA	NA	NA	NA	9.41891516188362	NA	NA	NA	9.66928370850432	NA	9.48894674706402	NA
C2orf49;C2orf49	C2orf49	13.9833521824888	14.2492655693459	14.2860434205009	13.9065834925082	13.8932908991258	13.5039203468874	13.6990821258809	13.6389098323258	14.2484022841055	14.1876913964006	13.8182455296879	13.8537698242617	14.0567382405579	13.7501561629602	13.7891856669819	13.790272249222
C2orf69	C2orf69	12.622392426266	13.0759988156105	13.145141308871	13.1944113775205	13.0793331184867	13.0483799661579	13.167729408074	13.2508863932189	13.0360953666399	13.0298282385247	13.1063859544762	13.2474930854208	12.8839293932694	13.1219357099891	12.7825974230402	13.1035154455141
C2orf76	C2orf76	11.4366122459005	11.2978792111858	11.67557780462	11.3525309004883	11.4546328445703	11.6716639473059	11.5079845361531	11.5376885592321	11.7901168362148	11.5268792544247	11.4753571123598	11.4397868771056	11.8689924127452	11.939783794056	11.996231224016	11.7398125134685
C2orf88	C2orf88	13.7654698750931	13.7368286511654	13.211938159231	13.0505736210144	12.9514577596444	12.9689954002788	13.1156210294124	13.275027471194	13.2794620718088	12.9373114945116	12.861826928619	12.933683088528	13.0104037825961	12.9916470024132	12.5796371791541	13.3799402574662
C3	C3	20.4457779491788	20.8271211632589	21.2048502317842	21.4476695199565	21.1420917248184	21.6562485926807	22.2167511754686	22.2556111374169	21.9734497763809	21.9502140898591	20.9310600704876	20.8897359027294	22.19585372319	20.8887672537678	19.9654739039571	20.6243304511815
C3AR1	C3AR1	12.5551362954953	13.1010410404203	13.0746247011753	12.900577816077	13.2165577047933	12.7344739393784	13.4671715550411	13.0262021715666	12.7087962660888	12.5834310552689	13.1742112396127	12.8647829278483	12.8502855655747	12.5788871712392	13.2555430805659	12.8170928496886
C3orf33	C3orf33	11.0202766226058	10.7323583487129	11.1093103051923	NA	11.2186081151033	10.6742147816058	11.6111501049613	10.5946150681837	11.5537463345703	11.2050123536804	11.3575497505918	10.3437688417615	11.2409388371276	10.7413389385202	10.8986619212805	NA
C3orf38;C3orf38	C3orf38	14.8949380250154	15.3342954479781	14.6821709423625	15.0183780057609	14.8013901049951	15.0183823137123	15.0482554054569	15.1888726779583	14.9855646837896	15.0962577035105	15.0829525659967	15.0524660075569	14.8989451285541	15.1651719150444	14.6970207520748	15.1285993201105
C4A	C4A	16.6217270283648	16.7219853467186	16.0530605416059	16.59442367357	17.197676624493	18.1630236611459	17.6122976579908	17.8753606172268	17.1513257770106	17.70193495184	16.7899798439606	17.4375586239817	17.9978784510796	17.2976343637851	15.9858142187723	16.9639290243918
C4A;C4B	C4A	19.482139554754	19.9025349187157	19.8127486704517	20.1530163221299	20.1671911493491	20.978170182152	20.5440612437336	20.5594668734787	20.7839531981854	20.8502963304727	20.1708803545234	20.2314009687685	21.2848479607825	20.1182582623704	19.3328942030948	20.0528950572404
C4B	C4B	18.3418392400912	18.5156068441053	18.6106033677857	18.9780715576514	19.1170591502669	19.6511898854643	19.1275169541083	19.04591327548	19.6093872424837	19.5398902760445	19.0181439105693	18.9701067396694	20.0944637651676	18.9121850064528	18.0008302105282	18.7619449456288
C4BPA	C4BPA	17.3547832115369	18.1375280865101	17.6504669577529	18.448722069774	17.7223463128004	18.4777464240574	18.4706547663802	18.2423519527195	17.4756778980437	18.1633285611784	16.0319783190456	16.4452276334973	17.3066567689703	16.4920847402048	17.2760957818286	17.2418861290602
C4BPB;C4BPB	C4BPB	14.2898995110629	14.977204929399	14.6370641477857	15.3599017072271	14.5023152799324	15.4705293666152	15.6139888248893	15.1577987084242	14.6360113550475	14.9673782284241	13.3360725068302	13.7314796938845	14.4417760495693	13.6974451309158	14.1043647565173	14.4693603051302
C5	C5	16.6852889491376	17.0140835651934	17.556759405427	18.1348642436691	17.5017413840254	17.7542753948053	18.3487501296426	18.1816889059544	17.8885799698047	18.0091808516227	17.8022942277214	17.7074402757053	18.7992078602329	17.3711345898439	16.610102362027	17.048168311658
C5AR1	C5AR1	14.23785257868	14.4327302949582	14.3386160556521	15.209121887167	14.7584036052218	14.7875733097649	14.4567319199918	15.3854163494791	14.4411612140681	14.7258116664648	14.0829141056638	14.4932675462972	14.122211001659	14.4419813589576	14.9491812377758	15.1142661722232
C5orf22	C5orf22	11.9925184613995	11.5236473639206	11.9406241308402	12.0198171020953	12.2290981976017	11.7759909141502	12.2346457846732	12.3040122033695	12.560862978289	12.1505041583742	12.3828774570851	11.9986688480972	12.3923341188125	11.6777793466704	12.21241807853	12.1329310334758
C5orf24;C5orf24	C5orf24	12.9952247019899	12.9134723941956	12.9232389667384	12.9130426782543	12.6850285558043	12.5822412350701	12.3272626493553	12.0028559830449	12.7762327940114	12.9552541189931	12.5200813630212	12.535467177315	12.5934053297269	12.9106893433017	12.0908770218591	12.8831721188198
C5orf51	C5orf51	12.9655202678582	12.7987091772319	12.5683142866228	12.7059910607323	12.950104147675	12.4199950553131	12.6005264285432	12.8535155219247	12.7330931970255	12.4594758435502	13.0759611688108	13.2702980952029	12.776007083135	12.852249444974	12.7420661938712	13.0679337684013
C6	C6	16.3824366082395	16.5146387166523	16.0009372740606	16.5613186460376	16.8825519995968	17.2871453473825	17.1941780875709	16.9293819644339	17.1034716829659	17.2287914781782	16.6973346448682	16.6161584556559	17.7428692576125	16.3266889635553	15.5835678117272	15.8263283787507
C6orf120	C6orf120	12.6848516504238	13.317539805017	12.9040957904716	12.3883937408714	13.0454246088791	12.3353866431303	11.9508591392729	11.7828114085272	13.1504106356476	12.0282981978518	12.475815968513	12.073157305198	12.0636638259197	12.6242540009978	12.906278683945	12.8518357394977
C6orf136;C6orf136	C6orf136	12.6841183298202	12.7079613545702	13.2388437373766	12.1959914341651	12.6265883921342	11.9403997741059	12.7970124323841	11.7196922456157	12.5195124461721	11.4139025404854	12.9607346543791	12.2253106742917	12.8102097071299	12.1292846061758	12.5695011900206	12.302419536238
C6orf47	C6orf47	13.9153648142614	13.4628783059083	13.7292931731038	13.6549328913991	13.8125461171462	13.1362817050472	13.9746996127071	13.2549116671011	13.7542948121968	13.5795907491851	13.746866099622	13.3331204015594	13.3173907763922	13.153213181422	13.6375167364146	13.2810612434457
C6orf89	C6orf89	13.6962482856278	13.3895502528087	13.8491133726567	13.4183906899615	13.3258902498309	13.1775595693995	13.4268163270598	12.4176821373586	13.33640036966	13.0861800544217	13.8414672295804	13.1959008722692	13.3213349492948	13.4454314985864	13.1415152158924	NA
C7	C7	15.9098033233785	16.4922104738845	16.293975319786	16.9671931562621	17.0240764239067	17.8914579948447	16.6843274534792	17.0722807330511	16.922119506019	17.1916294612899	16.8485409966232	16.9848500274326	17.9063370587765	16.9497304722088	16.4631009359493	16.9109647997924
C7orf25	C7orf25	13.1879499301948	13.3966445431258	13.3946170187009	13.1223793827987	13.300575891858	13.5595631190063	13.4335584554144	13.4918829145217	13.4293972588113	13.3515286053846	13.4043766758408	13.4682838996963	13.4183416253595	13.5201778511538	13.0888391164727	13.0200135198029
C7orf26	C7orf26	9.97214694559794	NA	NA	NA	10.49433560069	NA	NA	NA	NA	10.4180423306931	NA	NA	9.02287266794831	NA	10.150331191152	NA
C7orf50	C7orf50	14.1382600909332	14.0935461002577	13.9887564591066	14.2644105637699	14.1358709059615	14.0836507836218	13.8658819356074	13.998901326604	14.1768967304034	14.4193242121322	14.1302021059631	14.1169451586239	13.8911991492905	14.2281071956591	14.1473734649004	14.359469321324
C8A	C8A	16.8055899790414	16.9990809464823	16.8278013672606	17.2099486654081	17.7508540172307	17.9091120345109	18.0450211962335	17.9424887631812	17.3990434601302	17.6485911458452	16.788826336923	16.7628414112031	17.4236538559907	16.3158975778952	16.3778537233558	16.6595833972533
C8B	C8B	15.5830378458484	15.6868453754769	15.7617130882779	16.0067493172217	16.5138436028647	16.6700027299092	16.9229630090683	16.5793208032583	16.2137118278739	16.3945279230749	15.5769280146266	15.3967129675917	16.2245600258063	15.0629754187917	15.3017509558301	15.4047575069224
C8G	C8G	17.7322106352975	17.9448383484324	17.644256224621	18.2275070691136	18.7069507629628	18.8612396963421	18.7996452120445	18.6795843176347	18.2065433267395	18.519794879093	17.7482535991782	17.6961245933787	18.4819292175467	17.3480640494773	17.2887142206606	17.5976887136071
C8orf33	C8orf33	13.4059201562697	13.1090239626203	13.3468902242756	13.4719884121338	13.3369182748044	12.9624252244934	13.3849545836601	13.30994095753	13.3436036661508	13.3360345266302	13.4095530188202	13.3121200341596	13.2071094600543	12.7428713388569	13.2552051103281	13.0329770532282
C8orf37	C8orf37	NA	NA	6.9518675043269	9.05186419172176	9.30076819168549	7.88762577637246	8.86782824546407	9.1088385604345	9.3897557714823	8.90744052529391	9.92001037941332	7.67416401435537	9.64118749915518	9.76546844451592	8.78600818696621	NA
C8orf82	C8orf82	13.6699134670577	13.9655564256208	14.3347143319344	13.6733483695114	14.2274266129164	13.8525680846285	14.4778471220452	13.4099092610875	13.8634912474812	13.4245272002996	14.2811307528221	13.500545199101	14.3914153834302	13.4964932359011	14.0271255626391	12.8558554209198
C9	C9	18.3289136845239	18.3617060811467	18.9472491539816	19.3402677775216	19.146292967305	19.3916823707788	19.8446106107957	19.7031382931489	19.3719680668205	19.3523949352309	18.6601487033132	18.6589454281825	19.0604995946333	17.935625238796	17.6703029942337	17.456237797988
C9orf64	C9orf64	15.9659540188007	15.9059881787809	15.5787880096592	15.7545193550255	15.8966821657454	16.0510529210641	16.0695422100043	16.4281174185143	15.9430392274345	15.9138909633378	15.9358292107409	16.0465928928086	16.0723504373113	16.2739379795517	16.1284932321725	16.4933750858388
C9orf72	C9orf72	12.8831742763384	12.2917466171637	12.3449735277585	12.4688757090545	12.2137775327047	12.3326220815901	12.7299759341667	12.568528331844	12.4092500782107	12.0416023988128	12.5662887072345	12.4366198695387	12.1746009808519	12.2459453123004	12.4354235290918	12.5634264668455
C9orf78	C9orf78	11.3487955345067	11.1792808834379	11.4287889510993	11.3763423346175	11.5425151752882	11.4084199727348	11.4258348178502	11.4622824263408	11.3739759709012	11.0280649053751	11.0094017627745	11.4223123777259	11.370745746933	NA	11.1207146630647	NA
CA1	CA1	18.5327564211973	19.5113115432986	16.308845290654	19.9738699261921	19.4261529772207	19.5630142189251	16.9853406438691	18.6675799726443	16.7841772517022	19.6740241507557	15.2719827201728	16.1673376160314	17.3145735234042	17.7414987036568	18.6406885140224	19.2811496734958
CA13	CA13	13.5846365918387	13.0537997133936	12.9434437768564	13.0782869628096	13.71686971405	13.1966742830901	13.6917682358015	13.7711204385997	13.6849825076692	13.1993854549679	13.4630870995326	13.3449039252432	13.7279740373729	13.0819711956429	13.8610218013515	12.7176158120857
CA14	CA14	13.7439946918218	14.3038560618869	13.6750910486	14.2073895102713	13.5086124846995	14.0329198669626	14.1993948556911	14.3798866984662	13.3620641306748	13.8542252842344	14.261274411085	14.7149134980188	13.8276843133815	14.3818863377729	13.9975687308302	14.7935331304816
CA2	CA2	17.8348786948826	17.4130655834437	17.2805047436351	17.9747601304663	18.1601314153152	17.6796230987285	17.3758057807129	17.1646943855022	16.8021733368048	17.9742926209595	16.843612070964	15.6951410393539	17.4127497651959	16.2940427253015	17.6017077426134	17.1174072636092
CA3	CA3	16.797736995395	18.9171066288947	16.1622319678316	17.1423079932003	18.1778155348369	21.1823804017383	15.7118126036571	16.545672026356	15.4180159407703	18.5647943462254	14.6218371926547	16.4951407021983	15.5557751895697	16.4380225804289	16.7315116989425	16.5451955768393
CA4	CA4	12.0546233175806	12.0852959554536	12.4588600355129	12.3774547595083	11.9881016879788	11.5636980659344	12.2061018117204	11.1516938463762	12.0548063555672	12.8342137305546	11.3884859063813	11.5231607315697	12.5934944288196	12.1212064205586	12.4015506996244	NA
CA5B	CA5B	13.9247723394372	13.0528032847164	13.4957347422488	12.9285346147783	13.7618589194081	12.9877887068588	13.5327768866588	12.2286777771642	13.6937119800598	12.9274972766203	13.7803203376246	12.9533893069382	14.2332012646597	13.1100487623546	13.1029439803587	NA
CA8	CA8	12.2503976652566	NA	12.6179456038859	12.9027818052579	12.5347659945998	13.2001361595348	12.2606772835445	12.2439961791261	12.1393284237465	13.4900369390447	12.5071884372464	13.4395030001938	12.1308557052643	12.8000163855728	12.3719799093936	12.2618157955245
CAAP1	CAAP1	11.9853385193641	12.0272146788136	11.7581156616341	11.7068701545124	11.6781880065199	NA	12.1410391060974	11.6253274326553	11.9289400854074	NA	11.8136803154715	11.4610341285982	12.2923096852611	NA	12.076042358318	NA
[truncated: 10,604 more rows]
