# Supplementary material for: Multi-omic integration with human DRG proteomics highlights TNFα signalling as a relevant sexually dimorphic pathway
Source: bioRxiv. 2025 Mar 17:2024.12.06.626968. Originally published 2024 Dec 10. Preprint. [Version 2] doi: 10.1101/2024.12.06.626968 (PMC11661068; doi:10.1101/2024.12.06.626968)
Supplement: Supplement 4 [file media-4.csv]

	logFC	AveExpr	t	P.Value	adj.P.Val	B
LYNX1	-1.78952323237595	16.2860575916389	-18.7128243454444	1.17970391795686e-12	1.0146633398347e-08	19.0474994616316
CLDN19	-1.81515900193988	16.959848577801	-16.1061803638499	1.28118435742677e-11	5.15168784525673e-08	16.8443700148802
SLC1A4	2.05475592559145	16.5022929445888	15.5017949067239	2.33922686813617e-11	5.15168784525673e-08	16.2768216810424
MPZ	-1.79400601085509	22.5937379444485	-15.3512805668594	2.72632849176409e-11	5.15168784525673e-08	16.1317971929488
DUSP15	-2.21086634948297	16.3427064359587	-15.159933585706	3.31859714553884e-11	5.15168784525673e-08	15.945242803055
MBP	-2.0889814615795	22.5671760215623	-14.9975628214685	3.92773640277926e-11	5.15168784525673e-08	15.7849872098506
RAP2A	-1.37531109225436	15.7330814023488	-14.8901095911116	4.3949721723535e-11	5.15168784525673e-08	15.6779335187095
PRX	-1.91194428953471	21.2022126201732	-14.8079403693795	4.79171058737982e-11	5.15168784525673e-08	15.5955260381937
PLLP	-2.0009603855636	14.4186996485482	-14.540495892397	6.36675692041543e-11	6.08449736361034e-08	15.3239930689327
RAP2C	-1.0818048542051	15.0923522554061	-14.262412097306	8.59701621774938e-11	7.39429364888624e-08	15.0361694412931
RHOBTB3	-1.10326634887379	13.713732669657	-14.1167385781449	1.0081971366457e-10	7.50701085560173e-08	14.8831081583631
DHH	-1.94085708737548	14.5419104910626	-14.0820787975032	1.04736809983979e-10	7.50701085560173e-08	14.846455620935
PALS2	-1.74827613093905	17.4261781024509	-13.8796150192936	1.31068347036909e-10	8.44413998875602e-08	14.6305226975522
PMP2	-1.82067537017953	23.3345854813107	-13.8370364978626	1.37446761821398e-10	8.44413998875602e-08	14.5847104258709
RASAL1	-1.4497878742985	13.6040264317562	-13.7375389523156	1.53662929671328e-10	8.81103238735394e-08	14.4771063393221
EEF1E1	1.34663226760731	16.0317663308723	13.291598867893	2.5547886699948e-10	1.33536331946822e-07	13.9851793888857
ANXA3	-1.37326799011762	18.7029943238441	-13.2634496107164	2.63936477513775e-10	1.33536331946822e-07	13.9535871259901
MAGED4	1.73080521637593	13.5195115645289	13.1928025535171	2.86489669621778e-10	1.3689431380094e-07	13.8740112350152
SLC25A10	-1.08758679973405	15.0779276556824	-13.0467215434445	3.39819438878708e-10	1.53830894410304e-07	13.7081509619888
DRP2	-1.7086841422467	16.6963433641856	-12.9341830137829	3.88003898235792e-10	1.63854260091134e-07	13.579150641439
SLC12A2	-1.3809383738144	14.9497534688583	-12.9083224006284	4.00062720836392e-10	1.63854260091134e-07	13.5493551951236
PLP1	-1.90004177473917	20.3337872549309	-12.7627569204428	4.75729662498541e-10	1.85988673961361e-07	13.3805707614108
FARSA	1.68174906883743	15.2066043407107	12.708302352438	5.07791990169693e-10	1.8862020039756e-07	13.316959344628
ERLEC1	1.02499254655461	15.9925734507772	12.6693500256454	5.3211931162996e-10	1.8862020039756e-07	13.2712983603449
CADM4	-1.8361984174119	19.9993715447403	-12.6445420172358	5.4825078594803e-10	1.8862020039756e-07	13.2421485005076
PCBP3	1.62836884215115	14.5807564809336	12.5704299064106	5.99586352334051e-10	1.98347777554814e-07	13.1547430054934
MARS1	1.39920944519227	17.4432529287928	12.4075706341623	7.31032272364373e-10	2.29802311066329e-07	12.9609590796424
EPB41L3	-1.4705909248033	17.7021451606263	-12.3887137830329	7.48106581776214e-10	2.29802311066329e-07	12.9383681460767
SLC44A2	-1.40014943783764	15.8134541121329	-12.2946584723839	8.3977451545496e-10	2.49065538187176e-07	12.8252076387799
SUSD2	-1.2269570393107	15.6108453524896	-12.2252148572302	9.15011879681643e-10	2.62333905904727e-07	12.7411415599869
RTL8C	1.45955079812571	15.1086712164521	12.0550053816746	1.13107765636555e-09	3.13819320077421e-07	12.5332141607652
MPP2	1.2740426447043	13.0973334333627	11.9739034751492	1.25236027907106e-09	3.24193255353548e-07	12.4331915985371
EEF1A2	1.33936400301792	21.657231928539	11.9461987171958	1.2968685591178e-09	3.24193255353548e-07	12.3988817805982
CEMIP2	-1.79492545639292	14.3250945943118	-11.9127857036222	1.35277367591368e-09	3.24193255353548e-07	12.357406349118
FARSB	1.65534692309962	16.9882837115805	11.9070403401574	1.36263956558289e-09	3.24193255353548e-07	12.3502640023207
GJB1	-1.54201135464805	14.2549378589273	-11.8973517525518	1.37944875207584e-09	3.24193255353548e-07	12.3382125459829
SIAE	1.96086483709082	15.7545153247503	11.8682235308908	1.43131280985669e-09	3.24193255353548e-07	12.3019267798921
B3GAT3	1.32418720292796	14.9751777426584	11.8618158905512	1.44299506499032e-09	3.24193255353548e-07	12.2939337867762
ELAVL4	3.51631196352061	13.9173747120444	12.4516903459144	1.47000778500039e-09	3.24193255353548e-07	12.3087638584086
UBL3	-1.30187665767384	14.9189049426934	-11.7835941995264	1.59398554741187e-09	3.31010655491873e-07	12.1960426121872
EPDR1	2.03941462649199	18.9564832210358	11.7762107193513	1.60907304981213e-09	3.31010655491873e-07	12.1867722092017
POGLUT1	1.00313836888156	15.3319112642061	11.7165077679589	1.73673690069724e-09	3.31010655491873e-07	12.1116186741234
MSI2	1.21765765380625	14.5081088261274	11.7075153490584	1.75687132292047e-09	3.31010655491873e-07	12.1002692694877
NACAD	2.45623890953183	14.6821585146322	11.690216454499	1.79629866692176e-09	3.31010655491873e-07	12.078414167141
MYO1D	-1.42960055487246	16.4670362227986	-11.6855012727272	1.80720623763501e-09	3.31010655491873e-07	12.0724520612596
DHCR7	1.41234759529477	15.9064211102491	11.6758398092681	1.82977440925991e-09	3.31010655491873e-07	12.0602288935482
CD55	-1.06548932795601	15.2700378046041	-11.6608298098995	1.86542672194936e-09	3.31010655491873e-07	12.0412210507419
PLSCR3	-1.03870721699664	16.0155269071465	-11.6467691681469	1.89948796222651e-09	3.31010655491873e-07	12.0233955352942
EPRS1	1.03981245352056	17.8312527338517	11.621330940618	1.96278556273162e-09	3.31010655491873e-07	11.991096995656
CKMT1A	1.81801895104103	16.9220758714761	11.6122255423952	1.98597886980743e-09	3.31010655491873e-07	11.9795206485665
RARS1	1.06118252646365	16.6916159340409	11.6098686444431	1.99202925965559e-09	3.31010655491873e-07	11.9765228340079
VAT1	-1.14267797181951	18.7644737113571	-11.5984941159265	2.02150284889693e-09	3.31010655491873e-07	11.9620475618173
FXR1	1.19959016707039	16.1443381640871	11.5915536345751	2.03971221265775e-09	3.31010655491873e-07	11.9532088522116
SNTA1	-1.1807405536568	17.2346460503253	-11.5257051294999	2.22131810555387e-09	3.53806611590164e-07	11.8691153361676
CLUH	0.916278828516161	14.8878398295321	11.4777062063722	2.36437894591604e-09	3.6974587843316e-07	11.8075475951341
SFT2D2	-1.20141604812032	16.5542708211429	-11.4475623644452	2.45915464792901e-09	3.77699805836383e-07	11.7687656412535
PIP5KL1	-1.62812425455554	12.8286932629523	-11.3819753654151	2.67945532236451e-09	4.04315705748371e-07	11.6840710778937
HSPA2	-0.957312679393823	18.8021672164843	-11.3185573918683	2.91229585075151e-09	4.31873389867478e-07	11.6017676655978
GOLGA7	-0.68624567403036	15.2977246274048	-11.2673240121304	3.1159284602037e-09	4.51290176618401e-07	11.5349812755641
CBLN4	1.32605095925027	15.8425941981765	11.2563331065355	3.1615337865326e-09	4.51290176618401e-07	11.520619220336
SLC27A6	-1.49847193297824	16.2561611076808	-11.2360013042547	3.24775954943486e-09	4.51290176618401e-07	11.4940188816018
AHNAK2	-1.52296831185656	16.3178725423383	-11.2347586797943	3.25310905131274e-09	4.51290176618401e-07	11.4923917786991
PDK3	1.23691486496032	14.9642727046704	11.2135360744518	3.3459181986225e-09	4.56797498830986e-07	11.4645784536127
LAMA1	2.45206024692533	16.5541913215453	11.19303491152	3.43822135367729e-09	4.61917279320537e-07	11.4376670126024
SLITRK2	1.30935884625685	13.6493260957357	11.1816078566706	3.49082934029007e-09	4.61917279320537e-07	11.4226483281023
ALPL	1.94023384487362	14.6023249885625	11.1560936305744	3.61137284463155e-09	4.70627542979939e-07	11.3890665134326
GNAI1	-1.60460462025641	17.8761356914399	-11.098307673697	3.90087208242786e-09	4.94898567078153e-07	11.3127615358353
GLDN	-1.34604362890049	14.5407208667682	-11.0884475393247	3.95266097302849e-09	4.94898567078153e-07	11.2997071103083
CD9	-2.50993593603257	19.4272099973453	-11.0851322486017	3.97023615026073e-09	4.94898567078153e-07	11.2953155420822
IARS1	1.37999425321523	16.9628434355585	11.0586333024262	4.11370357907948e-09	5.05456635480895e-07	11.260173119467
PURA	0.998740584449436	18.6881995316753	11.0410134226913	4.21211070879812e-09	5.10258650793981e-07	11.2367656972272
POMGNT2	1.15910740945429	15.1066213499369	10.9813842473978	4.56392760341469e-09	5.45199184957913e-07	11.1573109312538
RALA	-0.913896409387007	17.2942529769456	-10.9554157409032	4.7266856812759e-09	5.56907171844576e-07	11.1225924436696
STBD1	1.86086813811736	16.5154017643804	10.9071098341466	5.04590156384712e-09	5.86483775008771e-07	11.0578220644364
G3BP2	1.49759532163912	15.8528960919374	10.8875545881066	5.18150458950487e-09	5.8829550350807e-07	11.0315318957949
GABBR1	1.65482338724919	13.0968195250577	12.0142960135898	5.19828604425222e-09	5.8829550350807e-07	11.1079778984939
VARS1	1.0610932496669	17.1331657946622	10.865360175752	5.34006552069052e-09	5.96492253811158e-07	11.0016447594301
SLC7A5	-1.26607508630959	14.0171662897944	-10.8392460339618	5.5331886982824e-09	6.0873821934138e-07	10.9664126153996
HABP4	2.05902242187084	13.8353394572354	10.8315824632816	5.591247451223e-09	6.0873821934138e-07	10.9560595282387
IGF2BP2	-0.786439455727709	15.0785320486934	-10.8181364692265	5.69466727621104e-09	6.1224791553364e-07	10.937879631816
TSPAN14	-0.732413299726153	15.5384895662685	-10.7910131018948	5.90945796156579e-09	6.27496887992931e-07	10.9011485385309
CMTM5	-1.2612133066541	16.6355478820812	-10.7419753800204	6.31970331384983e-09	6.56039576978163e-07	10.834541490813
DARS1	1.11283076203279	16.5826134408453	10.740694912295	6.33080861402018e-09	6.56039576978163e-07	10.8327988120984
SLC4A4	2.29710920168394	13.9404109269487	11.202945042356	6.61207229567788e-09	6.69359991510096e-07	10.8371920840296
EEF1B2	1.26460295657059	18.0037774308183	10.7024798784674	6.67186769498524e-09	6.69359991510096e-07	10.7807083914295
FXR2	1.19487843182445	15.3205643676457	10.7001806140753	6.69299478399086e-09	6.69359991510096e-07	10.7775692942324
GHITM	0.873521574851893	16.6410617641438	10.6917950050628	6.77064518792912e-09	6.69359991510096e-07	10.7661159281464
CDS2	1.57688465448941	15.7954412534554	10.610117865751	7.57845438212796e-09	7.40707797053211e-07	10.6541616535591
ADD2	-1.21178517336255	14.4197335636355	-10.5753440364584	7.95257622969802e-09	7.6854054102958e-07	10.6062781025353
LNPEP	0.94180132173571	14.743668730364	10.5405194728418	8.34675588392834e-09	7.97671637307418e-07	10.5581927502871
M6PR	0.974402689750175	14.6291156322766	10.5174345088315	8.6193371672277e-09	8.11635978777e-07	10.5262442987058
CTNNA3	-1.3149838765298	15.999261385873	-10.5072985796016	8.74196162475632e-09	8.11635978777e-07	10.5121982424285
PYCR2	1.1367679552159	14.4520159788195	10.5045137042101	8.77597326197663e-09	8.11635978777e-07	10.5083370766397
MICU3	1.18716539305004	13.3901938842324	10.453085774994	9.42970936794041e-09	8.62818407166548e-07	10.4368803153629
SIRPA	-1.25586556673138	16.8872313438045	-10.431214391389	9.72306797983721e-09	8.80295870469261e-07	10.4064027550694
STAU2	1.55072174646784	11.5371638474498	10.3681840154758	1.06234055950486e-08	9.45587800524041e-07	10.3182745342694
ATP2C1	1.25443355171029	14.5875268352412	10.3654685257321	1.06641107604734e-08	9.45587800524041e-07	10.3144678687925
ELAVL2	3.29757335502748	14.283319335717	10.310206572219	1.15291002023146e-08	1.01185500857253e-06	10.2368213245338
PLBD2	1.52501966295522	15.7440004217789	10.2974591742358	1.17389064771945e-08	1.0181066729955e-06	10.2188620182575
LIN7A	-1.29138347755963	17.2172738289961	-10.2915767572915	1.18370732821242e-08	1.0181066729955e-06	10.2105683791493
GAS2L3	-1.19013200144814	13.9167577615142	-10.2597291645142	1.23837433778391e-08	1.05457996824549e-06	10.165598982987
ACADVL	0.832760851351246	16.6578234001462	10.2474544758213	1.26014686631048e-08	1.05686790829427e-06	10.1482364777753
SPTBN4	-0.887293472584066	12.8626858288746	-10.2443947678267	1.26563649057446e-08	1.05686790829427e-06	10.1439058921867
TTYH1	1.96719895281712	14.4719187719444	10.2240599535746	1.30276502757502e-08	1.07741173097815e-06	10.1150980373374
COQ10B	1.32534033343638	14.4661715134805	10.2104749978063	1.32820572667277e-08	1.08799023382024e-06	10.095826567197
PLEKHF1	-1.11159729356185	14.1957594070141	-10.2001856110724	1.34782198984414e-08	1.0936431070424e-06	10.0812162841753
RABL3	0.757214651057728	15.521072787054	10.1856551057905	1.37604384573421e-08	1.10610776795887e-06	10.0605634887226
RAB8B	-0.634794743156942	16.7053907908285	-10.1173320833408	1.51731887608305e-08	1.20837589381392e-06	9.96313216790508
CNP	-1.26213567095659	21.2086609451822	-10.1023673843466	1.55024953493261e-08	1.22327488531701e-06	9.94172100297667
MYO1B	-1.15209238298603	17.0584096846363	-10.0877747683982	1.583085208279e-08	1.23782871603706e-06	9.92081758645106
PURG	2.17411620803586	14.1597453759349	10.0630863528197	1.64031267225059e-08	1.27102065711958e-06	9.8853968321314
CLDND1	-0.83428524818798	14.7119818953179	-10.0071286873439	1.77821871751763e-08	1.36557671333653e-06	9.80485486583676
SEMA7A	-1.28797366469959	14.5810290472507	-9.96729092902519	1.88378665355727e-08	1.43384504488903e-06	9.7472951147468
OTUD7B	-1.06188084100339	15.6793237792574	-9.93784349866916	1.96604145471035e-08	1.48332653964594e-06	9.70462989648168
SVIP	-2.43867173342056	18.3250726363078	-9.88070594838204	2.13659065391776e-08	1.59798401863884e-06	9.62155831248235
MYADM	-0.714205436095536	17.5002091073341	-9.84920574378989	2.2371961438429e-08	1.64572172015155e-06	9.5755978165401
FMN2	-1.47089960121718	12.9774940668844	-9.84875030834459	2.23868667896444e-08	1.64572172015155e-06	9.57493246099628
EPHA2	-0.911232781843401	13.6024882404459	-9.82591374137083	2.31477899381896e-08	1.68723848524041e-06	9.54153887805913
SGCD	-0.947517998313678	17.019114708847	-9.77861546721247	2.48114780700119e-08	1.79330691495943e-06	9.47218061169079
CTIF	1.01470412739235	14.1552159979215	9.75406866786183	2.57239516525031e-08	1.83557428749658e-06	9.43608133167591
SLC44A1	-1.21122059061495	17.0745894079849	-9.75145666317511	2.58231006612122e-08	1.83557428749658e-06	9.43223585124551
BCAS1	-2.07143582236568	18.2901579350009	-9.73044894105351	2.66352733071536e-08	1.87778676815433e-06	9.40127825861207
MELTF	-0.883839310835032	13.5555824012759	-9.70465293099597	2.76694059423235e-08	1.92662139588211e-06	9.36319304310728
NDN	0.984485873866312	13.4166729348414	9.70205264399859	2.77759624566191e-08	1.92662139588211e-06	9.3593496034752
TARS3	0.96111696532356	14.2899362363551	9.67696996423407	2.88262185797272e-08	1.98224714904881e-06	9.32223409153904
UBTD2	-0.722026681599734	14.8026680604289	-9.66997235044819	2.91266000954867e-08	1.98224714904881e-06	9.31186619018423
PPTC7	0.843212703221003	13.2498966595266	9.6666741782424	2.92693161178002e-08	1.98224714904881e-06	9.30697748571332
GLDC	-1.23835460161912	16.1028653537229	-9.61660967562106	3.15281833475986e-08	2.11854613259918e-06	9.2326102490278
PJA2	1.40332847472084	12.5318172854499	9.56588256830047	3.40043855098353e-08	2.26722263387669e-06	9.1569528958582
SHH	-1.36758464202249	14.1760887687343	-9.52942067132413	3.59098317426524e-08	2.37584971398887e-06	9.1023805079262
NAT8L	1.30401674342455	13.0392665864303	9.51414472037712	3.67411440434914e-08	2.39697168826016e-06	9.07946941287056
SCD5	1.18374534426727	15.1202977296369	9.51332263099763	3.67864507441392e-08	2.39697168826016e-06	9.07823563224203
DDAH1	-1.46627279174302	19.3360302760637	-9.48691294461125	3.82735766610051e-08	2.46985767907132e-06	9.0385568581117
NFASC	-1.24348703841613	15.9610837532646	-9.48334360054312	3.84793546094125e-08	2.46985767907132e-06	9.03318768466563
CTSD	0.859454381374334	20.5399886365367	9.44907953672653	4.05148287710755e-08	2.58124475748163e-06	8.98156749415501
PALM	-0.893528524357912	16.7267787481446	-9.41278955467114	4.27943279544506e-08	2.70642657894286e-06	8.92673959548003
GOT2	0.84249856229296	17.7589415384375	9.39567385363829	4.39157588542051e-08	2.74312548809575e-06	8.90082503358961
EEF1G	1.23329548190827	19.2588168342918	9.39421923842119	4.40124773116165e-08	2.74312548809575e-06	8.89862097941591
TPGS1	1.06794909049966	13.0555392111127	9.37276841294567	4.54650025553967e-08	2.81326969049616e-06	8.86608835352888
FAM184A	-0.859478451737727	15.2246736438577	-9.35459112372601	4.67352251211643e-08	2.86089526486491e-06	8.83847634960979
CFL2	-0.895097703629339	17.040332721969	-9.35105267756187	4.69867907800469e-08	2.86089526486491e-06	8.83309660614186
EPHB2	-0.881500971014551	14.370716417299	-9.34761510174947	4.72325459377767e-08	2.86089526486491e-06	8.82786875266496
CAPS	-2.11638189248048	18.3884917048213	-9.33527962576757	4.81255800328935e-08	2.89460219484557e-06	8.80909706807165
ADAM10	-0.980552921735015	17.4305005066051	-9.30166708354815	5.06500448408245e-08	3.02528496997175e-06	8.75785182898378
ARHGEF6	1.13524939197522	14.0843061118447	9.2788475718424	5.24427961460034e-08	3.10930691024367e-06	8.72298222833205
ELAVL3	1.52121347350855	14.077085241228	11.2953947742279	5.27797708284589e-08	3.10930691024367e-06	8.90886546643276
KARS1	0.752544245445858	16.6212412904026	9.24700401530204	5.50565157378698e-08	3.22136797184638e-06	8.67421590082546
GOLM2	0.853548876352297	12.7061558410034	9.22375982409889	5.70504667554664e-08	3.31548016597139e-06	8.63853972298999
CERS6	0.816856830439654	13.7058944023913	9.2067601704962	5.85566160881731e-08	3.35425244692217e-06	8.61240551380193
SLC36A2	-1.57109434487966	13.7184530428308	-9.20364087883437	5.8837480704616e-08	3.35425244692217e-06	8.60760621323102
UST	1.07145673441524	13.6020919590724	9.20308605960175	5.88875851046678e-08	3.35425244692217e-06	8.60675244913663
QARS1	0.958676807199362	14.9804935845906	9.1634495829975	6.258545012038e-08	3.54143063477229e-06	8.54566017166761
FA2H	-1.0907107920573	13.5812232085768	-9.13637384635948	6.52508929266621e-08	3.66812372589687e-06	8.50381538439924
OGDH	0.604996260823414	15.3218781757244	9.13196741388136	6.56958224125125e-08	3.66915434136376e-06	8.49699670457854
SLC3A2	-1.02526972569854	15.1526590294143	-9.11689405667717	6.72420310270662e-08	3.73128199266966e-06	8.47365326263564
CRELD1	1.13718946014691	14.8325940082987	9.11267228229411	6.76819031097604e-08	3.73161569645544e-06	8.4671100901007
ATP13A2	1.54453629853183	13.3627679668498	9.09073997769903	7.0016120857884e-08	3.83572392037363e-06	8.43308208355397
ISOC1	-0.87884591899023	16.8020036855893	-9.0845914227563	7.06855406865925e-08	3.8478881990214e-06	8.42353176385946
QPRT	-1.29505942929123	16.2573774053409	-9.06131301467849	7.32813894218658e-08	3.96410836740546e-06	8.38733126811026
STX1B	-1.23122294561814	14.414502699996	-9.03392177514143	7.64644117325367e-08	4.11044003319717e-06	8.34464756469173
EIF4G3	0.950783184675775	14.7514907506178	9.00367918872793	8.01477873469394e-08	4.25600754986029e-06	8.29741072509608
MME	-1.43439659919944	17.1399688820183	-9.00033927044798	8.05658281439817e-08	4.25600754986029e-06	8.29218691882769
MSL3	-1.66810017429572	14.7850756059581	-10.2625261480682	8.06568109088742e-08	4.25600754986029e-06	8.47044323254493
EMC4	0.83433043857033	15.0406736880655	8.97900151802385	8.32910927248157e-08	4.36821151540329e-06	8.25878025490738
MGLL	-1.25869533382246	16.5196425545107	-8.96281792356936	8.54224271586391e-08	4.45283815752397e-06	8.23340455460704
SLC43A2	-0.924181223247404	13.6397361168096	-8.93842988594094	8.87429058574561e-08	4.59196545294851e-06	8.19510160914034
ZNF263	-2.20410463575689	15.0723253450304	-10.7859850876239	9.01949082305841e-08	4.59196545294851e-06	8.40624135811207
GGH	1.68023063380297	16.3848664499951	8.92783846057785	9.02268318461498e-08	4.59196545294851e-06	8.17844357469173
SGCB	-1.07196304839984	17.5170393236704	-8.92557142151821	9.05478245301962e-08	4.59196545294851e-06	8.17487615601458
RPL36AL	1.38023096743242	16.9967264285233	8.92407151008205	9.07608565284556e-08	4.59196545294851e-06	8.17251553195521
MRPL21	1.02762596729362	14.2924018193962	8.91016448038862	9.2761267291852e-08	4.66572900571473e-06	8.15061442272327
PPM1F	-0.777525302441951	16.2767978127164	-8.86856503866286	9.9025624959516e-08	4.95185697835347e-06	8.08495546934537
TMPRSS5	-1.26623840700326	14.6694991990364	-8.85931027999239	1.00478636405732e-07	4.96693614037852e-06	8.07031805898682
EEF1D	0.658312584559265	18.0854234265802	8.85725705052582	1.00804014733993e-07	4.96693614037852e-06	8.06706916771757
ANO8	0.89063814237776	12.7891394903648	8.85564895025009	1.01059623830513e-07	4.96693614037852e-06	8.06452424205157
SHROOM3	-1.27555222743448	13.2483246181116	-8.84318625934348	1.0306375953139e-07	5.0174209771497e-06	8.04478998059892
DYNLL1	-1.21025904708952	19.5726149734032	-8.84201943226779	1.03253518539181e-07	5.0174209771497e-06	8.04294132995302
CRYAB	-1.16291487451954	20.6298472312921	-8.82626827271132	1.05851240047356e-07	5.11475570588375e-06	8.01796906328973
IGSF8	-1.08593387606225	15.4364943174271	-8.81212249363812	1.08242588621446e-07	5.19925851549793e-06	7.99551488087505
SBF2	-0.659483221453558	14.9021177152435	-8.80807149721923	1.0893778909644e-07	5.19925851549793e-06	7.98907983387792
SQLE	1.30267209293091	13.393235381514	8.80531488036032	1.09413532299166e-07	5.19925851549793e-06	7.98469971595622
PIEZO1	-0.900379830921491	13.1463028715922	-8.79029524961128	1.12044182337642e-07	5.29501105651682e-06	7.9608171601188
SLC6A15	2.83391338279328	12.779919642458	11.3285043063032	1.13526882487856e-07	5.30985274757411e-06	8.16172024594266
NFS1	0.813370064584113	15.3189471188014	8.78145394494091	1.13623628456788e-07	5.30985274757411e-06	7.94674512705378
EXOG	0.850342340363687	14.006195018617	8.77820269805548	1.14210296279643e-07	5.30985274757411e-06	7.94156783389497
SNX10	1.56366201814714	12.4858817982891	8.77202754659613	1.15333321153098e-07	5.33323599590211e-06	7.93173075993128
RER1	0.731646798931484	15.9453532348782	8.76701692598775	1.16253063847981e-07	5.34701926286891e-06	7.92374518399889
DOCK1	-0.567174415658041	15.9718366250484	-8.76222026503395	1.17140734253194e-07	5.35918859208364e-06	7.91609757030169
LPCAT4	1.24805551245186	14.1448258202384	8.74402829557786	1.20572413729593e-07	5.48700174861498e-06	7.8870660147113
AKTIP	0.711568526571646	13.7261380189861	8.72881695804578	1.23522666719e-07	5.57758148769679e-06	7.86275828150092
FNDC1	-1.15589689794471	13.861286812277	-8.72710304433229	1.23859791204521e-07	5.57758148769679e-06	7.86001757112074
ALDH3B1	-1.52529144753043	15.1129954667976	-8.72188938774803	1.24891249482907e-07	5.59473769167958e-06	7.85167810512374
DHX30	0.832689570190922	14.7857432709243	8.71696823582802	1.25873097178898e-07	5.60950522712797e-06	7.84380328708402
LITAF	-2.31196775645775	15.5743875218985	-8.68782811326927	1.31855153733938e-07	5.84580503745155e-06	7.79710905741557
MRPS21	1.58562243418215	14.2397515789444	8.6229730705895	1.46263360603505e-07	6.43159849276343e-06	7.69278943021988
MPZL2	-1.59963500743508	13.1697725657595	-8.62169397179401	1.46563574535709e-07	6.43159849276343e-06	7.69072648978401
EIF4A2	0.754820063988763	17.7700519919838	8.60583998999364	1.50338662897937e-07	6.56377075931551e-06	7.66513935385443
GLRX2	1.35470329754019	11.1222527217594	8.58915276145699	1.54422360392264e-07	6.70801374613064e-06	7.63817198233495
MAGED1	1.20132292862342	11.9198276936603	8.88337236201697	1.58580373864188e-07	6.85401907339637e-06	7.67643103522886
CDC42SE2	-1.11218903278656	14.2678391121607	-8.55647790509734	1.62758635333293e-07	6.99943511250828e-06	7.58526239656335
UBE2J1	1.03485750123222	12.8752306400709	8.52937896632059	1.70029563056661e-07	7.27574264602159e-06	7.54127567088609
LIN7C	-1.16927077459339	16.4543978057593	-8.49911777905141	1.78552541450822e-07	7.6026257872204e-06	7.49204208103914
GNAQ	-0.663164006053488	17.6766894099957	-8.49218413917652	1.80567649662434e-07	7.65055347165809e-06	7.48074440648366
KRAS	-0.869324880221116	12.5427646224058	-8.47832777562807	1.84666366778276e-07	7.78585990519586e-06	7.45814788223143
ZDHHC7	1.23762023824193	12.126491717424	8.47180980461906	1.86627961977162e-07	7.83018098031987e-06	7.44750983191383
CD47	-0.659398087859689	19.3346563987742	-8.46575948243978	1.88468345840777e-07	7.85326716105969e-06	7.43763002440849
CADM3	-1.33902584638353	13.693148388896	-8.46400902036901	1.89004336977021e-07	7.85326716105969e-06	7.43477072620003
IVNS1ABP	-0.78022381967715	13.8898476836308	-8.45149063944942	1.92884283242914e-07	7.97595057775147e-06	7.41431075180958
CNTNAP2	-0.964089949552331	12.848837933597	-8.43451605096818	1.98279062979807e-07	8.15980009899197e-06	7.38653452769793
NMT1	0.582375849535099	14.7144989377229	8.41936075045411	2.03229147585192e-07	8.32368523038207e-06	7.36170310176517
SGCE	-1.08017223635267	17.158875028984	-8.40626043430193	2.07612263100507e-07	8.42646381543868e-06	7.34021420808556
GLG1	0.752244464503795	15.4329188346166	8.40600713672278	2.07697980336356e-07	8.42646381543868e-06	7.33979849155032
LIMCH1	-1.10427139638491	16.3525894268412	-8.39364554867482	2.11926553218521e-07	8.55765391658449e-06	7.31950010216586
EPHB1	-1.04477928027472	13.4222678456197	-8.38622207335217	2.14509149558855e-07	8.62146352969957e-06	7.3073006251119
BSCL2	1.46196816001716	16.1556652716934	8.36281438716387	2.22870488946272e-07	8.9158561647762e-06	7.268785387541
ABCA3	0.882172565068132	13.1893131828902	8.35790553967805	2.24666823345016e-07	8.91710357681949e-06	7.26069909320775
SLC2A6	2.08458228822985	13.2811005290665	8.3568629547114	2.25050292198462e-07	8.91710357681949e-06	7.25898124142032
HDAC1	0.879496346791536	15.9543317804859	8.3542565949132	2.26011926490716e-07	8.91710357681949e-06	7.25468614908594
LRPPRC	0.850963860744084	16.8363010979662	8.34831042940753	2.28221938114501e-07	8.96318214485309e-06	7.24488391871265
ATP1B1	-1.03467445229137	19.9260747073877	-8.34267489117458	2.30337380600837e-07	9.00514459339909e-06	7.23558941682994
EDNRB	1.52518913111215	12.9108661451373	8.33609295327025	2.32834085400573e-07	9.06070592209752e-06	7.22472870161094
ANKRD29	-0.86271963385769	14.5592383579488	-8.33339555573501	2.33865447588147e-07	9.06070592209752e-06	7.22027611817734
PALD1	0.755477553745447	14.5839736190638	8.31396802624077	2.41436331384497e-07	9.29617018302945e-06	7.18817855512046
TJP2	-0.80150296659219	16.0137108529565	-8.31228377696173	2.42104653063434e-07	9.29617018302945e-06	7.18539352199232
HDAC11	-1.23091423683265	13.7588170772735	-8.30161941343956	2.46381532366473e-07	9.41834471059571e-06	7.16775041459581
OSBPL3	1.09814324973419	15.713823051975	8.29462419320377	2.49229804240442e-07	9.48506878881434e-06	7.15616929417769
RANBP6	0.577352985119752	13.7046994883968	8.27644101218273	2.56795887528096e-07	9.72996224065707e-06	7.12603509544391
NDUFAF4	0.750920186688758	15.6616605533866	8.26669917843986	2.60948012690192e-07	9.84392042608923e-06	7.10987220540929
SEL1L	0.692169616204515	15.3251614875556	8.26380374398572	2.6219558986259e-07	9.84779156510105e-06	7.10506588092099
CALHM5	-1.09480585173334	15.2421080994079	-8.25827874368283	2.64593535494365e-07	9.89464782081319e-06	7.09589145414911
LSM12	0.901577822567962	15.9180229939896	8.25349053212444	2.66690262563552e-07	9.92988289311304e-06	7.08793718400767
UTRN	-0.56560377223639	17.3140006489106	-8.24090812455333	2.7228330326037e-07	1.00944340144071e-05	7.06702041787609
AKR1B1	-1.22971058377345	21.2235323029819	-8.21164475334724	2.85771157656813e-07	1.05490031201985e-05	7.01829149246939
GPR107	0.823721723338334	15.1449605844245	8.19911036423041	2.91760556995032e-07	1.07240707295482e-05	6.99738428061932
HSPB2	-1.01243268449096	13.442425036606	-8.18127954982722	3.00508016439062e-07	1.09985934016697e-05	6.96760633725759
VAPB	0.999759566000122	17.8677989805296	8.16008340578337	3.11264575639275e-07	1.13440110808195e-05	6.9321525944686
VAMP5	-1.24393769109393	15.2822242689594	-8.14953752793792	3.16765683701189e-07	1.1495787533814e-05	6.91449049994502
FSCN1	-1.05354653302211	19.0388645905098	-8.13925893056355	3.22225293448161e-07	1.16447888611245e-05	6.89726162709948
ZDHHC20	-0.857578694003365	14.1329473908825	-8.11464670675108	3.35702221222116e-07	1.20810661285833e-05	6.85594899579846
TMEM41A	0.887988728079639	14.3033365059704	8.09768807449333	3.45330364211053e-07	1.23757769274136e-05	6.82743565819069
ACBD3	0.529814388796693	15.4299576653223	8.07722645023783	3.57333070448507e-07	1.27527872984548e-05	6.79298084206998
DMD	-0.93349946544661	14.4412381669485	-8.04787567352058	3.75317226649588e-07	1.32658812747063e-05	6.74345888874752
LDLR	0.984089565961085	14.901373962981	8.04643827218349	3.76221920220997e-07	1.32658812747063e-05	6.74103064328881
SEC61A2	0.793217839111126	14.3668623644812	8.04625559839667	3.76337057438477e-07	1.32658812747063e-05	6.74072202689302
PAG1	1.48120144016881	14.4432773479589	8.04218027909555	3.78915287661372e-07	1.33022464864305e-05	6.7338358435685
VPS45	0.547558811180409	15.1768938771914	8.03460521631151	3.83756803478009e-07	1.34174482386762e-05	6.72103006137445
DCUN1D3	-0.736888314688052	14.1471923296226	-8.02911100168649	3.87308811814789e-07	1.3486814131251e-05	6.71173712192937
HSPA12A	-0.780745764439029	19.2720995448277	-8.01570897976269	3.9611817269396e-07	1.36771948657538e-05	6.68905170009752
ENTPD5	0.726036336993287	12.481023103642	8.01416808243512	3.97144373517593e-07	1.36771948657538e-05	6.68644188121358
DNASE1L1	-0.853282403591926	14.4998374601252	-8.01356518103469	3.97546647650093e-07	1.36771948657538e-05	6.6854206589408
TUBB6	-0.688730489919664	18.532594444714	-8.00842631776637	4.00992793252656e-07	1.37407928875143e-05	6.6767142112373
KATNAL2	1.0520753541096	18.6338397479461	7.99284235869514	4.11635743464315e-07	1.40495199584784e-05	6.65028936855993
PREB	0.678931395884808	15.751212373813	7.98219356060875	4.19077797607133e-07	1.42469886846599e-05	6.632213814482
OGN	-1.24325510220812	22.8080392980923	-7.9748265537926	4.24308545234193e-07	1.43680228250366e-05	6.6196998342134
NOMO2	0.728630940995462	15.2523557971786	7.96725655107626	4.29754572842748e-07	1.44953689451783e-05	6.60683334100611
GPRC5B	-1.21509233868978	14.3521705279662	-7.960991972471	4.34316694139669e-07	1.4592022993341e-05	6.59617973649703
RHBDD2	0.794889987007096	14.3776736036804	7.95834945964919	4.36256234736526e-07	1.46001551555209e-05	6.59168425040805
PLCB1	-1.0299405304252	15.0720901929446	-7.94783886456301	4.44060837316663e-07	1.47600645210904e-05	6.57379403776588
CYB5R1	0.760895338325895	17.6926573895173	7.9472977890099	4.44466540049111e-07	1.47600645210904e-05	6.57287265904916
OAT	0.842679569234512	16.6108741421184	7.94396773520747	4.46971985904538e-07	1.47861771183267e-05	6.56720114792963
HMBOX1	0.698462555760111	13.3737793304107	7.93577873190707	4.53196171842096e-07	1.49346370651872e-05	6.55324778962214
COPG2	0.603549584759548	14.510176469222	7.91599184690381	4.68612359670957e-07	1.53837210134729e-05	6.5194948856636
RASA2	-0.52255610779855	14.3104586597897	-7.90985178808574	4.73506813620981e-07	1.54481125517228e-05	6.50901017504948
SMTN	-1.35455142244794	14.5943452745655	-7.90902992306318	4.74165993914058e-07	1.54481125517228e-05	6.5076063749129
TMA7	-1.15231361902686	15.0037751048732	-7.9023045594044	4.79596269828588e-07	1.55496959572009e-05	6.49611554025504
REEP1	1.23820245957474	15.8936578955374	7.90070199799428	4.80899793583938e-07	1.55496959572009e-05	6.49337652132514
RAB4B	0.821220270571938	15.2243814092301	7.88940284274202	4.90196263427012e-07	1.57799214928547e-05	6.47405460270485
MRPL51	1.01126848758349	12.6475447399949	7.8876091608308	4.91689217542734e-07	1.57799214928547e-05	6.47098574411585
MID1IP1	1.0429858448863	13.6952395595292	7.86411457535709	5.11689473600509e-07	1.63607478157546e-05	6.43074759902694
FKBP2	0.459095138644106	19.5186416304571	7.85264890351976	5.21756806764578e-07	1.66203213357789e-05	6.41108341949917
MRPS12	1.04862184978078	12.9906626846797	7.85049333154848	5.23672489477512e-07	1.66203213357789e-05	6.40738449949058
CDS1	1.51658792224389	12.390954538697	7.84571232147452	5.279477069022e-07	1.66944052465655e-05	6.39917810698402
CD81	-0.931183971701934	17.6166439627852	-7.815913106561	5.55429655067813e-07	1.7496025760704e-05	6.34795845710642
THY1	-1.35101356474427	18.1609734514788	-7.81376454704584	5.57468050544823e-07	1.7496025760704e-05	6.34426075167707
CTNND2	1.61437630666085	13.2168630434998	8.06582165508117	5.59400893407e-07	1.7496025760704e-05	6.40882252605839
MRPL38	0.848419699247447	14.2686775465358	7.80932537185244	5.61704410576641e-07	1.75044189687308e-05	6.33661885351744
HID1	0.777556092955422	14.2125114738472	7.79899717393811	5.71691424512304e-07	1.77513283113008e-05	6.31882872420744
KHDRBS3	0.797941118840434	15.6513847149171	7.79444821928194	5.7614879244961e-07	1.78253804455363e-05	6.31098858850429
MRPL22	0.737228095987851	15.2530928886346	7.78647971835353	5.84044583737331e-07	1.79878062710609e-05	6.29724800588713
OSBPL8	0.660938023396875	16.1405531946192	7.78494182401226	5.85581415637375e-07	1.79878062710609e-05	6.2945951146785
ATP2B2	-0.9912101274672	14.1451979733002	-7.77517374988387	5.95441895459885e-07	1.82256076258024e-05	6.27773744995265
SLC25A12	0.690119239676307	16.5600837610347	7.75777220918584	6.13440179928727e-07	1.87099254878262e-05	6.24767351102428
ACSL4	0.785655484288558	14.4040736085583	7.75129838981853	6.20280249918904e-07	1.88516976309275e-05	6.23647832512945
ERO1A	0.788609654349429	15.6068839900532	7.74678099484444	6.25100371629968e-07	1.89003412444484e-05	6.22866297089686
NIPA1	0.996702514303248	13.7538950907448	7.74568500479152	6.2627569522937e-07	1.89003412444484e-05	6.22676642144596
AMFR	0.744590913962288	13.7894885060276	7.72474989002196	6.49174929508943e-07	1.95072019754905e-05	6.19050762620094
DHRS13	0.713330027191235	13.218329044817	7.72318583037954	6.50920470522705e-07	1.95072019754905e-05	6.18779631310074
ATP1A3	-1.36061952152785	16.7613896293436	-7.69288436804442	6.8572304506029e-07	2.04788330227901e-05	6.13520188019938
GORASP1	0.473865686682764	14.3427202332153	7.68905848680437	6.9025345098442e-07	2.05428025325848e-05	6.12855227206941
PRNP	-0.997659362278014	17.494125877675	-7.68089216012038	7.00028467327789e-07	2.07618787844356e-05	6.1143519562415
TMEM222	-0.727245144683115	13.5942084200157	-7.67317767896265	7.09395462204278e-07	2.09285301895093e-05	6.10092889392285
SLC20A2	-0.977653662373342	14.9263942641264	-7.67039148200848	7.12810581557211e-07	2.09285301895093e-05	6.09607894039546
CS	0.441204023111403	18.7997767551156	7.66973057242159	7.1362319340295e-07	2.09285301895093e-05	6.09492833293237
ISCA1	1.00417984772455	14.1338980917717	7.6683039932657	7.15380522696865e-07	2.09285301895093e-05	6.09244453099642
SSBP1	0.498536000879138	17.5417779229989	7.65107872229028	7.36959746245643e-07	2.14867483981653e-05	6.06243160515338
BRI3BP	1.0752939812097	14.3184384681362	7.61521084617321	7.84103830956542e-07	2.27158874607939e-05	5.99980461286867
SMYD3	0.608751988978337	13.9772166887104	7.61499320095239	7.84399322852668e-07	2.27158874607939e-05	5.99942405096098
FHDC1	0.71563348344746	15.3204915705086	7.60945689436808	7.91955063351178e-07	2.28577365767902e-05	5.98974137965673
MRPL24	0.846676256866745	14.7181479323874	7.60697498393856	7.95366911146923e-07	2.28729649190688e-05	5.98539928862649
BOK	-0.699886465031899	13.3751042860696	-7.60327909154678	8.0047607118027e-07	2.28729649190688e-05	5.97893176139783
MIGA1	0.83496383382111	13.8729233242382	7.60271057384314	8.01265019254192e-07	2.28729649190688e-05	5.97793673136358
CLCN6	0.923750956885531	14.0071496564307	7.5995831020913	8.05619640622231e-07	2.28729649190688e-05	5.97246217321139
GDPD1	0.704006106204741	13.7056684922642	7.59946872013147	8.05779371058927e-07	2.28729649190688e-05	5.97226192488874
SLC25A22	0.655463978369623	15.6814312773576	7.58732414590493	8.22928398863849e-07	2.32829182849604e-05	5.95099012894916
AIMP1	1.15415401967101	15.3300322048527	7.57563592661751	8.39793063354955e-07	2.36154111945117e-05	5.93049836714804
GLS	1.76471403785888	14.6057581912085	7.57537640646455	8.40171587666619e-07	2.36154111945117e-05	5.93004316214139
MRPS16	0.767753434243621	13.8237656204031	7.56895313451085	8.49597259196447e-07	2.38025603464125e-05	5.91877360385027
SEC24B	0.493894913865937	15.0672391573142	7.56656800425111	8.53125306409048e-07	2.38044399465308e-05	5.91458746370402
PIGT	0.642213414265838	14.8645969600737	7.56517046889884	8.5519962137868e-07	2.38044399465308e-05	5.91213428416269
TMEM65	0.639277107920767	16.0347284925511	7.56143720901707	8.60766631488273e-07	2.38497654268018e-05	5.90557973634219
MTMR2	-0.552647672193576	14.4865147691225	-7.56036412295928	8.62373799294892e-07	2.38497654268018e-05	5.90369534338276
HK1	0.639388291736687	18.7444106018029	7.55758853789104	8.66545356622073e-07	2.38883224753412e-05	5.89882053616663
WDR1	-0.572193406727603	19.5199080038108	-7.55468996014241	8.70924256340184e-07	2.39323307628815e-05	5.89372857450864
PABPC4	0.532810228110087	16.1923853651555	7.54890965287204	8.79725701242335e-07	2.40971998610997e-05	5.88357077003081
SEC22B	0.619474820401468	18.1008064879449	7.54093932599591	8.92014349860453e-07	2.42419962253783e-05	5.86955681636026
USF3	-1.81005552404795	18.6714074390845	-8.81010227860063	8.92152113501103e-07	2.42419962253783e-05	6.15515131829367
TMEM35A	1.68520386325844	14.1298769589312	7.54000449647587	8.93467364660496e-07	2.42419962253783e-05	5.86791256007102
MRPS25	0.828920025920318	15.0427110335345	7.52675991437854	9.14321084655547e-07	2.47297976387495e-05	5.84460385205961
SERINC5	-1.37165992237234	15.8398896877179	-7.5214239921909	9.22865531311908e-07	2.488265340067e-05	5.83520645630508
SHPRH	1.34987164048099	13.8933586034138	8.76933771588762	9.39082145739889e-07	2.51346035079762e-05	6.10418810887815
SECISBP2L	-0.605756604884611	13.8932669068467	-7.51046177489582	9.40681914261647e-07	2.51346035079762e-05	5.81588786979948
CAMK2A	1.349054001444	14.685337638713	7.51028210135175	9.40976901472892e-07	2.51346035079762e-05	5.81557109423223
ADAM22	-0.958195509179648	13.2797560244886	-7.50188545185763	9.54870722280777e-07	2.54267587688451e-05	5.80076228105386
GLTP	-1.17166730370735	16.8490401047139	-7.49804481945554	9.61296963038489e-07	2.55188740095495e-05	5.7939854569221
IGFBP6	-1.30756130383437	15.0238083064866	-7.49566759259361	9.65297197258191e-07	2.55462190572852e-05	5.78978979584869
CHCHD6	0.874643575768399	14.5139877072902	7.49344480633567	9.69053266163833e-07	2.55669544241568e-05	5.78586600273108
OGDHL	1.13582157282685	14.0794591635046	7.49112825276437	9.72984017756675e-07	2.55921576046641e-05	5.78177595544842
GFRA1	-0.746023041322783	13.2378573439031	-7.48237863566013	9.87981201131018e-07	2.58330117886056e-05	5.76632112907328
CD151	-1.04671271854345	17.3741365644302	-7.4822821081151	9.88147991913874e-07	2.58330117886056e-05	5.76615056896377
SHFL	0.697198798089723	15.8166197927683	7.4745883757011	1.00153702062469e-06	2.61036967102818e-05	5.75255190175286
HSPA9	0.454648253532909	19.7439506162401	7.43613565563953	1.07134985284771e-06	2.78389126415201e-05	5.68446335527478
GRSF1	0.751662207768822	14.3530108240318	7.42825352117179	1.08627694772361e-06	2.81417711667795e-05	5.67048098673249
SLC25A25	0.940683752461723	15.5079309141935	7.42150789490768	1.09922402595671e-06	2.83916692109721e-05	5.65850783809583
GOLGB1	0.516331982848785	14.7067467165714	7.41775481681642	1.10649702458258e-06	2.84939548156731e-05	5.65184356951484
PHGDH	0.737036073826303	16.9035699308939	7.39844051693501	1.14472785685458e-06	2.93904605874814e-05	5.61751651510515
AMACR	0.70816542075144	13.7685055987205	7.39489260711082	1.15189913406859e-06	2.94865608694164e-05	5.61120521164115
GMFB	-0.824632382601916	16.9396064844539	-7.38528114070081	1.17156290721356e-06	2.99009274924148e-05	5.59409876114883
LRRC8A	-0.654885036652415	14.7494152847927	-7.3773881843665	1.18797258029848e-06	3.00794534445384e-05	5.58004128130147
GLA	0.645967119887432	15.0578814590251	7.37695550432243	1.18887903672911e-06	3.00794534445384e-05	5.57927042027113
SMCO3	-1.87351355302216	12.7639899193079	-7.37687420738506	1.18904943275701e-06	3.00794534445384e-05	5.57912557906163
TRAP1	0.706950664497525	15.3948017890295	7.36919344875197	1.20526353455e-06	3.04002101485764e-05	5.56543713993589
FDFT1	1.61031046781723	14.3119951793485	7.35889612412701	1.22736387531037e-06	3.07515510113058e-05	5.54707262355474
HOOK3	0.600324428417935	15.2084123864224	7.35772104309718	1.22991259286823e-06	3.07515510113058e-05	5.5449760136555
KIF19	-1.24847240355791	13.2242892877492	-7.35741578742101	1.2305755866437e-06	3.07515510113058e-05	5.54443133709394
WNK1	-0.409311261407588	14.8045881969718	-7.35607395636003	1.23349437261952e-06	3.07515510113058e-05	5.54203691489406
FTH1	-1.3018868733604	20.7881830670187	-7.34653215492967	1.25445929933575e-06	3.11838278427363e-05	5.52500286453619
CNTNAP1	-0.891934793536352	16.0111287557452	-7.34318619359788	1.26189865650017e-06	3.12783583416657e-05	5.51902663791977
EGR2	-1.07150169550825	13.2939621546234	-7.33787838467955	1.27379448552671e-06	3.14824895690093e-05	5.50954314876839
DTNA	-0.848089965568516	16.1230539771665	-7.3017125896301	1.35802608925708e-06	3.34681443945563e-05	5.44482089509567
SLC23A3	-0.82333324874844	17.059260854248	-7.29409372112654	1.37649986742974e-06	3.38265010278949e-05	5.43116289872546
GLCE	0.923794588525206	13.7592413795437	7.29199979718845	1.38162285869029e-06	3.38556644091032e-05	5.42740779752489
LGI3	-1.16716263962315	14.6302054240745	-7.28683453548584	1.3943453699699e-06	3.40128670436743e-05	5.41814214976153
RAB35	-0.433521035521188	17.8566314341831	-7.28618767841201	1.39594722316208e-06	3.40128670436743e-05	5.41698152984871
FHIP2A	0.471840611845844	14.3836932075326	7.27892518817937	1.41406406111647e-06	3.43569632476349e-05	5.40394683418541
KCTD4	-0.774205704602901	14.4496397802196	-7.2579018459492	1.46790347264693e-06	3.55646134316513e-05	5.36617267610872
LARP4B	0.584799095828176	14.126860109302	7.25489191915511	1.4757848435249e-06	3.56551276380833e-05	5.36075947078976
RSPRY1	-0.587545091182962	12.6818431961046	-7.24747902829259	1.49538389105448e-06	3.59861623868149e-05	5.34742235395933
LGALSL	0.714877921249995	14.8098856802837	7.24655179111073	1.49785445116611e-06	3.59861623868149e-05	5.34575354815522
LZTR1	0.614636285958385	13.7179321237827	7.24289487275877	1.50763961973012e-06	3.61203575746483e-05	5.3391707960511
TRIM46	0.942799061650859	13.3626836046513	7.23977678748628	1.51603561194038e-06	3.61751358630552e-05	5.33355651167145
MYH14	-0.758522974226921	16.7824315580848	-7.23887805239182	1.51846465261118e-06	3.61751358630552e-05	5.33193803737931
AK8	-1.04307405945172	15.1212702738544	-7.45198887886852	1.52254379518963e-06	3.61751358630552e-05	5.39847995970366
DGKH	1.20030670780343	15.8880761500185	7.2147625720943	1.58518033132368e-06	3.75596033876445e-05	5.28846786747559
FN3K	-0.533419249735513	16.9829118468279	-7.21079193236917	1.59645482241343e-06	3.77228239768625e-05	5.28130266394145
LSS	0.810037974932623	14.6413978483182	7.20746224988644	1.60597376512325e-06	3.7756302134986e-05	5.27529239856294
TSPAN15	-1.06914300377664	16.8029615287605	-7.20722608667434	1.60665115468025e-06	3.7756302134986e-05	5.27486605173653
CLGN	1.07701981904726	14.1094687584913	7.1928478387399	1.64845861228493e-06	3.86332221369555e-05	5.24889422905446
GNAI2	-0.456366524375827	20.3814680043569	-7.19106723350178	1.65371440449223e-06	3.86510804158632e-05	5.24567586182697
HAX1	0.667808058252328	13.7043130775442	7.18163122644563	1.68185955390189e-06	3.91861886752753e-05	5.22861328668528
GPD1L	0.483735415869031	16.9350996461837	7.18034934761017	1.68572140563328e-06	3.91861886752753e-05	5.22629438027197
OXR1	-0.718258385482908	16.1183317584397	-7.16654519602478	1.72789891266364e-06	4.00583788350943e-05	5.20130824367277
MARVELD1	-0.983588290906253	14.6786700365636	-7.15799470066094	1.75457456163908e-06	4.05674618404778e-05	5.1858180969011
APMAP	0.515884528982163	17.6068428191091	7.14512486627859	1.79553749245895e-06	4.14032653421969e-05	5.16248372358602
DAG1	-0.827863030719119	18.3245873823715	-7.1410730137578	1.80863926805379e-06	4.15938672313654e-05	5.15513249097909
NEFL	-0.911550064417302	22.3137984587008	-7.13898181483091	1.81544015367574e-06	4.16389353647068e-05	5.1513375527988
ARHGAP19	-1.19816059014504	11.0375511038113	-7.34469684111447	1.82291049866375e-06	4.16990776569333e-05	5.21655125526014
NDUFAF3	0.639231375038632	16.238689069688	7.13137060706936	1.8404187477414e-06	4.1987908884148e-05	5.13752018591336
APOL2	0.760298689705198	16.7944148876916	7.12940571046705	1.84692515671946e-06	4.20248763834499e-05	5.13395180178975
SYVN1	0.626828162167749	15.6421908170024	7.10426307749532	1.93232849087698e-06	4.38521302111685e-05	5.08824342521998
FAM120A	0.535969573447691	16.0312042276876	7.10155145312029	1.94178189117997e-06	4.3950700121155e-05	5.08330850970876
NACA	0.533149283591595	17.0899817393614	7.09676236038686	1.95859574267339e-06	4.42149133405088e-05	5.07459027381161
ACSBG1	1.96627892468823	13.7099108780623	7.54152494184361	1.97229892635191e-06	4.44077043600858e-05	5.21267882378258
RTKN	-0.738184880477915	14.5753711554884	-7.08538723491028	1.99914307407262e-06	4.48945942039129e-05	5.05386972734076
SETD3	0.553908654137715	14.3644909266237	7.08045663175108	2.01698927257379e-06	4.51774081599144e-05	5.04488268283868
OXCT1	0.71557050327992	17.1262613235666	7.06827226907681	2.06180569932491e-06	4.60396702725551e-05	5.02265957449523
STX2	-0.57392079189658	14.4719642906357	-7.06709475175196	2.06619145741266e-06	4.60396702725551e-05	5.02051079536655
CYP51A1	0.896049513168677	13.7867076801193	7.06272504355782	2.08255191476138e-06	4.62843127102392e-05	5.01253508748311
GJC3	-1.26991823937244	16.6891965210273	-7.04782815109651	2.13934827712114e-06	4.74240580709251e-05	4.9853248070696
BNIP3	1.2157653110003	11.5796353528328	7.04370816240074	2.15533939609752e-06	4.7655717598547e-05	4.97779386164371
PLXNA1	-0.557801267563779	14.4924922805136	-7.03886801057156	2.17428488332618e-06	4.78537088409433e-05	4.96894349353856
SLC35C1	1.41330940244311	12.0530264577559	7.47883186483968	2.17758902926271e-06	4.78537088409433e-05	5.11277328617522
ITPKB	-0.766205777502211	13.3983865503858	-7.0371667306103	2.18098521865478e-06	4.78537088409433e-05	4.96583187185861
TUSC3	0.928196914965589	13.6079838885491	7.0334356399297	2.19575518472172e-06	4.80551917144822e-05	4.95900633185716
UBE2D2	0.491751163191537	17.4988358426726	7.01258532984917	2.28023346357174e-06	4.97773807618795e-05	4.9208275840231
FAM98B	0.379114015123735	15.8472340536202	7.00551184169557	2.30965597849278e-06	5.02920280278897e-05	4.90786159269101
EMC3	0.552121297630663	15.8307567481233	6.98416884545653	2.40085314685139e-06	5.21458028183555e-05	4.86869660127591
MRPS17	0.929984029173021	14.1352932668795	6.96834606591924	2.47087812521067e-06	5.35315434633174e-05	4.83962024226121
MYO3B	-1.05845892978029	14.4457996137552	-6.96271987931747	2.49628693330714e-06	5.3946140485866e-05	4.82927297577484
NCAM1	1.06607244666148	18.0210023156449	6.95798288514832	2.51789090508657e-06	5.42766407885955e-05	4.8205576144827
NCLN	0.582574594717711	15.8573218221119	6.95599625768783	2.52700915381383e-06	5.43370143298818e-05	4.81690158312962
PLAAT3	-1.09139131178085	14.30701120102	-6.95103931290512	2.54991082182195e-06	5.45204995198427e-05	4.80777680980114
VEZT	0.868520875505512	13.6023993552594	6.95080033793894	2.55102035907632e-06	5.45204995198427e-05	4.8073368164727
PRKAR1B	0.878898680349984	14.1411105287386	6.94875520472756	2.56053629223199e-06	5.45204995198427e-05	4.80357105383933
FLNB	-0.735499716571425	19.590587062596	-6.94848908655029	2.56177724517859e-06	5.45204995198427e-05	4.80308099978999
PITPNM2	0.765655804153578	13.872007809169	6.94731993032959	2.56723663591865e-06	5.45204995198427e-05	4.80092789262777
BTF3L4	0.56811386687404	14.0815212482849	6.93328543686172	2.63372434321971e-06	5.57947366404747e-05	4.77506718737009
UCK2	0.712978528381626	13.3823606434049	6.92569485288061	2.67042888399157e-06	5.63345435368856e-05	4.76106890143055
TAX1BP3	-0.616814680462717	18.6020698033745	-6.92530982704526	2.67230482072425e-06	5.63345435368856e-05	4.7603586358453
ATP1B2	1.51852277362159	15.256711007233	6.89454261672472	2.82673439042157e-06	5.94443581711881e-05	4.70353472481333
PGAP4	1.27037603347069	12.3558257808463	7.31315789051258	2.83586351106258e-06	5.94908830698761e-05	4.8461405642117
TUBB4A	-0.876069740921334	19.6577273639148	-6.89083857713452	2.84594273502623e-06	5.95570643891986e-05	4.69668482089816
ATL1	0.820986575597164	16.7925917238021	6.88704036323015	2.86578056504272e-06	5.9826647184302e-05	4.68965876973106
ERP44	0.480922565746738	17.7653881064861	6.88116725669335	2.89673921028084e-06	6.03265228756066e-05	4.6787905526616
NCEH1	0.952484032402937	13.7092805479832	6.87681753221117	2.91989193790075e-06	6.06618129417497e-05	4.67073825772061
MRPL37	0.68290239203121	14.2587581071194	6.86687598075549	2.97353484991857e-06	6.16274054075895e-05	4.65232434359351
TPRG1L	0.686116698313533	14.9272385444376	6.86191423395796	3.00069026005142e-06	6.20407137661113e-05	4.64312894776346
ADO	-0.541015326742642	16.9316039598539	-6.85505465503962	3.03865810973718e-06	6.26750561195432e-05	4.6304107196402
CPM	-1.18595688313985	15.1950061672146	-6.85138713184432	3.05916265357805e-06	6.29470286684805e-05	4.62360813287541
NEFM	-0.973490986661549	21.8137604364012	-6.83181644165813	3.17103970689336e-06	6.49578685351682e-05	4.58727633641993
RUFY2	0.785837519234823	14.9592042073323	6.83165292560997	3.17199218518435e-06	6.49578685351682e-05	4.58697255368845
ARHGEF11	0.50473459706347	14.0098828634593	6.82998778780874	3.18170855205225e-06	6.50020789933526e-05	4.58387882162475
SIPA1L2	0.830012552864785	14.0381494488759	6.8284441824359	3.19074341608091e-06	6.50321898618766e-05	4.58101054445889
CC2D1B	-0.444445149533241	15.4381261560731	-6.8167085674323	3.260311969409e-06	6.62930100446497e-05	4.55919293814496
PIGS	0.668422336525822	13.2877793260935	6.81444148313346	3.27393209996701e-06	6.64129480939062e-05	4.55497600248335
MRPL28	0.972948034264419	13.6313706974012	6.81253548464815	3.2854287086362e-06	6.64893466423057e-05	4.55143015712677
FAM234A	-0.829611744000582	13.6362426607567	-6.80392198096258	3.33790985377989e-06	6.73928700759645e-05	4.53539961292124
SNAP25	-0.941768471855669	14.7294554486556	-6.80186923022135	3.35054525066277e-06	6.74895543347786e-05	4.53157772345359
GALNT17	0.9513010635269	13.9376847764718	6.78854769490156	3.43376241425804e-06	6.8844696002909e-05	4.50676090700082
STK11IP	0.415287390709311	13.9707032518547	6.78853696205957	3.43383032034042e-06	6.8844696002909e-05	4.50674090271408
MRPL27	0.728079760915312	14.5776852926942	6.77984449012639	3.48928844715161e-06	6.97938835673278e-05	4.49053426568226
PTDSS1	0.801631962177726	13.7950943472994	6.76743865671044	3.57005657862464e-06	7.12437508880522e-05	4.46738603672537
KIAA0408	-1.34850575747827	14.9273812997883	-6.76503572614258	3.58592436267599e-06	7.13947579707782e-05	4.46289989459219
OTUD7A	-1.10508571440717	13.0864637579643	-6.75750091548279	3.63615792725386e-06	7.22277005365138e-05	4.44882759456937
HRAS	-0.646421851580898	16.3124466764771	-6.73403579376953	3.79733812993173e-06	7.52045397064146e-05	4.40495260571636
CDIPT	0.515795469759606	16.6566000470761	6.73305369987067	3.80424391081974e-06	7.52045397064146e-05	4.40311461995217
JAM3	-0.926955404077599	16.7781130735229	-6.73177963471712	3.81322220950391e-06	7.52045397064146e-05	4.40073001091454
SIGLEC8	2.56951733609417	12.3305660013339	9.27612304795752	3.82099568093282e-06	7.52045397064146e-05	4.6016488784326
PRRG3	-1.38254610491124	12.1254615375135	-7.38371310116806	3.84656123711283e-06	7.5534870320565e-05	4.62189380904024
PPP3CB	-0.39813903617088	14.9813748687574	-6.72561953523825	3.85694411068564e-06	7.55662330205176e-05	4.38919725133253
NT5DC3	-0.838378052708014	14.3985638553574	-6.72275311832372	3.87746619259995e-06	7.57174556138389e-05	4.38382902930352
CAMLG	0.72547610770655	14.4725061998958	6.72208452885085	3.88226926237681e-06	7.57174556138389e-05	4.38257673141987
SQOR	-0.530577834806085	17.9790102386783	-6.71769483384075	3.91395836859483e-06	7.61627962178375e-05	4.3743530931003
ARVCF	-0.513169706615114	15.0545214256635	-6.70248496305432	4.02585431661929e-06	7.80373807211041e-05	4.34583825485795
ERGIC2	0.577642446954911	14.1099377475706	6.7021389512781	4.02843820953031e-06	7.80373807211041e-05	4.34518919218162
GGT7	0.525009890448006	14.4027900337329	6.69866387763442	4.05448464587255e-06	7.83654436834826e-05	4.33866958796726
SLC41A3	0.840180098366325	13.773199578475	6.68158302786775	4.18507868066413e-06	8.07082101623143e-05	4.30659972524777
FGF1	-1.48882741728358	18.4223825781664	-6.67183682319855	4.26154699814833e-06	8.19990284811495e-05	4.28828274760384
CYB5R2	-1.08490246878599	18.7844766145429	-6.65458182252524	4.4005116721735e-06	8.44839305633132e-05	4.25582143815395
MAPK1	-0.543959187814391	17.536700064224	-6.65312759876453	4.41243661007184e-06	8.45242033034028e-05	4.25308376382736
TRUB1	0.564940573585986	13.3128797772018	6.64733270319198	4.4602905844503e-06	8.52509443783818e-05	4.24217156911361
TM9SF2	0.688720542278933	15.7192721718146	6.64614099652051	4.47019833910594e-06	8.52509443783818e-05	4.2399269246208
MRPS22	0.568680335076397	15.2249675150146	6.64092823053905	4.51380648694945e-06	8.5892145120027e-05	4.2301060814054
RAB31	0.657975339198499	15.1866684764472	6.63416275279262	4.57106434378001e-06	8.67896786332272e-05	4.21735431505251
MRPS10	0.792223805466699	14.1212489482603	6.62402824568192	4.6582513626495e-06	8.8250264251428e-05	4.19824063920986
RAB10	-0.460900558291481	18.0204372160121	-6.6172539733802	4.71749260986133e-06	8.91761624998182e-05	4.18545643156978
CARS1	0.517163978074763	17.0477204523964	6.61311106000559	4.75410787747278e-06	8.95097548887518e-05	4.17763491575845
PIGK	0.530460996845315	14.7481554211579	6.61290308647268	4.7559537244692e-06	8.95097548887518e-05	4.17724221438387
RRAS2	-0.769684253123449	14.7011295387759	-6.606359944438	4.8144086231384e-06	9.04120711083262e-05	4.164884215439
GRAMD1B	1.47317698056221	13.4955827043935	6.77745353149219	4.84522169444809e-06	9.07924875685143e-05	4.22790237113729
SPATS2	1.58350693683673	12.3287007014449	6.59531443234837	4.91478656948359e-06	9.17704466028477e-05	4.14400917124076
INPP5A	-0.670945920676527	14.8795134756152	-6.59488303323868	4.9187508294283e-06	9.17704466028477e-05	4.1431935224855
RNF121	1.03063256771731	12.7505317431376	6.58932446452732	4.97012849043913e-06	9.2528301182396e-05	4.13268160257804
CLN6	0.688758142138935	12.6373537103359	6.58631457098887	4.99818125219067e-06	9.2849583045555e-05	4.1269877499169
BROX	-0.52915479097712	17.0371746106101	-6.58388355028021	5.02095889419797e-06	9.29611526162171e-05	4.12238804379512
SCO2	0.73515588490665	13.85326037295	6.58336797049776	5.02580350732949e-06	9.29611526162171e-05	4.1214124162564
MPDZ	-0.5343379167004	14.3645308044392	-6.5804422639131	5.05338685787793e-06	9.31383031002014e-05	4.1158754290355
ATAT1	-0.559874167540352	14.1917278560426	-6.57973463424221	5.06008193206299e-06	9.31383031002014e-05	4.11453604104228
MANEAL	2.15360909445815	13.2420017845175	8.35388379015591	5.06786720740545e-06	9.31383031002014e-05	4.56734755968388
IRAG1	-0.767490236494114	11.9172598379012	-6.57023327593567	5.15087480594484e-06	9.44619919103019e-05	4.09654534893361
SLC16A7	-1.03279071078759	12.3998321323663	-6.55700513902756	5.28010759810297e-06	9.65901694788472e-05	4.07147728806205
MESD	0.519539430512886	16.9064412540607	6.55606884789822	5.28938144687095e-06	9.65901694788472e-05	4.06970204840471
ANKRD17	0.467749343654347	14.3149587816775	6.55447741810406	5.30518320777632e-06	9.66734762078053e-05	4.0666843660663
FRY	0.725554191579626	13.8477412606269	6.55249227176466	5.32496306031084e-06	9.68287680374916e-05	4.06291962522284
GAA	1.0190250363563	17.1241858476398	6.54914714103731	5.35846720017472e-06	9.72324396386134e-05	4.05657450486295
CLDN11	-1.48645435990737	16.1692030752756	-6.54528371924616	5.39743511185974e-06	9.77333460991698e-05	4.04924435700338
LGALS8	-0.536274714492999	14.664164329196	-6.54341861294321	5.4163525181573e-06	9.77699375653048e-05	4.04570491639136
MRPL23	0.795099325623337	15.0820260433381	6.5428444034525	5.42219046839326e-06	9.77699375653048e-05	4.04461513370778
FAM177A1	-1.08471375394664	14.2534532490404	-6.53566090550763	5.49577948968223e-06	9.88895384743867e-05	4.0309778494805
PLK1	-1.40217228509226	13.9929986593754	-6.53113098938018	5.54271745152944e-06	9.95259139887364e-05	4.02237451594924
TM9SF3	0.550048368048285	14.5980498137514	6.5178985975008	5.68222809466048e-06	0.000101818424671198	3.99722702198975
EPB41	-1.24785723340655	14.0603037410514	-6.51376245248649	5.72658026838206e-06	0.000102399827210715	3.9893615393308
ALDH1A1	-0.95874329661449	20.0483774379988	-6.50979363382187	5.76947628383748e-06	0.000102952833023415	3.98181203775678
SHC4	-0.724587941402472	13.0733078101026	-6.5065599878602	5.80467303133715e-06	0.000103366444601513	3.97565938152065
STS	1.21452830120468	15.4798701379872	6.50213867699313	5.85315823520012e-06	0.00010401449169619	3.96724462723736
RAP2B	-0.483196816413823	16.5185291907585	-6.49748326255389	5.9046654855717e-06	0.000104713459466809	3.9583814142107
PRKCA	-0.777024133834903	18.6521948115518	-6.48023718416233	6.09961347338265e-06	0.000107948097704865	3.92552149189335
NECTIN2	-0.625243564899025	12.746873998172	-6.47003315284887	6.21809491200261e-06	0.000109818961679947	3.90605993436285
ITGB5	-0.632316483408749	14.816425246263	-6.46767843902615	6.245773857492e-06	0.000110081764238297	3.90156689487479
RAB27A	-0.814095900014989	14.5957940887894	-6.46593321353645	6.26637097932095e-06	0.00011021893004732	3.89823633158526
EFNB2	-0.879642427542027	14.7401874771187	-6.46425443920894	6.28625040120905e-06	0.000110342938164896	3.89503218828324
DCN	-1.04168899472916	22.9560440628366	-6.4582361610321	6.35805640622169e-06	0.000111238225040807	3.88354240028291
TUBA4A	-0.731195176048878	19.0675069268224	-6.45781432076096	6.36312134868933e-06	0.000111238225040807	3.88273685812052
MRPL13	0.688574569260499	14.9417353012655	6.45620299036092	6.38250682966159e-06	0.000111350793594157	3.87965965225669
SGPL1	0.520072026906865	14.9039422412402	6.44713229564578	6.49278398050043e-06	0.000113045415012721	3.86233043174542
MTARC1	-0.65259173092203	15.2544410115611	-6.44137485273713	6.56380485397474e-06	0.000114051081917246	3.85132520273462
MRPS31	0.685790636070289	14.731695974553	6.4394321482115	6.58795064940472e-06	0.000114239845837762	3.84761073971706
UACA	-0.538206890807512	14.4085332938509	-6.43785555438222	6.60761384531721e-06	0.00011435027501725	3.84459590256009
SELENOT	0.559160464811283	15.2531074960963	6.43409241372224	6.65479420299846e-06	0.00011493551192769	3.83739847121003
BTF3	0.656664296021635	14.206951230955	6.42633613568996	6.75314504804786e-06	0.00011640040192036	3.82255759699759
NDUFAF1	0.79526511229346	13.8897890546889	6.42030816251152	6.83062206389034e-06	0.000117500360743042	3.81101797791169
SLC2A14	-0.930590896331005	14.9874356334556	-6.41840517285305	6.85527219100286e-06	0.000117689014201229	3.80737396716875
RHOJ	0.88669323431365	12.4281558016714	6.41414019677649	6.91085396273108e-06	0.00011840688233755	3.79920521971372
TACC1	-1.0723078426667	16.1520132820813	-6.41030730312395	6.96120386643455e-06	0.00011903243430458	3.79186192170397
SCD	1.50558159724321	15.4725207288691	6.408825937184	6.98076536237228e-06	0.000119130085082865	3.78902328987757
YARS2	0.448073209041125	14.3420898610806	6.40300133168076	7.0582344061369e-06	0.000120213612133037	3.77785912207662
TCAF1	0.462380415278385	14.0129055928681	6.39682765211819	7.14132100877055e-06	0.000121388343866473	3.76602081565551
WWC3	-0.559159542939497	13.3125551236356	-6.39204231560624	7.20642102307944e-06	0.000122253308125259	3.75684113856389
ACACA	1.00843684990674	11.8940218720098	6.38918873027897	7.24553423660721e-06	0.000122674881828855	3.75136563834106
GDE1	0.519682455125563	14.5743988544346	6.38140456408947	7.35335360732071e-06	0.000124255784629795	3.73642362010124
SPTLC3	-0.860552545355754	11.8379437883302	-6.52974775065792	7.52775943405928e-06	0.000126953448808517	3.78197443065818
ARMCX1	0.590874936980748	15.3802796231725	6.36133208425451	7.63913136509304e-06	0.000128579586832026	3.69785557843428
EML3	-0.397315097563105	15.5980459899097	-6.35942302685777	7.66690478340985e-06	0.000128795015707242	3.6941845834024
BAG2	-0.696509451441768	14.8361316624054	-6.34244324626988	7.91858917373756e-06	0.00013276371439243	3.66151173364737
ATP1A4	-1.4123175088544	14.3629908383316	-6.33291246789955	8.06360164056827e-06	0.000134931979981571	3.64315523490628
PNKD	-0.867724529370243	13.4612938888705	-6.33041584628588	8.1020416808881e-06	0.000135311962130716	3.63834464473244
DHX57	0.448872961722936	12.9004031179338	6.32499108426067	8.18622251662528e-06	0.000136452906716074	3.62788907974124
ACP2	0.724022792076452	15.3411882000922	6.32019443409814	8.26141220531661e-06	0.000137351168720067	3.61864079663323
PLEKHA4	-0.709168668389353	14.3303662865583	-6.31951944111063	8.2720503891402e-06	0.000137351168720067	3.61733911155356
NEMF	0.383860705739702	15.2565402968691	6.31604085135744	8.32710024749731e-06	0.000137888251208021	3.61062987184316
MRPL4	0.692984227386308	13.8358101550515	6.31545179734987	8.33645978702142e-06	0.000137888251208021	3.60949358674899
CRAT	0.542366671807786	15.1569406735496	6.31285909415299	8.37778541902784e-06	0.000138305820324488	3.60449170343356
CD200	-0.530341657648036	14.9859813095316	-6.31173107373658	8.39583145610209e-06	0.000138338211406004	3.60231522442637
ACAD9	0.328613656603521	15.7489724912565	6.30188345417857	8.5550962859022e-06	0.000140692893221883	3.583307237152
NES	-0.954429652183489	17.745614738808	-6.29986612774297	8.58810729364311e-06	0.000140966242046993	3.57941174969045
MSRB2	0.516397310837858	13.3552202254057	6.29327813953997	8.69683468768188e-06	0.000142479000283337	3.56668640892887
CIRBP	0.619221141485625	16.6181553304824	6.29023115297752	8.74760372228838e-06	0.00014303828824221	3.56079887132589
GPX4	-0.791773393529988	16.2501730660701	-6.28789580312956	8.78672345946015e-06	0.000143405329174225	3.55628554312207
SRGAP2	-0.394738338470798	14.8894090053671	-6.28392765667074	8.85361099352687e-06	0.000144046731609904	3.54861495922949
SEZ6L2	1.26179623269622	13.4687182497022	6.62325152499521	8.8595187794023e-06	0.000144046731609904	3.6943692261943
GPR89A	0.6598942895573	13.9088112351074	6.28129958071933	8.8982006452417e-06	0.000144402686320234	3.5435336128179
HINT3	-0.805216757622713	15.0664559653735	-6.2799839145159	8.92061051677098e-06	0.0001444937307999	3.54098944083007
DGKI	1.25965915457343	11.9607859955495	6.43309452381105	8.96027238030042e-06	0.000144863351020609	3.60564128147933
ECSIT	0.940415797327464	13.9987514808312	6.27486270426475	9.00839943984694e-06	0.000145368186833252	3.53108406396028
MOXD1	-1.07307432217255	14.7444592190265	-6.27301140700276	9.04035486148773e-06	0.000145610659482502	3.52750243759683
SNX7	0.418497248345789	13.5394901190994	6.26723023674696	9.14090306573288e-06	0.000146954966856764	3.51631487370923
CPT1A	0.620022641052845	17.1798220409232	6.2481089159029	9.48180869000649e-06	0.000151923186478886	3.47927969607517
PPT2	0.82606471795064	12.7108999534898	6.24791880711285	9.4852634739172e-06	0.000151923186478886	3.47891123599134
CHIC2	-0.733675669615334	13.2432256870904	-6.24611717280682	9.51806884350893e-06	0.000152165260451711	3.4754191498799
SSB	0.411739609291363	17.0958960532192	6.24383194328763	9.55984916408126e-06	0.000152549652430914	3.47098908816455
ITFG1	0.655176988368336	14.1254406621802	6.24177742924201	9.59757369596654e-06	0.0001528680210352	3.46700568277928
FHL3	-0.802623489377591	16.6916120478394	-6.23987356847326	9.63266975915725e-06	0.000153143424396509	3.46331386510823
ITPR3	-0.545949008691082	16.1643242066872	-6.23800927029617	9.66716547802961e-06	0.000153408284643049	3.45969829143319
ADAM23	-0.845553665968495	13.9369226071516	-6.22353080948834	9.93946348798599e-06	0.000157438905083181	3.43160321270295
SIRT2	-1.12351685491222	16.2168051118276	-6.21776663571122	1.00500729397231e-05	0.000158898303960585	3.4204101428797
CNTF	-1.57961128567443	15.0743995053587	-6.54028766483493	1.02044576158158e-05	0.000160806081167887	3.54503577579376
DNM2	-0.605465025040642	14.9827043465632	-6.20964299438064	1.02081293242258e-05	0.000160806081167887	3.40462780593526
SLIRP	0.743602392384165	16.0244076198091	6.20283243254168	1.03426229828007e-05	0.000162626874360272	3.39138965421084
MRPL3	0.664918492531051	14.3813675250361	6.20098231474524	1.03794750788726e-05	0.000162908513053618	3.38779238060278
FXYD1	0.761032176128666	17.0360665008109	6.19794415365284	1.04402871031984e-05	0.000163564497950108	3.38188414192171
TSFM	0.655222832690814	16.2659262686977	6.19340415550309	1.05318491102868e-05	0.000164698971268321	3.3730530127656
DLGAP4	-0.644144030396198	14.9655814730043	-6.18705923821656	1.06612090618078e-05	0.000166419345082775	3.36070636199868
STX1A	-0.76263917413525	13.516068846259	-6.18430692553571	1.07178341974851e-05	0.00016700016654451	3.35534892861601
NTRK2	-0.835691916987741	14.3122676864799	-6.18306261257842	1.07435364962152e-05	0.000167097933822689	3.35292651522406
NOTCH2	-0.740778958513168	14.1595162258124	-6.17995531002033	1.08079996906377e-05	0.000167797121550856	3.34687635225003
EMC6	0.909753810232312	14.8386083428723	7.29357224764252	1.08345529367394e-05	0.000167906287943955	3.76937447032846
LARS1	0.992404656690127	15.861693692406	6.17463587144825	1.09192873688284e-05	0.000168915091113836	3.33651599045423
STOM	-0.619632833337352	18.1820925984941	-6.16959844225343	1.10257701450729e-05	0.000170256102365839	3.32670139719414
RPL37A	0.579647895085884	17.912499127941	6.16864759358994	1.10459899225031e-05	0.000170262651117293	3.32484844651308
SEMA3B	-0.596125433372384	15.2434974925003	-6.16395865246693	1.1146263625245e-05	0.000171500918498626	3.31570918489681
SNED1	-1.24439527591303	14.7689731972841	-6.16189308084791	1.11907350376454e-05	0.000171662831618086	3.31168222798616
STOML1	1.27248306082149	12.6888422632756	7.26904406051594	1.11967037016331e-05	0.000171662831618086	3.73673763720499
SIRT3	0.559582311892976	14.1338528837669	6.15129683129587	1.14217789501495e-05	0.000174801994217501	3.29101525340298
PARK7	-0.70568036813648	21.0308074980191	-6.13584727446169	1.17675393950364e-05	0.000179773723511026	3.26085556986787
SF1	0.48277134254781	15.1423894154103	6.13150273836302	1.18667106566381e-05	0.00018096733751373	3.25236871191886
SCAMP4	-0.575560175414289	16.3939571450024	-6.12555597048595	1.20038612907386e-05	0.000182734886657774	3.24074789973111
HTRA2	0.450973362361074	14.4392942659394	6.12287823912771	1.20661531830191e-05	0.000183358628139837	3.23551370655264
MT-CO3	1.03548835469254	13.2307957351716	6.11730631906844	1.21968481752266e-05	0.000185017797451717	3.22461915829954
PTBP3	0.683786205037849	14.8076167318843	6.11228916516832	1.2315785340882e-05	0.000186493080487546	3.21480579842412
ARSB	0.840440054627271	14.3439691835141	6.1103784197739	1.23613970153539e-05	0.000186739450842902	3.21106757658901
LMAN2L	0.728998346971377	15.4261188131752	6.10979001668563	1.23754780816712e-05	0.000186739450842902	3.20991631517342
MRPS9	0.62935780899226	14.2894503476039	6.09491751292679	1.27369644078376e-05	0.000191857497148532	3.18080175394044
KANK4	-0.812504522750608	16.2895205248241	-6.09040859252352	1.28487040318873e-05	0.000193165011742506	3.17196926572632
NDUFS7	0.523854468688686	17.301675278939	6.08960663912999	1.2868684074928e-05	0.000193165011742506	3.17039804413895
EXTL3	0.869610774684581	12.2245237852506	6.23321389022286	1.2898670254827e-05	0.000193277809863706	3.23685294742806
RAB12	-0.395663558488184	14.8675264485604	-6.08470536737167	1.29914967942777e-05	0.000194198977237247	3.16079341511232
ACSL6	0.818342217086292	14.5819600869879	6.0841573863345	1.30053029750789e-05	0.000194198977237247	3.1597193834376
EIF4H	-1.6297038736325	15.3781499283804	-6.07913019678411	1.31326725533698e-05	0.000195761034023455	3.14986434423747
THUMPD1	0.434098843353137	15.7930475213564	6.07617271982018	1.32082065208613e-05	0.000196227553734897	3.14406510309489
TMX2	0.431738811027687	14.9877262988115	6.07611839641573	1.32095981412051e-05	0.000196227553734897	3.14395857092529
AFG3L2	0.48688503337225	16.3330125635035	6.0598391256998	1.36335478239256e-05	0.000202176111782042	3.11201620801785
FABP7	2.57252051824506	19.6813186629618	6.05657699387527	1.37201824461584e-05	0.00020311065270122	3.10561122077803
CLVS2	0.710858140620021	14.1657176430011	6.04154287277212	1.41268834148187e-05	0.000208772034795284	3.07607460554447
GOLGA3	0.359945725788817	14.6281623299702	6.03284423105057	1.43678791179121e-05	0.00021196934527129	3.05897136655137
HSP90AB1	0.538387344313627	19.7074254643301	6.03061002901444	1.44304619957923e-05	0.000212528088400359	3.05457688496699
TACO1	0.615909159526511	14.6035005242453	6.01410054712331	1.49017501420274e-05	0.000219093936703552	3.02208390723956
NUDT12	-0.50249846958228	14.3338047538496	-6.01190135014951	1.49657215681863e-05	0.000219658995235444	3.01775288812483
SLC66A2	0.475933150463447	14.0711830605936	6.00849466669093	1.50653788179641e-05	0.000220745013992009	3.01104264118257
FARS2	0.442958516461424	13.5616611349368	6.00194066314018	1.52590427662944e-05	0.000223182537087614	2.99812876123076
MKRN2	0.45464676865719	13.1014559816782	6.00111469419631	1.52836314782705e-05	0.000223182537087614	2.9965008905119
PDK2	0.845273912662886	14.7755208979712	5.99586487065131	1.54408780380795e-05	0.000225096596619528	2.9861521335106
FMR1	0.490797565993638	15.5337366229909	5.99041288622723	1.56059532366039e-05	0.000226805272999472	2.9754010631289
TXNDC9	0.358175531502519	13.3134248201035	5.99025283298191	1.5610826835913e-05	0.000226805272999472	2.97508538676086
UBAP2	0.946219797553562	13.4273560060089	5.986937357576	1.57121376708178e-05	0.000227708101098316	2.96854545506498
FMNL3	-0.849400054107102	14.1656842073119	-5.98648812867962	1.57259169924892e-05	0.000227708101098316	2.96765921979843
OPA1	0.538400298163612	16.4119634993696	5.98016899641971	1.59210762442083e-05	0.000230146515590648	2.95519010280324
SUGP2	0.572850123954876	14.4585067789708	5.96324878344151	1.64560758057421e-05	0.000237295103662224	2.92177704400837
SPTBN2	-0.694172295486132	14.7435785488995	-5.96205542551396	1.64945039677504e-05	0.000237295103662224	2.91941906733352
LIPA	1.03091458034252	14.7260497938206	5.96193555828386	1.64983690256959e-05	0.000237295103662224	2.91918220938737
FKBP3	0.578583833744862	17.8790124294233	5.9527556106851	1.67971735825574e-05	0.000240804652885948	2.90103708003555
THNSL1	0.504216430072567	14.1451104915559	5.95271915444724	1.67983713209591e-05	0.000240804652885948	2.90096499870463
STAU1	0.554078933572109	15.6458060911969	5.95156530953527	1.68363256000463e-05	0.000240947148895172	2.89868352586123
WFS1	0.643835122964518	17.1585404811943	5.9491330644408	1.69166221754978e-05	0.000241694131779828	2.89387373545887
SCO1	0.478952647218518	14.9160590743143	5.94632613014825	1.70097811987059e-05	0.000242622102968607	2.88832204220878
RAP1GAP	0.652224336740636	14.4153398323945	5.94150953025691	1.71708776367065e-05	0.000244514434690914	2.87879315991382
PLGRKT	-0.516113427270529	15.3557145308214	-5.93863507484129	1.72677682668235e-05	0.000245352818372425	2.87310507581841
GBF1	0.410109595859137	15.2021499854683	5.93807227994171	1.7286804782431e-05	0.000245352818372425	2.87199127050649
GRK5	-0.477358729948516	13.768438176531	-5.93702909734397	1.73221478356527e-05	0.00024544941274209	2.86992664061002
DNAJA3	0.515489666043564	15.7126085786324	5.93454842246875	1.74064937407868e-05	0.000246238902408729	2.86501641303859
GALNS	0.625471840193965	14.1143016348558	5.92505577577017	1.77331987668302e-05	0.000249993919076963	2.84621941699812
TMED3	0.769105831653096	13.5582419151803	5.92480807774304	1.77418081298978e-05	0.000249993919076963	2.8457287788545
CSPG5	2.13435457043645	12.5231966014862	6.93063200827269	1.77591308633908e-05	0.000249993919076963	3.27790468675624
IL17B	-1.17883549354667	14.1006606352541	-6.05771319563502	1.7841426200576e-05	0.000250742004495351	2.90850454910991
SAMM50	0.491326050574088	17.4488686978672	5.9183002857257	1.79695586100115e-05	0.000252130788914697	2.83283536975841
RPL22	0.73841997334624	18.7803923687189	5.91277886967045	1.81651601291245e-05	0.000254460166564495	2.82189192225472
COG2	0.396117467931463	13.9580871565033	5.91067978394636	1.82400989010549e-05	0.000255094456338168	2.81773050590229
NRIP2	-0.79738308891185	15.4448743771749	-5.90933151181497	1.82884017207806e-05	0.000255354777922783	2.81505727137373
NDRG1	-0.784452292478083	19.361626645282	-5.9048465762471	1.84500319924068e-05	0.000257013949893217	2.80616325870986
ZMIZ2	0.698450849655481	13.6787478100058	6.19797368855495	1.84669946557387e-05	0.000257013949893217	2.95077698212814
POFUT2	0.440702058992823	14.4185799385702	5.89942613604056	1.8647350211369e-05	0.000259104780562172	2.79541061488175
FMOD	-2.32519364303773	18.4968272565519	-5.8884878096088	1.90522082533446e-05	0.000264303295462931	2.77370055463252
DNM1L	0.56764652331055	17.3018775555653	5.88251160333546	1.92772339224174e-05	0.000266994346162177	2.76183269182763
PRDX6	-0.549725350148691	21.3677346630598	-5.87764237024133	1.94626092958053e-05	0.00026877067435033	2.75215973927896
CPQ	0.627269515524334	16.0842580449635	5.87750191070668	1.94679839693356e-05	0.00026877067435033	2.75188066509915
EIF4E	0.422294969855599	16.9113610436838	5.86926942370459	1.97856959364578e-05	0.000272439703352222	2.73551942355301
TGFBR1	0.595167859061684	13.7452536413901	5.86897659783803	1.97970950581489e-05	0.000272439703352222	2.73493730232326
SCFD1	0.313799633625813	15.7274996622947	5.86059711901428	2.0126185212001e-05	0.000276526068703547	2.71827474363464
HMGCS1	0.973321476705625	15.8260775079855	5.85658768720042	2.02856447029925e-05	0.000278272456284591	2.71029884324428
MTDH	0.519219221033737	17.9404249636807	5.8554030167176	2.033300991633e-05	0.000278478054602474	2.70794180531396
FAM8A1	0.765252086741928	13.942365278873	5.85146999795455	2.04910805249571e-05	0.000280196794268929	2.70011533357267
DDX6	0.430397086418271	17.6729616361266	5.84771593724133	2.06431439371275e-05	0.000281828065084497	2.69264314441624
LUM	-0.967741821642132	21.6794382017322	-5.84682008424979	2.06796038182748e-05	0.000281878403234519	2.69085974867919
SERPINI1	0.824059230979273	12.2298672260938	5.84209567229519	2.08729846616578e-05	0.000284064147270441	2.68145306528878
MRPL55	0.765649227976134	14.293246152681	5.83816478016132	2.10353094491087e-05	0.000285821005642629	2.6736241861132
MIA	-1.06582545124847	14.0298024800728	-5.8371915893	2.10756981888685e-05	0.000285828009483515	2.67168564842805
CLPTM1	0.446479067222286	15.0614147202786	5.83655192436095	2.11022888061891e-05	0.000285828009483515	2.67041140897322
ANKH	-0.993686155031549	12.4630998850072	-6.52615490635958	2.12337677897647e-05	0.000287156661571959	2.9943138984108
DAP3	0.648688394380962	15.5019157468448	5.83206058560392	2.12899712860881e-05	0.000287464745732564	2.66146301407585
TMED8	0.430575130400113	14.1255588512486	5.82495890340295	2.15902626033509e-05	0.000291062458701287	2.64730864821445
PPT1	1.23035520689368	12.4079687208837	6.50734135366403	2.18551545775743e-05	0.000294172432741341	2.9652336186573
GBA	0.728968443368922	14.8308311865787	5.81782526303214	2.18963151321347e-05	0.000294265947580454	2.63308416966225
ITGA2	0.874067047927861	16.2154296963165	5.81329167592859	2.20931456311802e-05	0.000296447965013698	2.624040859116
CELF1	0.480467476021754	14.2020172468449	5.81107465575272	2.21900648389444e-05	0.000297153906838341	2.61961754500525
PSAP	1.18810474626373	18.9121696139724	5.81050920502672	2.22148543305491e-05	0.000297153906838341	2.61848928013282
PTPN21	-0.441392492070374	12.6539074891484	-5.80798544406065	2.23258460515233e-05	0.000297788482355399	2.61345303485267
TMED9	0.470449989946356	18.4762061852769	5.80785633501042	2.2331539486017e-05	0.000297788482355399	2.61319537206544
BPNT2	0.604144716348083	14.7617694645915	5.80409804351401	2.24979314239694e-05	0.000299542891915729	2.60569403421325
RPL7A	0.668204376218458	19.0432064160556	5.80309976817237	2.25423433642702e-05	0.000299670317273706	2.60370123412335
PLEKHB1	-1.0477058813611	15.9664139414515	-5.79866148042669	2.27408964831501e-05	0.000301843288042552	2.59483981615072
ATXN2	0.607641474468362	13.6217215988502	5.79711654810829	2.28104345456053e-05	0.000302299765064332	2.59175464668385
FADS3	0.799742783504875	14.182340436356	5.78713719545647	2.32649353896413e-05	0.000307319193082168	2.57181904856632
ALDH5A1	-0.685800004775912	16.1348780293901	-5.78671415181544	2.32844080489043e-05	0.000307319193082168	2.57097366477042
SORCS1	-0.488517965384119	14.6722562715659	-5.78645436994948	2.32963741297028e-05	0.000307319193082168	2.57045452191438
ARFIP1	0.763878469542798	15.4143538549986	5.78324621795405	2.344467301001e-05	0.000308801887533072	2.56404271826134
ABHD11	0.656467710803964	15.2291776587049	5.78092805805046	2.35524382736282e-05	0.000309329754533106	2.55940884782158
ACTG1	-0.810879527317375	19.5686227729313	-5.7806381503116	2.35659512970336e-05	0.000309329754533106	2.55882929131626
IMMT	0.561762240700997	16.1670341239567	5.78006602086325	2.35926425966419e-05	0.000309329754533106	2.55768551262345
MAG	-1.36699752850281	14.7408342707089	-5.77558489680735	2.38027819406804e-05	0.00031160993526909	2.54872560861825
FAM169A	1.05304601785926	14.3864785960081	5.77258871105921	2.3944364093618e-05	0.000312987044938006	2.54273340331592
MAP4	-1.55531243851546	17.305158430675	-5.76917031371039	2.4106960686827e-05	0.000314280901536485	2.53589542794897
MRPS34	0.557497978183084	13.8455714357664	5.76897201475417	2.41164277425974e-05	0.000314280901536485	2.53549871675051
HEPACAM	0.986634024399136	16.4410486523492	5.7680883494952	2.41586618170006e-05	0.00031435499287144	2.5337308217054
NDUFB3	0.426502436391303	16.7832258444593	5.76542808410213	2.42862689813242e-05	0.00031516249228612	2.52840800290382
MRPL44	0.515721297368808	14.630730764232	5.76526728469913	2.42940044629342e-05	0.00031516249228612	2.52808623749005
HERC2	0.401545858771923	13.1755605691493	5.76435794924087	2.43377972509998e-05	0.000315255111680497	2.52626656367996
TRIM14	0.623840760405775	13.1260792024748	5.763431767085	2.43824852048524e-05	0.000315359030446519	2.52441307184787
SMPD1	0.580341444042896	14.4817353873668	5.75442117272118	2.48216927407403e-05	0.000320557626521182	2.5063753330216
UQCC1	0.553965713041769	14.8452581701339	5.75257393982363	2.49127382899471e-05	0.00032095445911208	2.50267622530819
HECW1	0.562211854620063	12.778813645156	5.75228415150344	2.49270525156225e-05	0.00032095445911208	2.50209588192432
COX7B	0.672019310915424	15.9850281547399	5.7505497395786	2.50129023631319e-05	0.000321264394577916	2.49862225065178
RASL12	0.725999388842201	13.1961880825608	5.75028914286552	2.50258277371473e-05	0.000321264394577916	2.49810030257266
MRPL49	0.546535747928138	13.4715353215943	5.74568096427048	2.52555327063639e-05	0.00032373001014521	2.48886920602797
DYSF	-0.813612355443199	15.851422611707	-5.74365948120023	2.53569842589594e-05	0.000324546758350164	2.4848189414804
MRPS28	0.547949585823549	14.9015837608535	5.73493889438925	2.57994902112411e-05	0.0003297197850028	2.46734046950185
ANGEL1	0.745442348769092	12.0667286651775	6.00491373047056	2.59883828059209e-05	0.000331641069011462	2.60480096748555
CYP2W1	-1.57159942655883	13.7630835964187	-5.99072549792664	2.66546013194251e-05	0.000339638853256852	2.57226353361558
PRXL2A	0.600536391075419	16.9541440598931	5.71150519270703	2.70285291095301e-05	0.000343894051584421	2.42032620262847
SLC25A29	0.940447151815059	13.2442350823654	5.70747716564144	2.72458047473284e-05	0.000346146479515172	2.41223807701133
NDUFAF7	0.535527089404427	13.1664931247115	5.70548069827109	2.73541638497676e-05	0.000347010565297716	2.40822850563848
ANXA7	-0.410239087209217	17.3805148057183	-5.70000222640055	2.76538021547527e-05	0.000348930955351785	2.39722339040358
CAPRIN2	2.20105451779616	13.7805712004453	6.14408641067718	2.76573096700733e-05	0.000348930955351785	2.62908875549256
ADAM15	-0.51747049308435	13.2557561944838	-5.69936342394028	2.76889606305355e-05	0.000348930955351785	2.39593992834151
DIP2C	-0.508639365091099	14.3112990665382	-5.6992476901691	2.76953353347222e-05	0.000348930955351785	2.39570739427738
PRKCQ	-0.551216595078198	14.8060272729452	-5.69901080840532	2.77083876880908e-05	0.000348930955351785	2.39523144268053
ELOVL7	1.75928119402579	13.0964513047644	7.36755663378142	2.78154121139025e-05	0.000349766607590169	2.90409059936541
TRIM36	0.862504284985096	14.730434971208	5.695217149641	2.79182885583845e-05	0.000350547737066664	2.38760814410559
GATAD1	-0.667744622096976	13.4116510389459	-5.9636034596775	2.79781922888567e-05	0.000350787801569178	2.53009585381352
DMTN	-1.00161083058435	13.6002975615377	-5.68974131703249	2.82241624491502e-05	0.000353356653893945	2.37660142807715
RALGAPB	0.393779439206737	15.2767959349914	5.68887736668716	2.82727368526001e-05	0.000353450304751764	2.37486450586308
NKAIN2	-1.35865767655311	13.3711199165476	-5.95376737574474	2.84749908846502e-05	0.000355462114076743	2.51227355187701
MET	-0.582606984702625	12.5086544664773	-5.6815676276831	2.86871871491453e-05	0.000357592024159128	2.360165038576
ADCY9	-0.520669087218838	12.9820712595847	-5.67929459761472	2.88173387856735e-05	0.000358575431204709	2.35559277200186
ARMCX2	0.553971055976172	13.9988552598575	5.67873526233203	2.88494591784279e-05	0.000358575431204709	2.35446755582135
SIL1	0.611405187315002	13.0207948294398	5.67754844487352	2.89177358427161e-05	0.000358905405459164	2.35207990550781
TM4SF1	-0.656439243451874	13.96934268292	-5.67281306410277	2.91918234820462e-05	0.000361564818016767	2.34255150946747
TTC39C	-0.486583777411498	13.5018276284815	-5.67071929900419	2.93138659943756e-05	0.000361564818016767	2.33833762300317
TMEM168	0.625011634564773	12.9515470880231	5.67064514980833	2.93181976871531e-05	0.000361564818016767	2.33818838141459
EZR	0.606500541513888	18.1170126578232	5.67041261535974	2.9331786311705e-05	0.000361564818016767	2.33772035026878
EMC7	0.439080606556075	15.0644046847572	5.6702345252806	2.93421977648766e-05	0.000361564818016767	2.33736189696588
LSM14B	0.610232937234636	13.6548582708112	5.78892270965533	2.95616627133402e-05	0.000363575714564052	2.39755172272209
RYR2	0.657069658197612	14.6743935157047	5.66601612332641	2.9589931425978e-05	0.000363575714564052	2.32887011838843
EMC2	0.431572616080127	14.7802653354815	5.66381898007257	2.9719816981539e-05	0.000363897822225845	2.3244463394078
SPRYD7	0.500468791044606	14.4597441399192	5.66353699285229	2.97365294014118e-05	0.000363897822225845	2.32387853724372
MAGI1	-0.531545519761437	14.8137859700314	-5.66322792623812	2.97548578679842e-05	0.000363897822225845	2.32325619758936
SNCA	-1.13614556334313	16.8868493129046	-5.66271365153759	2.97853815657475e-05	0.000363897822225845	2.32222062307864
STX18	0.525800024183498	13.7302071785369	5.6585360058133	3.00345378396342e-05	0.000366421361643537	2.31380707104245
DST	0.761039504165797	13.1297438123958	5.65375258743897	3.03224662978343e-05	0.000369410102872058	2.30417091896724
RGL1	0.685121131954123	11.2342433076803	6.54563623026216	3.05546560991742e-05	0.000371712301427153	2.73612936747651
TUBB2A	-0.639256706204442	20.8672124190025	-5.6457789038664	3.08087755598594e-05	0.000374274404788631	2.2881018301466
PAFAH1B3	0.617807119848862	16.050058570842	5.64151202699591	3.10723086276644e-05	0.000376872735101579	2.27949977380932
SEC11C	0.550476486895453	15.4796809008915	5.64014888089344	3.11569894327255e-05	0.000376872735101579	2.27675119607118
MKS1	-0.495641366529249	14.6203178459935	-5.63952906683098	3.11955720019543e-05	0.000376872735101579	2.27550136045811
IGF2BP3	-0.902934129154206	12.94123056941	-5.63920118540705	3.12160021054566e-05	0.000376872735101579	2.27484017904798
SAR1A	0.881180170170659	12.8575609210625	5.63878833331828	3.1241746323384e-05	0.000376872735101579	2.27400763357985
ERP29	0.706463378370774	18.4617683406684	5.62568103989741	3.20705713626666e-05	0.000386329109650274	2.24756513844359
PCOLCE	-1.1303611611586	16.6587393189221	-5.62453703935595	3.21439793556059e-05	0.000386671841171422	2.24525626157516
MMP9	-1.44313513163855	13.7109702158772	-5.74238652525536	3.2294270720977e-05	0.000387937182222239	2.30811921724061
PDXDC1	0.716142507487723	13.7058285306388	5.61542766178815	3.27347304979382e-05	0.000392679800575685	2.22686565245496
ANO6	-0.496473595327762	15.3801447007624	-5.61362088461326	3.28532267767476e-05	0.000393552372572154	2.22321682553662
ARSA	1.44172194519805	14.0896625046311	5.7297705330056	3.30793109674006e-05	0.000395709532170532	2.2838255080612
CAB39L	-0.595562219677225	16.1353216944278	-5.60885955350289	3.31676201034261e-05	0.000396214861818844	2.21359933205794
INF2	-0.711253468538011	17.7183595829548	-5.60786169092876	3.323390203905e-05	0.000396456021411746	2.21158338749863
ACSL1	-0.731163435505477	14.3965484877933	-5.59474252888162	3.41181477315844e-05	0.000406440704486645	2.1850681340541
CHMP6	-0.46627731478759	15.6035809344929	-5.59047514038469	3.44109772263158e-05	0.000409362123269076	2.1764388387781
TBCC	-0.452428531423738	15.1848091553785	-5.58944528173674	3.44820339979853e-05	0.000409640848641811	2.17435598534486
ERAL1	0.57543296585416	12.7604102665346	5.58785383538708	3.4592136231359e-05	0.000410382018932302	2.17113709125301
EIF2B4	0.671308849829522	14.0473270998057	5.58183000054049	3.50121826100051e-05	0.000414793089020184	2.15895041579479
IGKV3-20	-1.76004296526277	17.5648749434996	-5.57952890057221	3.51740255896058e-05	0.000415732389142868	2.15429397441591
SARAF	0.778262821540398	13.3061183636541	5.69735943055253	3.51881385066862e-05	0.000415732389142868	2.22131947025171
MRPS7	0.777269367894702	14.4417164858401	5.57792696551629	3.52871497150397e-05	0.000416330280794316	2.1510519713834
HNRNPK	0.569406167059077	15.2198121627686	5.57406338134717	3.55615317053252e-05	0.00041899278657192	2.14323157718545
SEC22A	0.529906226829961	13.8323972616608	5.5698635348124	3.5862291546087e-05	0.000421958371529268	2.13472853205751
RAP1A	-0.334066518459824	19.9877543278593	-5.5688249901288	3.59370676929658e-05	0.000422249953391251	2.13262556263166
PTCD3	0.563479791743154	14.4401155430715	5.56815684997703	3.59852593693509e-05	0.000422249953391251	2.13127256491849
PDHA1	0.401043776681004	18.9160949501104	5.56689796828946	3.60762412898706e-05	0.000422740805632394	2.12872315939613
SOWAHC	-0.534101293059837	14.1091533356083	-5.55976211950269	3.65964663087638e-05	0.00042822994684912	2.11426855104772
PTPDC1	-0.661936848979938	13.6427876424658	-5.55908237012694	3.66464240127367e-05	0.00042822994684912	2.11289131392598
KIF1C	-0.392319967010248	13.3693125721408	-5.55843532045705	3.66940438120918e-05	0.00042822994684912	2.11158027873607
PALS1	-0.529470136166625	13.8278184020279	-5.5571485261977	3.67889355286749e-05	0.000428367730472869	2.10897286252764
YTHDF3	0.788675190635786	14.2497024518883	5.55692480703164	3.68054589954017e-05	0.000428367730472869	2.10851952300488
MRPS33	0.790741062695909	13.5899584052219	5.55448086671408	3.69864629748721e-05	0.000429512600565696	2.10356679151462
FASTKD2	0.408086024804581	13.1730150168831	5.55424875271373	3.70037015485619e-05	0.000429512600565696	2.1030963675754
LRRC1	0.898176488731998	14.0186739130422	5.55144946005895	3.7212252269368e-05	0.000431351188367701	2.09742255809311
MRPL41	0.837541264585676	13.2460579129723	5.54775624291194	3.74892573882928e-05	0.000433977258138232	2.08993546226016
PYGL	0.570135481150848	16.2373573801136	5.54128590236585	3.79796941226466e-05	0.000439063641329144	2.07681455038919
METTL7B	-0.63233517508951	15.9399713221507	-5.53835246268413	3.82042169187942e-05	0.000441066402306777	2.07086433634187
DCAKD	0.607356522038275	15.0816155318903	5.53262676802519	3.86464074495349e-05	0.000445573392055563	2.05924737420041
PTPRF	-0.635647569251349	13.8250858142115	-5.53163987818263	3.87231556568338e-05	0.000445860591438323	2.05724466710802
NDUFS2	0.474289767591387	17.4412786711114	5.52840164512468	3.8976091347237e-05	0.000448172943419232	2.05067248029719
P2RY12	0.87695046864215	16.1871839638749	5.52690203341768	3.90938012215607e-05	0.000448926280783236	2.0476285124961
CERS2	-0.499717364435964	15.955474392505	-5.52556059339194	3.91994061806198e-05	0.000449538790079348	2.04490538417883
NAGA	0.582166245011399	16.2292923482206	5.52348000315738	3.93637829730852e-05	0.000450477685905957	2.04068136119897
TIMM17A	0.718561857830299	12.6442445814927	5.77379815842578	3.93860271830344e-05	0.000450477685905957	2.18383550706023
RPS2	0.599205091365938	18.4314738924109	5.51773170815364	3.98216302006528e-05	0.000454855035001082	2.02900851577315
PLCB3	0.601595626207072	14.7351920437369	5.51170280559246	4.03077291100845e-05	0.000458883644848417	2.01676170308759
VAMP4	0.59083592049444	12.7610638395838	5.51140581813848	4.03318321331763e-05	0.000458883644848417	2.01615830793365
MRPL19	0.507730255144331	14.1150650834592	5.51137438763573	4.03343838513433e-05	0.000458883644848417	2.01609444937149
GTPBP6	0.478898855979548	13.2598058710388	5.508611940101	4.05593073756156e-05	0.000460711142070848	2.01048142852144
BCL2L13	0.492003117055734	16.2213487438355	5.50808761579109	4.0602144598268e-05	0.000460711142070848	2.0094159528373
CDH1	-0.702077378398332	17.390147550593	-5.50631666299411	4.07471762792505e-05	0.00046138293427277	2.00581697558753
KCNA6	-0.769470563514988	12.9288959956759	-6.34647070229789	4.07686350479369e-05	0.00046138293427277	2.39382045235481
ATPAF1	0.518864312002838	13.6957517156564	5.50517245624023	4.08411646339458e-05	0.000461596395553965	2.00349149409014
SEPSECS	-0.391789238943014	14.1630154815383	-5.50094744307617	4.11901594434775e-05	0.0004649298705687	1.99490327362639
EIF2B2	0.525997156290993	14.3145650571994	5.49903590392325	4.13490650701749e-05	0.000466111806905078	1.99101698977459
SLC17A5	0.604210513756096	13.1583310605027	5.495633950709	4.16334330469567e-05	0.00046870308591214	1.98409954723813
SUCLG1	0.358918308289976	17.4472404955299	5.48740458712505	4.23296880832789e-05	0.000475918493077493	1.96736062500761
DNAJC10	0.477025438364986	15.0752781073068	5.48103876359538	4.28765008030881e-05	0.000481437054056607	1.95440685650079
LRRC8B	-0.522144428633718	13.1890595352825	-5.47937489230219	4.30206207485879e-05	0.000482425500728298	1.95102028500702
COG8	0.436931506015817	14.0014977567254	5.47543611881243	4.33637794438458e-05	0.000485224603445304	1.94300220314908
RPS10	0.554059178035867	17.7722803506587	5.47521574276487	4.33830624403487e-05	0.000485224603445304	1.94255353522534
CNST	0.908916325083498	11.0273480721566	6.06823433991466	4.34413868659114e-05	0.000485245933030784	2.27189015443192
COG1	0.364472777056463	13.5590964424952	5.46905563130138	4.39256654264291e-05	0.000490018999134523	1.93000977991605
NEFH	-0.681169945299523	22.1902645816875	-5.4652472919411	4.42646098767643e-05	0.000493085288216472	1.92225272406628
SGSH	0.415383705080073	14.4034532643421	5.46416433380722	4.43614850574168e-05	0.000493085288216472	1.92004658515494
PREX1	0.495859625049025	14.4069638258933	5.46404117069208	4.43725163445587e-05	0.000493085288216472	1.91979567593783
ATP4A	-1.26360438315581	13.5462008200789	-5.4601092924343	4.47261702508619e-05	0.000496373923003437	1.91178469652925
RETREG1	0.543948121835374	13.1833995724058	5.45764525974537	4.49492773990833e-05	0.000498207132615355	1.90676346571023
RALYL	1.07033386067969	12.9251036832587	6.55208054741907	4.62539862938062e-05	0.000512008411985878	2.43399578807748
GYG1	0.538386894412085	17.7321224709135	5.44226529750456	4.63680225957928e-05	0.000512611005586651	1.87540632500165
PIGU	0.520113556889577	14.7787586284655	5.44070937446497	4.65140973215768e-05	0.000513565790838102	1.87223255731398
CPNE5	0.974465512688068	12.8157986457824	5.43522914247925	4.70323840891835e-05	0.000518622481475727	1.86105179973118
AATK	-0.524509140506902	13.0018708342859	-5.43122414781165	4.74149113945261e-05	0.000522171130479282	1.85287865857837
MT-CO2	0.483473641808299	18.8042267543453	5.42519087988399	4.79972243842536e-05	0.000527908090702002	1.84056290828355
HSP90AB2P	0.858717889304458	16.5699973615922	5.42193447014607	4.83145790607515e-05	0.000530719916349328	1.83391386335417
STX11	-0.436970590801266	12.9044948069772	-5.42084280856033	4.84214503869822e-05	0.000531215427013309	1.83168460409238
OPHN1	0.398140154928228	14.0150986116145	5.41624194695794	4.8874547075253e-05	0.000535503158464014	1.82228780055857
CALCOCO1	-0.47854641559694	13.1020102364242	-5.41235814724634	4.92604247460344e-05	0.000539044418881224	1.8143536643273
NUCB1	0.618546634813121	16.6792441926571	5.41020784645765	4.94754174642654e-05	0.00054070910496842	1.80996012651423
PAQR9	0.84194091326474	12.6582475989438	5.98295576776378	4.97952407058233e-05	0.000543513788465464	2.13398032081446
GNA13	-0.484452767569712	15.9346716453293	-5.40518317048539	4.99815730166425e-05	0.000544856159082563	1.7996915773985
TRIM9	0.715194363103157	13.0693767627849	5.40245803293509	5.02583141398499e-05	0.00054717944293272	1.79412123270022
GAMT	-0.804924950275815	16.9555542807254	-5.39610396686446	5.09097227872852e-05	0.000553570828942402	1.78112990128864
EVL	0.53024154831655	14.7636367941248	5.38875865059546	5.16735980865773e-05	0.000561167445887186	1.7661062514409
ZDHHC17	0.555486908084598	14.3783286700478	5.38743387849959	5.18126188382047e-05	0.000561735479389731	1.76339600320072
MAGI2	-0.55922330080489	14.0968887208806	-5.3867409019956	5.18854926965699e-05	0.000561735479389731	1.76197821833688
MRPL15	0.560223642452248	15.7607613164585	5.38639568432255	5.19218353813319e-05	0.000561735479389731	1.76127190541202
EXTL2	0.771143478894137	13.1376450304441	5.38206830019889	5.23796291128389e-05	0.00056597636934614	1.75241697958815
AP3M2	0.394942356359799	13.8008287192884	5.37778826786161	5.28365019081358e-05	0.000570196678684913	1.743656893938
YIPF4	0.484043572382575	14.4701739402964	5.37544065697081	5.30888382829188e-05	0.000572201877282437	1.73885109392079
OCIAD2	0.8707081827599	14.3267376663844	5.37356353857093	5.32914954618661e-05	0.000573667274677735	1.73500799926562
LAMA2	-0.804602773317296	19.7760317001556	-5.37176343852345	5.3486585659778e-05	0.000575047654074688	1.73132221937122
SEPTIN3	-0.585943539863498	14.5745862212199	-5.36395985916409	5.43408565676243e-05	0.000583502755728011	1.7153399073914
TMEM117	-0.860575264016042	11.4671439988245	-5.59143142406752	5.49611659859783e-05	0.000589427666640148	1.84655030721366
COBL	1.16748911046933	12.2969551236036	5.46257383177685	5.52862017483246e-05	0.000591944532587075	1.76454957958396
DCX	0.670515746879996	12.909940176852	5.35504938198493	5.53334965934203e-05	0.000591944532587075	1.69708234321998
RIMS1	1.45407082184018	11.5467211218985	6.76498444326661	5.63619202901648e-05	0.00060219736200709	2.26976725034871
RPL11	0.527442636824642	18.4664466349994	5.34517585214602	5.64552455961323e-05	0.000602446113365178	1.67684125511872
MIA3	0.439690232516776	14.4291033667792	5.33939461942111	5.71228993391502e-05	0.000608815436451092	1.66498454637891
NEK1	-0.490911515718494	15.0441865652538	-5.33699365140826	5.74025614622715e-05	0.000611038899922026	1.66005933257081
MRPL39	0.481395319180475	14.6391313490729	5.33473191610436	5.76672946923547e-05	0.000613098147897334	1.65541915552778
POU3F2	0.444541300719068	13.6505559280626	5.43944986703474	5.78243500806228e-05	0.000614008932152391	1.7191927322421
VPS35	0.291957364024675	17.7486320025733	5.32844952891575	5.84092514104563e-05	0.000619454958546652	1.64252727209365
EMILIN2	-1.01609142929927	15.4051670159001	-5.32731878413243	5.85438331818056e-05	0.000620117622163436	1.6402064495247
RELN	-0.631207650840905	13.7846083931507	-5.32561536834493	5.87471771747407e-05	0.000621506114243475	1.63670997213563
NECAB1	0.731924186855789	14.1868711584779	5.32222848323184	5.91536457681847e-05	0.000625037478196752	1.62975702042186
MRPL46	0.556481219897472	14.2319131049385	5.32076882975244	5.9329713629745e-05	0.000626128671079063	1.62676010601923
KAZN	-1.06790994538217	12.3353162077009	-5.31991093415313	5.94334471049291e-05	0.000626454753124382	1.62499859370826
MAGEE1	1.76997438646131	12.3675337325176	6.71388419851348	5.99593635571858e-05	0.000631224585012674	2.21354708364238
RPL12	0.617869564514532	17.7139807345454	5.31492075806383	6.00405508826718e-05	0.000631306574745551	1.61475070645448
SLC27A4	0.645673785339765	16.302688686081	5.30966143601042	6.06873077161671e-05	0.000637327879934986	1.60394717235441
MAGED2	-0.51129745718508	14.3326441743451	-5.3089858022866	6.07709106577351e-05	0.000637427564106316	1.60255908951179
EIF3E	0.35827948155238	17.0928343066532	5.30355391756798	6.14473724597796e-05	0.000643737942176083	1.5913975409997
TRIP11	0.359703291624434	12.6602333827899	5.30242417058468	6.15890362719222e-05	0.000644437105808762	1.58907571301889
MCF2L2	0.717106146328526	12.0107120205223	5.40476089927849	6.18600244272443e-05	0.000646486111906109	1.65103033906745
ELAPOR2	1.03195354150879	13.3065225828026	6.06303996268158	6.20289672253855e-05	0.000647464984351385	2.02646793638223
PMPCB	0.347816012587238	15.5311142134569	5.29719340323792	6.22493364938756e-05	0.000648977628101605	1.57832377463129
RPL18A	0.515970156878062	16.9167333855306	5.29380535169839	6.26809051852243e-05	0.000651985659996814	1.57135799912079
GPR180	0.575587803364153	12.2318956238449	5.29373834775464	6.26894710867766e-05	0.000651985659996814	1.57122022771084
TMEM104	0.900330053350881	13.9555267721248	6.04999584619728	6.3255496349839e-05	0.000657077927663002	2.00680844450976
TMCO1	0.490249362077137	14.663124345031	5.28723542677923	6.35265713759329e-05	0.000659097756820746	1.55784682956899
MAN1A2	0.398358694112224	13.5282852954145	5.2866419452714	6.36035386322563e-05	0.000659101247922935	1.55662609588951
KIAA0319L	0.813267910211524	12.2011536503593	5.28483796004352	6.38380827081104e-05	0.000660735679148565	1.55291524204903
GDAP1	0.709335840589407	15.5939555005061	5.28424215415801	6.39157413167977e-05	0.00066074434022329	1.55168957415297
STIM2	0.77587349546595	12.2691424118288	5.28305704741058	6.40704996195079e-05	0.000661549060296984	1.54925150719307
MRPL33	0.831161275688888	12.0933839348142	5.28154330448266	6.42687338516459e-05	0.000662800215657082	1.54613713305436
ELMO2	0.48704840315829	14.6942833907512	5.27834826353772	6.46892181232377e-05	0.000666337682728105	1.53956285229326
MRPS15	0.507663504246363	14.5788472342169	5.27609974146508	6.49868307905325e-05	0.000668602549795897	1.53493552348252
DNAJB6	-0.524462016136495	15.512766820418	-5.27320098122615	6.53725874342855e-05	0.000671767771233321	1.52896924572683
FBXO2	0.688408748018936	18.0836830158129	5.27212254295626	6.55167024306461e-05	0.00067232865860349	1.52674935699797
TMED10	0.470810522154519	17.9667352344008	5.27162345888308	6.55835071001428e-05	0.00067232865860349	1.52572198586237
MRPL16	0.47059283102476	14.7027856776872	5.2699859253921	6.58031907673727e-05	0.000673777671178777	1.52235091527408
MRPL58	0.539277859674495	15.2956334759726	5.26713030323746	6.61880994888544e-05	0.000676913012727273	1.51647157169573
MAN1B1	0.518420279413085	13.6829675979026	5.26534182570637	6.64303463386645e-05	0.000678465323773374	1.51278889436979
MPP1	-0.622791485715238	15.3052172104051	-5.26484613854986	6.6497647708517e-05	0.000678465323773374	1.51176815835141
RNF141	-0.695779632227877	13.7546223363778	-5.26332318634978	6.67048637850308e-05	0.000679773143856694	1.50863187963409
STAMBP	-0.325320905256177	14.3433080733762	-5.26200863167145	6.68842587018712e-05	0.000680507146580897	1.50592456463088
DHRS7	0.384676517626836	17.6732986714707	5.26163652712396	6.69351291718916e-05	0.000680507146580897	1.50515818495498
USO1	0.41645957145494	16.4524297860045	5.2602184124083	6.71293648425263e-05	0.000681676112173044	1.50223732738749
HSDL1	0.717246982631899	16.2113932688972	5.25634065156539	6.76634566241058e-05	0.000686289375499922	1.49424930656155
NAP1L1	-0.329630112370179	17.5819441174377	-5.24850776128585	6.87556627789431e-05	0.000696168774105171	1.47810903924707
ERGIC3	0.572519546579798	14.8485550048527	5.24819691402744	6.87993789081962e-05	0.000696168774105171	1.47746838118973
PSMF1	-0.566250680266279	16.3107086462041	-5.24638347335299	6.90549831101807e-05	0.000697934088990205	1.47373066613379
MGAT5	0.554458101149278	11.1607200068272	5.24237216551138	6.96238502653564e-05	0.00070285767151682	1.46546165768639
RPL28	0.555400348118898	18.2880359286478	5.23912946324427	7.00872370844426e-05	0.000706706126803389	1.45877583505829
CLIP2	-0.533062304562879	14.8764955903019	-5.23773263043405	7.02878223544265e-05	0.000707898782283867	1.45589549671465
TMUB2	0.54401380477049	12.6585986744722	5.23704595839331	7.03866447526389e-05	0.000708064949143213	1.45447946995511
PTPRS	-0.520380763447308	15.2523164138121	-5.23567066026809	7.05850004767395e-05	0.00070923082838836	1.45164323821177
LY6D	-1.72008436418088	14.6919829896284	-5.23468746868543	7.07271558208114e-05	0.000709829950075611	1.44961551328177
PMPCA	0.421389408093511	14.7492203288362	5.23397006255803	7.08310680972901e-05	0.000710044308513744	1.44813587783455
SAE1	0.406632198224358	15.3869318354116	5.23213153652048	7.109808534662e-05	0.000711891306247122	1.44434370953611
AZU1	-1.88572465774366	13.8188535662738	-6.57300342373708	7.1230107886649e-05	0.000712383904573335	2.02861163268873
ARR3	0.574364408157937	15.1674718535469	5.23017299020393	7.13836720630945e-05	0.000713090549842829	1.44030359678338
UBA2	0.454014642352462	15.7013408200876	5.22416446474854	7.22671886992765e-05	0.000721078990722132	1.42790663833992
CPXM1	-0.93425093330775	13.6178665403894	-5.22325171201716	7.24023834539112e-05	0.000721590845987358	1.42602309177206
ARRB1	0.643214889641108	12.5592358881502	5.22143640168994	7.26720360093238e-05	0.000723180196753796	1.42227677926509
GPM6B	-0.866665231976665	18.4609580628998	-5.22104698072121	7.27300162995039e-05	0.000723180196753796	1.42147307437664
TACSTD2	-2.32311057635468	15.1133448389836	-5.21964343817176	7.29393823569311e-05	0.000724424512300189	1.41857624784025
PALM3	-0.705526010507199	13.3698441074479	-5.21729217293612	7.32915089993592e-05	0.000727082201734128	1.41372292022549
FADS2	1.42322689042177	14.884178715997	6.20745373721954	7.38693533713553e-05	0.000731970401321459	1.97390817885053
ZNF622	0.459030101263309	13.4084582420258	5.21079855319663	7.42731000654681e-05	0.000735124204445445	1.40031623444748
PLA2G15	0.889780862906427	14.0796605152125	5.206857046173	7.4875486772466e-05	0.00074023455371262	1.39217649359881
GOLGA5	0.35638637473312	14.8681339510621	5.20563009001305	7.50640272899451e-05	0.000741246496809205	1.3896423366174
GNAI3	-0.407225057863599	18.3412355660763	-5.20207516163892	7.56130554154901e-05	0.000744653758713789	1.38229910484623
TREX1	0.607009406440962	13.8183146070522	5.30191675453315	7.56249237799913e-05	0.000744653758713789	1.4481046054382
CHMP2A	-0.379041769864038	16.3945246143753	-5.20171567539016	7.56688042222825e-05	0.000744653758713789	1.38155646009194
PKP2	-1.4697722557564	14.2673333571239	-5.20114395444478	7.57575532087244e-05	0.000744675103026559	1.38037534279322
MCAT	0.606941250287399	13.5604168844758	5.19583542244125	7.65867282109439e-05	0.000751966266372521	1.36940684831546
GDF10	-0.677331431098134	12.5298422811316	-5.54989310090054	7.67183100311841e-05	0.000752399298264783	1.57947091359432
HSDL2	0.500923344573296	15.8374243254067	5.19406193770191	7.68658139288738e-05	0.00075298731845358	1.36574182627481
SPTBN5	-1.03556133930489	13.7984807368658	-5.19171525816173	7.72367077510032e-05	0.000755157029994564	1.36089176323304
FER	-0.424954323236063	13.0085963700383	-5.19154998740762	7.72628980810623e-05	0.000755157029994564	1.36055016415404
NEU3	-0.626914313991112	12.8836834581526	-5.18910653716427	7.76511761910116e-05	0.000758090540770592	1.35549945586178
MRPS6	0.68640325319042	13.7347913699024	5.1850550973455	7.82993963529419e-05	0.000762891331407699	1.34712362183129
PNISR	1.3438574130971	13.4007693756423	6.16518394840995	7.83203168972211e-05	0.000762891331407699	1.91624981182143
KYAT1	-0.9092526899988	13.7880576555393	-5.18363368469457	7.85281339418555e-05	0.00076363395261612	1.34418463494629
MRPL45	0.526455935960611	13.760236021399	5.18334840315512	7.85741248767895e-05	0.00076363395261612	1.34359474708619
SLC9A3R1	0.593087211944759	16.5599425805427	5.17442969199557	8.0025974119728e-05	0.000776866143796592	1.32514899014629
RPS27L	0.569406425310852	15.7663684419914	5.16986373236544	8.07798894844617e-05	0.000783300822385405	1.31570249903682
VAT1L	-0.809470263129352	18.8842803184078	-5.16567213978183	8.14784133348919e-05	0.00078789019542424	1.30702867167945
ARG2	1.1206152579617	12.9240570152851	5.5153589273607	8.15273584056133e-05	0.00078789019542424	1.53467695679071
HNRNPL	0.397944249498188	17.2367800945748	5.16537602987568	8.15279937132395e-05	0.00078789019542424	1.30641585249333
MGST2	0.478492726519971	17.7728439934019	5.16469357413825	8.16423815385942e-05	0.000787938165164745	1.30500343106108
DYNC1I1	0.764540712104898	15.2763920669049	5.16393280369708	8.17700901741002e-05	0.000787938165164745	1.30342887269996
CDH6	-0.642140086777815	13.8086860251757	-5.16370847018107	8.18077876400555e-05	0.000787938165164745	1.30296456086823
ZC3HAV1	0.293538544619343	15.4087272736943	5.16301118968645	8.19250740968504e-05	0.000788185192737148	1.3015213397256
SLC30A1	-0.33277473250306	14.4077362264205	-5.15787013480077	8.27951763204989e-05	0.000795666269868839	1.29087894210497
MTX3	0.468136191861159	14.5588526985539	5.15682644529705	8.29729723050508e-05	0.000796484971870248	1.2887180951216
FASN	0.550232930651703	17.9347845657745	5.15467384400379	8.33409145401855e-05	0.000799125090256561	1.28426101880147
CPD	0.762532399890963	13.2438951664718	5.15267905890694	8.36833772951651e-05	0.000801515287433981	1.28013029296723
STRAP	0.411453471714401	15.8711801699689	5.15195767696437	8.38075789691593e-05	0.000801811998569231	1.2786363838793
ACHE	1.31183211257571	13.4097279765454	5.1490357692798	8.43125886790514e-05	0.000805747305809468	1.27258487359047
C2CD2	0.510694668800445	15.1828178640765	5.14557639034992	8.49145349183543e-05	0.000810599239548019	1.26541910865687
MATR3	0.374432303229248	17.0425386963683	5.14411445495329	8.51702426268468e-05	0.000812138865669079	1.26239049204709
RAC1	-0.334343168176801	19.5727432404873	-5.13790847341338	8.62645669490643e-05	0.000821662835358695	1.24953149860949
MRPL14	0.639695143679429	13.7505938724095	5.13696952266857	8.64313887777175e-05	0.000821778572714891	1.24758562749174
PDE6D	0.330516528447628	15.4568224448479	5.1367647912612	8.64678070348769e-05	0.000821778572714891	1.24716133271666
KIAA1958	-0.886882960700644	13.4914004410538	-6.41225526430929	8.69636960221612e-05	0.000825579193693829	1.8272457014249
ARCN1	0.492352971880557	17.0544887427838	5.12992636060172	8.7693344175285e-05	0.00083109798170168	1.23298665667039
KPNA3	-0.354387194912787	14.6087334715516	-5.12967747601319	8.77382824537991e-05	0.00083109798170168	1.23247068182154
ABCC1	-0.379070777244166	14.8386894361555	-5.12528664056897	8.85349856002521e-05	0.000837722124474992	1.22336681458244
KIF13B	-0.507272190025676	15.8602602795635	-5.12013261023467	8.94796513040655e-05	0.00084573019875414	1.21267811815229
GOLGA1	0.429458033421612	13.4217915834658	5.11760155963963	8.99473417952944e-05	0.0008492174388379	1.20742813233343
GOLPH3L	0.465005382742973	13.720353350937	5.11381502724241	9.06517118221987e-05	0.000854929137481065	1.1995728063926
TSPYL5	0.443155911126009	13.1311832904655	5.11265369974369	9.08688744025404e-05	0.000856038541879792	1.19716329906404
HEPH	0.849804752758324	12.9567434460601	5.11096137333603	9.1186287695351e-05	0.000858088906419818	1.19365184450115
ARFGEF2	0.394675561191018	15.0375589053793	5.10848155671686	9.16534599703441e-05	0.000861542523721235	1.18850589647039
MAP7D1	-0.535738244332153	15.0857455442967	-5.10628077194018	9.20701229744019e-05	0.000864472188475487	1.18393847091622
RPS20	0.547622301711733	17.9548518215787	5.10577504976702	9.21661431033626e-05	0.000864472188475487	1.1828888471191
ARFGEF1	0.4250768214765	13.9754825085059	5.10314698911771	9.26667835036214e-05	0.000868221138251251	1.17743391721116
KRT222	-0.996285919274364	12.7084243114893	-5.30885869901685	9.2921458819727e-05	0.000869659920901493	1.31534447810954
HECW2	-0.457900889949563	12.5014737850835	-5.09938828407904	9.33876647913547e-05	0.000873073157467872	1.16963099275699
TAP2	0.622791334466337	15.899596826319	5.09783992797995	9.36862951934579e-05	0.000874914033614475	1.16641626477455
CRPPA	-0.681607035522047	14.1698458027479	-5.09506124811342	9.42246773184695e-05	0.000878987472468716	1.16064652755028
KDELR1	0.588034724118248	12.0650520968173	5.09300196367789	9.46257210114001e-05	0.000881157657203158	1.15637008008318
CAMSAP2	0.555608616423038	13.0239848913149	5.09254503896798	9.47149438841555e-05	0.000881157657203158	1.15542114379759
CORO2B	1.00090899859881	14.4107898179332	5.0922906309392	9.47646590992816e-05	0.000881157657203158	1.15489278315954
CA5B	0.806559380673994	13.3142706786591	5.18514116359547	9.51555988284189e-05	0.000882923826065471	1.21620706222404
RPL3	0.504941669800946	17.4323677684634	5.09006968940225	9.51998039745942e-05	0.000882923826065471	1.15028001179981
GAB2	0.508113866969417	12.1659564231996	5.18457216080428	9.5262563723841e-05	0.000882923826065471	1.21507335471528
HSD17B12	0.567553120804597	18.8953697907375	5.08491892708443	9.62168928812244e-05	0.000890808929678591	1.13958032371876
AIDA	-0.455209352433506	15.4755861887216	-5.0837684528305	9.64455893241261e-05	0.000891966143846031	1.13719009016737
RPL24	0.462200143942912	17.2223766119869	5.0792759707157	9.73439800674842e-05	0.000899166670961092	1.12785525139932
CUL5	-0.299287881735875	16.1759033695045	-5.07883192087257	9.74332446617531e-05	0.000899166670961092	1.1269324632458
C2CD2L	0.615919896724801	14.2081481089335	5.07369803642106	9.84713974710974e-05	0.000907773300802689	1.11626226324738
EYA3	0.590347646141211	10.5939878182643	5.07252044053506	9.87111221070153e-05	0.000909008952079698	1.11381440522563
ATXN2L	0.367309638351509	15.3625326041201	5.07189573061265	9.8838538068231e-05	0.000909208840561342	1.11251577218531
BCAP29	0.388713721993712	15.8447383108331	5.06393317297566	0.000100477444349514	0.00092329754150659	1.09596010487522
DOCK4	0.684473347983136	12.3911673736516	5.05676034525733	0.000101977668787578	0.000935624373455028	1.08104124413805
AIFM2	-0.347009869201182	14.1076788981754	-5.05601218258871	0.0001021354676095	0.000935624373455028	1.07948484806128
EBP	0.68544808585586	13.8107745151367	5.05596584565373	0.000102145249002938	0.000935624373455028	1.07938845199975
EMC8	0.373784562604845	14.6177887125542	5.05452703212077	0.000102449450828496	0.000937412475080739	1.07639514508428
TCF25	0.383858474053637	13.6261758318492	5.05253177367653	0.00010287283791968	0.000940286162536846	1.07224388476281
IMPDH1	0.597537437319209	13.6925742456873	5.04145695957126	0.000105255722627423	0.00096104508526376	1.04919517930072
LETM1	0.329705510073463	16.1840720738615	5.04034237554625	0.00010549865396818	0.00096224169966099	1.04687488491102
ATPAF2	0.450557049708848	14.0526036416519	5.03943704725789	0.000105696399764247	0.000963024083021488	1.04499012418003
ACAP3	0.397953155432964	12.0398258313231	5.13147670049502	0.000105809931229599	0.000963038326461145	1.10912668579947
POLDIP2	0.369398410668749	14.6130054426174	5.03749808120754	0.000106121197217598	0.000964850335379028	1.04095322152593
PAOX	-0.491851808855623	12.5549475240306	-5.03014194945598	0.000107748798038357	0.000978613951349426	1.02563463606378
YIPF1	1.46543919424113	13.3770779171527	5.69855187400895	0.000108163821006696	0.000981347072234801	1.46760459899986
ENTPD6	1.29303839342386	14.0872328333712	5.93362391456279	0.000108378885109287	0.000982262161037908	1.59557477248823
CPEB2	0.621798291406199	12.7691782009787	5.02651311630843	0.000108561112406004	0.000982878029267411	1.01807599887122
TOMM40	0.429483150964899	16.0287438403155	5.02388879569804	0.000109152477395055	0.000987192910699124	1.0126089330436
STK38L	-0.379900490350847	14.9076649487025	-5.02196872864805	0.000109587237417411	0.000990083854020116	1.00860858304082
GOLGA2	0.396812032602462	13.9884049797257	5.02025743983419	0.000109976220293866	0.000991928919298353	1.00504292111564
ABLIM2	-0.752969473541686	14.671437727808	-5.02005595168081	0.000110022112430023	0.000991928919298353	1.00462308004295
OMD	-1.62309419653915	14.351400931497	-5.01519075062936	0.000111136220992964	0.000999039063079087	0.994484310059907
L3MBTL3	-0.393807874967715	12.4490336943188	-5.01453070103867	0.000111288257906616	0.000999039063079087	0.993108639367151
CMTM4	-0.570535163632426	13.1847698701389	-5.01444558422643	0.000111307879370747	0.000999039063079087	0.992931236568278
CAPRIN1	0.605642231215832	15.7960320077633	5.01432971748181	0.00011133459513155	0.000999039063079087	0.992689742836077
PJA1	1.09783192846657	12.9512984080883	5.0135841471435	0.000111506660967635	0.000999039063079087	0.991135767943673
PRKRA	0.606769276104581	14.7233772715481	5.01357976288541	0.000111507673590969	0.000999039063079087	0.991126629784317
SLC35B2	0.44712974561596	15.2651963871013	5.01058061954088	0.0001122025937405	0.00100421905178152	0.984875063950858
HCCS	0.567371171062037	14.3545993371395	5.00746550736922	0.00011292908660223	0.00100912696697362	0.978380886308344
RPL31	0.506744677612467	19.1701516671754	5.00722398534767	0.00011298561436991	0.00100912696697362	0.977877339914373
CHDH	-1.00127502033005	14.4053274881136	-5.00368689216349	0.000113816795432578	0.00101549611775477	0.970502280263085
CAMK2G	0.451255248213208	15.3161998843732	5.0023612466454	0.000114129921289708	0.00101723466633449	0.967737929959087
REEP2	0.740286045426798	14.8480945525677	4.99915667891404	0.000114890513305437	0.00102295373182201	0.961054821854395
CYC1	0.457782129331999	16.4689012422713	4.99357663433578	0.000116227340110434	0.00103378630019632	0.949415422163091
FAIM2	-1.17623139475505	13.475379749761	-4.9910103699161	0.000116847489567779	0.00103724903177258	0.944061501992279
IRS1	-0.46663633793121	13.0358180375196	-5.08115608667658	0.000116918410200567	0.00103724903177258	1.00843481191972
SCCPDH	-0.541581439426402	18.5833520529344	-4.99047026501571	0.00011697843981158	0.00103724903177258	0.942934620811482
PLEKHG2	-0.695401667930904	12.1919626478175	-5.18399818004487	0.000117581348145827	0.00104152129289625	1.07743287807798
OSBPL7	0.322662787777983	14.07500031591	4.98547962736484	0.000118195576144559	0.00104588492841497	0.932520838273665
FSD1	-0.48549508516154	14.4184435220157	-4.97980727303628	0.000119594744180126	0.00105717820626235	0.920681793121511
EIF2B3	0.399675913773001	15.3436983923878	4.97400328758137	0.000121043957557732	0.00106889022479882	0.908564998167681
PTGES3	0.412606587399459	17.1933336363709	4.9698305384442	0.000122096973155171	0.00107708314472577	0.899851804878271
COMTD1	1.09280033507805	10.7331596761784	5.6184681027585	0.000122524650323136	0.00107974848097264	1.34216889291899
COX4I1	0.588211070515875	19.1838120635316	4.96599785094313	0.000123072442790642	0.0010828854685438	0.891847320601699
COPS7B	-0.419478514153601	13.9087789784434	-4.96576319318247	0.000123132425094272	0.0010828854685438	0.891357200144419
PLPP3	-0.437887127955729	16.9690977653104	-4.96469546865707	0.000123405731149427	0.00108401854708441	0.889127023480773
CLPB	0.474930395683124	14.9347823291689	4.9639549604184	0.000123595644433542	0.00108401854708441	0.88758024974019
RTCB	0.281880899777022	17.2320705841204	4.96378464326689	0.000123639366898012	0.00108401854708441	0.887224484295716
IDI1	0.559047222582693	15.5420170154629	4.96308726957451	0.000123818556483951	0.00108448411845058	0.885767754461633
RUSF1	0.446674966211511	15.7388124473486	4.9599862466592	0.000124618589818128	0.00109038096747275	0.879289563393689
SLC22A18	0.982225344134038	14.2867785565091	4.95880604241099	0.000124924460598587	0.00109194642846387	0.876823832290684
PPP1R3D	0.641685546429548	13.1669829968318	4.95723570002836	0.000125332635596611	0.00109440202920452	0.873542815894622
HMOX2	0.57012177345293	15.313118706438	4.95201997740398	0.000126698177410029	0.00110520387819843	0.862643698163543
ETFDH	0.578587599236849	13.0709386315491	4.95054553288957	0.000127086962266346	0.00110747209974958	0.859562163341616
PABPC1	0.387836926353323	17.6075869452634	4.94773293930024	0.000127831986202561	0.00111186214985273	0.853683411505726
EMC10	0.477826228030825	14.2646458834112	4.94766784792871	0.000127849281037595	0.00111186214985273	0.853547352262394
TICAM2	0.506493293628804	16.1714036418713	4.94615915222526	0.000128250815173494	0.00111422753667396	0.850393649560108
CYP2U1	0.524605588180433	14.8861379975514	4.94262090074412	0.000129197583962267	0.00112132030238089	0.842996674921388
TMEM176B	1.32580122909137	14.4289508709227	5.02316807540509	0.000131222080228818	0.00113774305650007	0.892068264160195
NIPSNAP1	0.598861651714337	16.2959716633331	4.93271275752988	0.000131887092796989	0.00114235738685488	0.822277107492848
NBAS	0.376509609362587	14.8085295489739	4.9320011345145	0.000132082452401976	0.00114252287588178	0.82078865438594
RUVBL2	-0.269749493404841	16.5754756637321	-4.93167577549938	0.000132171870887382	0.00114252287588178	0.820108108460985
CD44	0.9493977072774	15.9440976332001	4.92853259017589	0.00013303891243834	0.00114886313843591	0.813533103860145
MPC2	0.469204817650562	15.5520224227844	4.92481027420411	0.000134073244439691	0.00115663387705695	0.805745542157083
ATP9A	0.6205446231409	14.3910584506797	4.92340799498599	0.000134465032771884	0.00115885144977051	0.802811481537351
PARD6B	-0.459065354344002	12.8859081186093	-4.92148557435426	0.000135004051804223	0.00116012395301936	0.798788824581349
AKAP9	0.33572684408329	13.8207457939569	4.92147625934627	0.000135006668978098	0.00116012395301936	0.798769332185448
RPS18	0.514352266399179	19.1266847659411	4.92058244407303	0.000135258039962957	0.00116012395301936	0.796898917524528
CHCHD3	0.338522361710357	17.3160174965615	4.92040500609806	0.00013530799849426	0.00116012395301936	0.796527599231824
ARHGEF37	-0.580791368060286	14.4998747978553	-4.91989537597254	0.000135451592457904	0.00116012395301936	0.795461098767338
CCT5	0.308971275576532	17.5344659320885	4.91984216859297	0.000135466593223697	0.00116012395301936	0.79534975064647
TXN2	0.743027937237034	15.1695619557119	4.91952211348947	0.000135556862316528	0.00116012395301936	0.794679959910608
SPG7	0.407790810781922	14.080770103096	4.91753700584354	0.000136118124272644	0.00116271676463339	0.790525456041768
STUM	-1.63802203695334	12.6610180367471	-6.44150924567072	0.000136130192069041	0.00116271676463339	1.49421775814391
TIMM23	0.520510760473897	13.2477620537709	4.91430309124288	0.000137037570489188	0.00116930569819197	0.783756674343388
POMT2	0.480889376088738	13.7538043648371	4.90863831235685	0.000138663500967272	0.00118200671141676	0.771897769623005
HNRNPM	0.314093265955957	18.3283387076877	4.9022854830838	0.000140510434186347	0.0011960746985748	0.758595188022688
ANXA4	-0.776303605495752	20.202578136351	-4.90200700669538	0.000140591968405898	0.0011960746985748	0.75801199000354
FAM20B	0.412534716713123	13.4721997796248	4.90094278084945	0.000140904006251461	0.00119754481992966	0.755783178356951
NLGN3	0.72116534542422	13.639853301371	4.89720840403425	0.000142004569889031	0.00120533500202785	0.74796149575296
EIF3H	0.405087035846208	15.5470849068918	4.89688301139	0.000142100882694598	0.00120533500202785	0.747279901887105
MRPL40	0.50955936904051	14.0094692038258	4.89564671714409	0.000142467422937008	0.00120725350214897	0.744690177321385
ZDHHC8	-0.802848827111626	12.1976294190257	-4.89317039775765	0.000143204523375376	0.00121230522199961	0.739502521866164
TRPV1	0.995193388193842	13.1969284148348	4.89133314957795	0.000143753919948533	0.00121575955307505	0.735653323697639
RPL10	0.801295263110898	18.5862489024396	4.88768930164267	0.000144849940349881	0.00122382547833922	0.728018292073656
ADH1C	-0.905245075387564	14.9990220369655	-4.8855595255839	0.000145494505540197	0.00122806500701789	0.723555207177021
CPXM2	-1.05253056296734	15.4250245693892	-4.88393403746925	0.000145988425664925	0.00123010590319478	0.720148632952542
VPS51	0.510762338025931	13.6280283793242	4.88382263953353	0.000146022337770244	0.00123010590319478	0.71991516548193
CARNS1	-0.638103656000391	12.5993022054174	-5.06668119376998	0.000146950869838627	0.00123635492677701	0.85220091849539
RBP7	1.01907861792805	15.3240394315035	4.88034240305195	0.000147085873022815	0.00123635492677701	0.712620769611332
PRUNE1	-0.424207660026823	15.0491240675974	-4.87998553078299	0.000147195377865325	0.00123635492677701	0.711872726172079
LARP4	0.698446507393889	13.5277478872073	4.87649999945382	0.000148269296776813	0.00124416021617305	0.704566107768701
VWA8	0.525455359443331	13.6676457681491	4.87543151025712	0.000148600109859811	0.00124572080400023	0.70232606080435
TMX3	0.378960796404346	16.7771700313246	4.87199967448704	0.000149667753143568	0.00125248491919757	0.695130701552497
MTIF3	0.573742705862962	13.2809533135553	4.87190207006322	0.00014969823240729	0.00125248491919757	0.694926044822278
DNAJB14	0.644086855051382	13.2801669699433	4.87040794727294	0.000150165600886701	0.00125517427913169	0.691793072384365
CORO2A	0.549941154689359	14.6284978264094	4.86885743221929	0.000150652188192029	0.00125801890353363	0.688541656244052
FRYL	-0.313315341864952	14.3456125532475	-4.86807708421476	0.000150897689446255	0.00125884677684504	0.686905197745745
KIF21A	0.843051181933934	12.3539987299134	4.86609648706116	0.000151522634806825	0.00126283544764874	0.68275148362369
PADI2	-0.863543257044217	16.7625666116189	-4.8651797772636	0.000151812783780006	0.00126402880279945	0.680828846808626
DAZAP1	0.401464270583086	16.0526545268676	4.86466733354643	0.000151975225670469	0.00126415755898618	0.679754056261419
SEPTIN11	-0.266487535488448	16.4288645604139	-4.86344321346182	0.000152363985438315	0.00126616680072942	0.677186519892074
YIPF3	0.408318229221202	13.4611312087945	4.85919762393629	0.000153720215596077	0.00127531873735865	0.668280626734924
PLD3	0.844284147486594	17.666359041526	4.8590679484568	0.000153761833582248	0.00127531873735865	0.668008585466676
SIK3	-0.454684691255011	13.9265008568775	-4.85756440666671	0.000154245222225029	0.00127809552635595	0.664854260831175
NNT	0.580458320198305	16.1822026355027	4.85179160127218	0.000156115670866089	0.00129234926382986	0.652741592011948
LONP1	0.351826857253188	15.6089181055083	4.85061943201913	0.00015649829161897	0.0012942709675142	0.650281777739363
RAP1GDS1	-0.732806747972257	15.183471289016	-4.84942453735181	0.000156889318013873	0.00129625842866217	0.647774157895944
HCN2	-0.545044642255693	12.7064547277688	-4.84811776441349	0.000157318100815849	0.00129855372851931	0.645031615126694
EPHX4	1.28378548339501	12.5298734944046	5.45616199999217	0.000158181698054308	0.00130336390005496	1.08504123398538
CHPF2	0.469834224895468	13.4957049037363	4.84542961479752	0.000158203919504404	0.00130336390005496	0.639389518513343
EHD4	-0.317425924225514	18.3638337491772	-4.84427725825828	0.000158585213493332	0.00130525494857048	0.636970682644433
SLC38A1	1.43169238230104	12.2246738394807	5.44995846180161	0.000159745359055806	0.00131297447887658	1.0751365903152
EPM2A	0.536259871081787	12.5185473778738	4.84028659889406	0.000159912931263022	0.00131297447887658	0.628593315699349
RPL23A	0.441665264014755	19.4256360921043	4.84008268821593	0.000159981078230747	0.00131297447887658	0.628165222678907
FNTA	-0.351652293897427	15.92665670876	-4.83825224382019	0.000160594144787267	0.00131674951316996	0.624322210086712
DAB1	0.671640415512815	12.7956296794351	4.83620739269455	0.000161281864776071	0.00132112887517999	0.620028729795382
COL3A1	-1.06061569824982	14.2829521407915	-4.83482027260814	0.000161750092304143	0.0013228890265659	0.617116064469209
PDIA2	-1.02613119194849	12.9284925588445	-5.01629545957308	0.000161804354836336	0.0013228890265659	0.747098214128616
RPS15	0.488792639383011	16.0626478837304	4.83303662575649	0.000162354213136039	0.00132549548019887	0.613370546258302
NAT14	0.379090622225492	14.243384415139	4.83280930389723	0.000162431372646159	0.00132549548019887	0.612893169753458
ITM2C	-0.621253355296696	13.6464237725297	-4.82870212728442	0.000163831944641775	0.00133496286095013	0.60426737019332
TRAPPC10	-0.293730463312277	14.3050819828113	-4.82849774299001	0.000163901962697748	0.00133496286095013	0.60383809143
ASAP2	0.297900484623995	14.4003766946412	4.82599310047373	0.000164762494039795	0.00134070218660007	0.598577190272156
PSPC1	0.367856856163979	15.7074725125242	4.82355208713597	0.000165605610665361	0.00134628909010659	0.593449455251677
DAAM1	-0.458130158110343	12.4130499237569	-4.90592009917215	0.000165909020474335	0.00134748204447569	0.65573700210009
COL6A1	-0.897174969248248	21.4544221303195	-4.81508368000765	0.00016856492691109	0.00136709217461379	0.575656533142817
MAPRE2	0.50926800742846	16.8937031726809	4.81449631341231	0.000168772179200041	0.00136709217461379	0.574422208692001
MINDY1	-0.811804956288922	14.6838105226956	-4.81441650642366	0.000168800359195424	0.00136709217461379	0.574254495784436
RPS12	0.492351624062962	17.7469645253612	4.810215496098	0.000170290557033342	0.00137786366984363	0.565425437270707
CXADR	-0.792310912295363	12.8516530433027	-4.80936131565808	0.00017059519709059	0.00137903128775955	0.56363007692933
INPP5D	0.508125307628635	14.5415666435653	4.80376854902658	0.000172603652425474	0.00139395682113756	0.551873489669623
PCDH9	0.508733594501374	12.8916972602707	4.80060500358771	0.000173750423771194	0.00140190187134713	0.545222292423067
TNRC18	-0.986557179806656	15.2397169721277	-5.87084296290539	0.000174571875035479	0.00140720965059058	1.12160144253441
SCN10A	1.20817083286301	12.7003856446607	5.59978290130227	0.000175382284509488	0.00141188462725195	1.11881376948899
ME3	0.644339279284484	14.9316377378577	4.7958734779664	0.000175480137952835	0.00141188462725195	0.535273030950734
RPL9	0.565481361489937	17.5785081959555	4.79503150218938	0.000175789781174683	0.00141305411951724	0.533502374828696
KATNA1	-0.838163841015467	11.3877208211445	-5.38271785909289	0.000177780576362336	0.0014277224437838	0.898404065922016
RPS26	0.822670804306348	18.0128283801312	4.78887366683663	0.000178071421320578	0.00142872415557676	0.520550907453
RFTN1	-0.547844558643002	15.9381989770105	-4.78409505957105	0.000179862867873309	0.00144175258767785	0.510498274540415
ME2	0.594186797941195	16.2016180184761	4.78095203724975	0.000181051185338412	0.00144992667141125	0.503885418131871
SPTB	-1.28175058734993	15.0982001473453	-4.77521886286795	0.000183239501824612	0.00146608646994743	0.491820977010949
PDSS2	0.86120305079336	12.1819231551665	4.84856908935273	0.000186183129513837	0.00148825380757297	0.539649680044634
RPL35	0.668759546657775	18.5069416822279	4.76520223806027	0.000187127877724958	0.00149347866779256	0.470736752233591
MAPK8IP1	-1.07265163553063	13.3867913345043	-4.76429471829944	0.000187484310055883	0.00149347866779256	0.468826116229132
UGT8	-0.683876513743947	14.3293016273634	-4.76425719403389	0.000187499062801811	0.00149347866779256	0.468747113617477
MVB12B	-0.450625437222417	14.1109765756359	-4.76417513389403	0.000187531329056617	0.00149347866779256	0.468574345964214
CDC42EP1	-0.760547066993135	15.238337390129	-4.763206777536	0.000187912518059772	0.00149513003499732	0.46653555083491
GGCX	-0.588859398299828	14.3075668039723	-4.7616762519771	0.00018851661780037	0.0014985503047144	0.463313009847591
CHRDL1	-0.83717789306535	13.3016563488453	-4.75631349884342	0.000190649004384889	0.00151410164978249	0.45202027135464
IGSF3	0.512789422916914	13.4053135034547	4.75451535877908	0.000191369501510518	0.00151842166281547	0.448233313277021
CAP1	-0.317663153630054	20.114816332518	-4.75386117692196	0.000191632315461415	0.00151910557168998	0.446855518815686
LTN1	0.338932863125724	13.2213422996106	4.75289761295069	0.000192020093768966	0.00152077792496029	0.444826065879568
KIF5B	-0.268307745644389	16.8781134526301	-4.75215095228355	0.000192321132422383	0.00152176086473314	0.443253405662587
PCBP2	0.699955581922424	12.7848688145809	4.83184130735883	0.000192563555063135	0.00152227861865627	0.505732107036957
RO60	0.340083056816763	15.8570127043855	4.75060462126886	0.000192946116520182	0.00152390224810843	0.439996300621312
ABHD4	-0.5462284704211	13.698194670494	-4.74947872935332	0.000193402475960862	0.00152541126444489	0.437624672627659
EIF3A	0.347660866774014	16.9751894480659	4.74925846867218	0.000193491883444875	0.00152541126444489	0.437160694832958
GNB4	-0.839991732791745	16.7232380886581	-4.74738872030461	0.000194252548237304	0.00153000564779217	0.43322193560159
MXD3	0.503778897493328	14.5960216469168	4.8235345212504	0.000195814988515328	0.00154003683886396	0.488879562653055
LDLRAP1	-0.64110657323495	12.4100482835106	-4.74340306773133	0.000195884234590998	0.00154003683886396	0.424825004550879
RPS13	0.606606517461074	18.1179779882784	4.74172709683691	0.000196574535866872	0.00154331614992102	0.421293734792801
DZIP3	0.726282631051909	11.8667188263812	4.82139831857694	0.000196660213965055	0.00154331614992102	0.484544684981488
CSE1L	0.473631005756609	13.6992356638436	4.73843471350228	0.000197937852532792	0.00155062992576259	0.414356080229774
ACY1	-0.566446913374737	15.2539231692788	-4.73839884890054	0.00019795275648033	0.00155062992576259	0.414280502541867
ENPEP	0.826123275282537	13.5950979956113	4.81655285287209	0.000198591316912262	0.00155421648477012	0.474710512805161
ITPRID2	-0.492437088554679	14.9273971962143	-4.73578393850715	0.000199042507121494	0.00155633145795633	0.408769831112485
SCARB1	-0.340174795495322	13.3686188126822	-4.73183237837676	0.000200700939720729	0.00156787355362215	0.400441345985071
GFM1	0.429064727930701	14.4288429105129	4.73005188135791	0.000201452803638489	0.00157231902367935	0.396688316861654
RPL10A	0.457975452369563	18.8120012462038	4.72935369787768	0.000201748415528803	0.0015731986599848	0.395216584238055
MAP7D3	-0.348212092588128	15.0546593479558	-4.7273069528024	0.000202617566118304	0.00157780268704409	0.390901952464042
OPLAH	0.335430152651657	14.8152097363202	4.72709984258487	0.000202705728308768	0.00157780268704409	0.390465337684114
GRIPAP1	0.368902029341321	15.1329360526218	4.7251886067637	0.000203521149998204	0.00158271736992275	0.386436061213002
JMY	-0.457292490359999	13.8669162199113	-4.72170387531192	0.000205016531026698	0.00159072839079079	0.379088850748223
LAS1L	-0.278442604008465	14.1394606846949	-4.72166646797852	0.000205032644132796	0.00159072839079079	0.379009976321429
ACSF2	-0.379815392785575	14.7479378403746	-4.72085142344726	0.000205384043590385	0.00159072839079079	0.377291406589547
ALDOC	0.476287336702722	20.4605844361122	4.72062339937527	0.000205482464277018	0.00159072839079079	0.376810595704848
COPE	0.440390426295167	16.692493235496	4.72048907749598	0.000205540463380374	0.00159072839079079	0.376527363226681
LSG1	0.334763299686726	14.5972997732836	4.72021012500858	0.000205660966231759	0.00159072839079079	0.375939157011724
ERF	0.481335127689711	12.6483906307597	4.71713049215251	0.000206996121452049	0.00159961692777095	0.36944499238066
CPSF7	0.314993099655384	15.3100642784391	4.71650028415339	0.000207270433353483	0.00160029892035306	0.36811595923941
PITPNA	-0.407833605952391	15.9918154103313	-4.71164086150615	0.000209398109779374	0.0016152763607286	0.357867060337901
MTX2	0.605693284449952	13.1200451822256	4.70787191489566	0.000211063674082647	0.00162666546665309	0.349916894884101
NIPSNAP3A	0.419584291008412	17.0165896417077	4.70302374635654	0.000213226076355509	0.00164185987711167	0.339688743955028
ARHGAP42	0.404514784689786	13.4010611147106	4.70158952463343	0.000213870100142058	0.0016453459135258	0.336662655346289
DENND5A	-0.382616667431147	12.6415357336944	-4.69962504159778	0.000214755457344995	0.00165068068688499	0.332517523071164
ACTR10	0.346016103829976	15.9205112013366	4.69598977586417	0.000216403687950206	0.00166186439291047	0.324846258375388
LNPK	0.514083587681998	16.8502241211209	4.69519865947349	0.000216764088129528	0.00166314712043004	0.323176693594046
PRELP	-1.08500483287295	21.8668943188736	-4.69445502694812	0.000217103415286324	0.00166426602039008	0.321607298204809
TM7SF2	0.553287390559792	15.2385854465169	4.69210869229184	0.000218177630927636	0.00167101140125431	0.31665523395169
TXNRD3	-0.619310895656737	13.7382597563021	-4.6886123636105	0.000219788421046631	0.00168073470967982	0.309275330785938
MYO1E	-0.411298376678181	15.0055804896337	-4.68850518703734	0.000219837989581421	0.00168073470967982	0.309049093501973
DYRK1A	-0.559287942587231	12.2646584588864	-4.76353103302555	0.000221039108817692	0.00168841685163496	0.366962059188825
NUFIP2	0.644754186620032	13.9507487135368	4.68539502356019	0.000221281403117264	0.00168876783337319	0.302483551367231
SCFD2	0.361757551143915	14.3708351277237	4.67743823832655	0.000225018305376423	0.00171576457849522	0.2856837558912
CSDE1	0.386268688221985	16.6876108447359	4.6769904279147	0.000225230524096122	0.00171586159233901	0.284738128053127
FAM91A1	0.317950019619214	14.317398634199	4.67613235665675	0.000225637737569524	0.0017174426379075	0.282926126110781
TAP1	0.440689182030489	16.2640668139343	4.67398582681398	0.000226659706817224	0.00172369596669757	0.278393045218701
SNX9	-0.375434517743185	15.6437872768558	-4.67331959223343	0.000226977862770278	0.00172459063399926	0.276986014569089
COL1A1	-0.974323364351495	20.3810943290312	-4.67130572536646	0.000227942345458631	0.00173039021473053	0.272732714536749
FYN	-0.434464614289885	13.5774076119079	-4.67034712319275	0.000228402908182173	0.00173235750729707	0.270708043009734
DHRS3	-0.920341246786142	15.1185004084308	-4.6686254903258	0.00022923245661426	0.0017371174972152	0.267071610573021
ERAP1	0.395983945600236	16.1717413167966	4.66352560938998	0.00023170786274989	0.00175433039393645	0.256298459731561
DPYSL2	-0.343112052791618	19.6605041778633	-4.6618527529907	0.000232525769769438	0.0017589746225039	0.252764280399627
PTGS1	0.673439473065629	14.3387427544777	4.73526257987607	0.000234055035271223	0.00176768227059049	0.309415561254587
TGM2	-1.12544664955817	17.5618988398512	-4.6586743451414	0.000234087909103891	0.00176768227059049	0.246048859670808
EMC9	0.874305233475658	13.0489953004084	4.65698294211289	0.000234923569259459	0.00177243650807071	0.242474942989139
GPAA1	0.368157030210796	15.4409142106131	4.65645291910181	0.00023518606002821	0.00177286178992343	0.241354970408117
TRIOBP	-0.418271475675748	14.5442071828941	-4.65562601749859	0.000235596175912811	0.00177439816902459	0.239607636675636
ATAD1	0.440557266651236	16.9058479054561	4.65349564271229	0.000236656136203049	0.00177956059704182	0.235105710040168
MAN2A2	0.445023787693311	13.4312083323842	4.65341687123188	0.00023669542181326	0.00177956059704182	0.234939243632866
KCNK12	-0.991876195700716	12.9617680873948	-5.63852967862605	0.000238275643534791	0.00178987668999366	0.887214750438146
SNX14	0.29009840887964	12.7577156352941	4.64822859014821	0.000239297673036436	0.00179598541517137	0.223974026894579
ARF5	0.301505231817835	17.5398461851255	4.64750272611807	0.000239664060009298	0.00179716702714906	0.222439800474151
DLST	0.369816416926295	17.5580098773803	4.64536360554145	0.000240747133861388	0.00180371611353815	0.217918233390175
SPART	-0.371783460497028	15.5565836504059	-4.64474243793637	0.000241062576305207	0.00180450758816457	0.216605183277559
COQ5	0.347173480539466	14.7386527581027	4.6429360814116	0.000241982281386368	0.00180981704539492	0.212786686162577
SSC5D	-0.75047820719395	14.2528924724555	-4.63927199524638	0.000243858857696944	0.00182201625743763	0.205040432059452
IL1RAPL1	-0.575082271796516	13.275114557873	-4.63892555048493	0.000244037057152442	0.00182201625743763	0.204307966573729
NOVA1	0.50741978391339	13.2471040776686	4.63718027696214	0.00024493678883006	0.00182714771962476	0.2006179291716
TM9SF4	0.416519341911409	15.3068833598732	4.63634993211319	0.000245366039250199	0.00182876369461955	0.198862258293491
MLEC	0.321954161072451	16.9644947287772	4.63589019590444	0.000245604031842808	0.00182895262154111	0.197890178324302
YIPF5	0.469543576248434	14.0895857732223	4.63477867749552	0.000246180407129853	0.0018316588942248	0.19553989349203
PCDHB15	-0.316920723694205	13.003196968597	-4.70590900994635	0.000248404179396542	0.00184660704147766	0.249588135537986
MINDY2	-0.476137650537503	14.3865092737043	-4.62855565814163	0.00024943291919748	0.0018521887066549	0.182379948133254
DLD	0.501694575105502	13.4597370200008	4.62826535849328	0.000249585712244277	0.0018521887066549	0.181765984150364
LONRF2	1.16221582685035	12.2897899921415	4.89298382544518	0.000250675531334559	0.00185867262500736	0.398823734189429
CTDSP1	-0.330838828648449	14.6344478957931	-4.62553747970656	0.000251026144229364	0.00185966913567335	0.17599643994191
C16orf89	-1.144760142729	11.5297094104433	-5.00307770178609	0.000257028346581725	0.0019024963932439	0.474817847212135
MAIP1	0.285705647547239	14.4344982480914	4.61264424035257	0.000257949899575499	0.00190767591250978	0.148720387055877
CDC42	-0.471107814502442	18.9668424695578	-4.61166573968032	0.000258483245765867	0.00190843296761436	0.146649905268257
CTSK	0.903011423707003	15.191319903419	4.61164229908178	0.000258496036190062	0.00190843296761436	0.146600304831513
IMUP	-1.27434056116943	12.8097520517495	-4.77035227704349	0.000260031313807294	0.00191812120931092	0.268364458040447
RPS9	0.478590315649676	19.012721638208	4.60802460468071	0.000260477795911102	0.00191976822847591	0.13894482678611
PTGFRN	0.793481350645386	15.1424027000953	4.60655783064804	0.000261285696392663	0.00192407386530248	0.135840720567222
BASP1	-0.749391614768061	16.5071859788494	-4.60537061729473	0.000261941485033827	0.00192725296216933	0.133328144208469
HAGH	-0.492729419927532	16.992250502562	-4.60442693849411	0.000262463947773781	0.00192944650837803	0.131330912603018
CLVS1	0.467160258762503	13.2679725921355	4.60362546078726	0.000262908515893974	0.00193106417182243	0.129634596007279
IL34	-0.807554160029341	13.5997821904766	-4.60287972138591	0.000263322856223358	0.00193126573735275	0.128056212620788
NDUFA13	0.418704193342283	15.892284621025	4.60276790881839	0.000263385037776395	0.00193126573735275	0.12781955442982
PPP1R14A	-0.9551965878942	13.3248379841961	-4.60182735786497	0.000263908692822793	0.00193345712688998	0.125828789401123
MRPL48	0.771155566900177	13.5707013951791	4.60124383318537	0.000264234105611372	0.00193419365307524	0.124593676441275
STRA6	-1.47131451401473	11.5109805199773	-4.76144856710312	0.000264571105446719	0.00193494145190526	0.250916235741291
MRPL20	0.568835990870845	12.8463539629504	4.67445059618175	0.000264786197987733	0.00193494145190526	0.185391357254538
IDS	0.730698185550414	13.7090159200427	4.59952621805278	0.000265194339923419	0.00193627887748839	0.120957976411703
RET	0.6823501922349	13.2937715824512	4.59882801913455	0.000265585684862435	0.001937491497457	0.119480036402452
INPP4B	-0.362346533991632	13.3073262208567	-4.59790508729728	0.000266103897630067	0.00193916487177828	0.117526337591094
GDI1	-0.39849247231481	19.4062030037351	-4.59761679224424	0.000266265982277659	0.00193916487177828	0.116916052302524
GLRX5	0.68126828087445	14.4945882118433	4.5966053368663	0.000266835436961797	0.00194157642169547	0.114774884418084
RPL34	0.563483664403606	17.8044976496016	4.59622730727249	0.00026704858817181	0.00194157642169547	0.113974610543768
UGGT1	0.305714466153038	15.3534704742673	4.58001463196124	0.000276355307890545	0.00200754392159339	0.079644731902655
DDAH2	-0.485123599660582	18.9851319074988	-4.57704580428751	0.00027809501622575	0.00201847699118791	0.0733565873896413
NUDT19	0.460968544758897	14.5344563091488	4.56921172534604	0.000282739497802978	0.00205045735295398	0.0567610193555526
CCT4	0.329302272429036	17.4488010116912	4.56818761246597	0.000283352463518661	0.00205317147322999	0.0545912861467128
RPS23	0.481104172135371	17.7725646177136	4.56257044939756	0.000286738684491365	0.002075959112214	0.0426893949800604
SRP68	0.290838405279178	15.7856116874612	4.5616479209649	0.000287298745635892	0.00207758542866374	0.0407345228072762
IFRD1	-0.649592450335675	11.9907030846399	-4.5614049777899	0.000287446420196471	0.00207758542866374	0.0402197088045382
COPB1	0.359330429578485	16.9028251387732	4.560734118626	0.000287854607960504	0.00207878881869714	0.0387980920862407
YTHDF1	0.420071578651347	13.1030297807953	4.55897557716041	0.000288927406832191	0.00208393801843263	0.0350714436263502
RETREG3	0.332845242199598	15.0424365449237	4.55877143119271	0.000289052209741906	0.00208393801843263	0.0346388118269285
ADAR	0.433119542895932	15.4044842673389	4.55801736385822	0.000289513678703235	0.00208551687648788	0.0330407502071353
SH3PXD2A	-1.23388944423564	13.3479974531744	-4.55632029397292	0.000290554987123451	0.00209126648054293	0.0294441030169796
FBLL1	0.874910894595155	12.927799584977	5.07778598068033	0.000291092504988067	0.00209338347441669	0.470710176054295
HYOU1	0.413294862714682	17.3311722048803	4.55312862597116	0.000292523716068846	0.00210191853125158	0.0226794567919315
ALDH6A1	-0.625453007637425	18.8536189094051	-4.55231403143702	0.000293028358703828	0.00210351336679258	0.0209528526277802
SEPTIN8	-0.292810107319628	16.9131396737991	-4.55198120327514	0.000293234801393362	0.00210351336679258	0.0202473832095178
MPZL1	-0.426057374768318	15.2152968082484	-4.54695964331976	0.000296367556148865	0.00212421445869699	0.00960280245153466
RPS14	0.421172454774634	19.0020313155246	4.54502980055137	0.00029758055878819	0.00213082173098946	0.00551158146511987
CAMSAP3	0.562398467703249	11.9174421967218	4.61672591934337	0.000297784876252684	0.00213082173098946	0.0673873976018005
CROT	0.420306556791315	12.6125120007968	4.53815449029126	0.000301943283637675	0.00215878153164392	-0.00906564808822363
LYRM4	0.601617273437657	13.2039769830708	4.53668822790491	0.000302882095888111	0.0021618870449555	-0.0121748080895854
DNAJC16	0.649344465684241	12.9615401439943	4.60807723747587	0.000303079927378967	0.0021618870449555	0.0496850338316772
NDUFA6	0.484508049616613	15.0845697167891	4.53629916382978	0.000303131702850405	0.0021618870449555	-0.0129998258293016
AHNAK	-0.671648049083561	21.5415535943622	-4.53567219121911	0.000303534382681582	0.00216296538976329	-0.0143293511680911
BCS1L	0.37695100388955	15.7213188933857	4.53472551472453	0.000304143428217121	0.00216551127988034	-0.0163368660003407
PRDX1	-0.315538152896714	20.9665664238138	-4.53409812288035	0.000304547747099446	0.00216659650355859	-0.0176673361888531
FAM180B	-2.10564803841729	13.3480620625851	-4.78634109979115	0.000305415157113456	0.00217097170771309	0.180818402805667
CMAS	0.335734049427369	16.0888711440795	4.52951162384863	0.000307520163279169	0.00218323626761095	-0.0273943080647294
CERT1	0.357547894688777	13.4025970005933	4.52927914296058	0.000307671613668137	0.00218323626761095	-0.0278873811791858
EPB41L4B	-0.736605212647063	12.3197452918628	-5.04357130034386	0.000307902057041283	0.00218323626761095	0.414151139373484
CPVL	1.00324302011456	15.7508906575398	4.52637058306066	0.000309572835543046	0.0021932750893787	-0.034056456389477
C6orf136	0.696444840471127	12.4275926909415	4.52567542616967	0.000310029003332142	0.0021941726919513	-0.0355309587625285
SEMA4C	-0.605515820997701	13.0817685503065	-4.52540028498516	0.000310209742287267	0.0021941726919513	-0.0361145701782215
RPL8	0.43881229762971	19.09105593919	4.52199407653307	0.000312456170183298	0.00220824611318533	-0.0433399442321658
TARDBP	0.26991450481022	16.4434699260577	4.5202243066827	0.000313629882224405	0.00221445719205294	-0.0470942985091654
SLC5A6	-0.630536255205113	12.331361864707	-4.51989324847375	0.000313849938043545	0.00221445719205294	-0.0477966179579994
LSM8	0.466957939131508	16.1187121575985	4.51918033785918	0.000314324346687746	0.00221598664414861	-0.0493090341080951
AGRN	0.783907515960724	18.3963234993118	4.5178600646505	0.000315204855614476	0.002220374253186	-0.0521100236919736
ZNF34	-1.04505630740664	14.2270803633985	-4.88584348022994	0.000315572948668495	0.00222072318850724	0.235192956006044
LRRC4B	0.523327156834743	13.3835808945909	4.67070521261676	0.000315770777763558	0.00222072318850724	0.080844461468951
CTNNB1	-0.301781057995324	16.736614562572	-4.51622897033271	0.000316296123944779	0.00222260045919039	-0.0555705595643978
MRPS2	0.471779944962721	13.9564603849555	4.51409913676919	0.000317726861638619	0.00223083162200307	-0.0600894419303275
FGF13	0.66777478437597	14.0335608637801	4.51274731278045	0.000318638379606145	0.00223540677242451	-0.0629577446414293
MAN2B2	0.611042819195564	13.5432109199731	4.50733082290033	0.000322317433211363	0.0022593742812151	-0.0744514594280394
CHURC1	-0.366904860023228	14.0308209239802	-4.50685114323282	0.000322645324125699	0.00225983097133969	-0.0754694094253363
RPS19	0.512936683490576	17.7895775692047	4.50628954804697	0.000323029640876504	0.00226068180730578	-0.076661211828748
IGF2R	0.412169370472048	15.4718150669192	4.49626003938576	0.000329972151885105	0.00230739063281609	-0.0979484144681315
GFM2	0.529428550743706	13.6021847231098	4.49499477947371	0.000330858697341575	0.00231171052464248	-0.100634254599393
LTF	-1.82582016842479	15.047320919111	-4.49251802853387	0.000332601136563986	0.00232034685863528	-0.105892041078833
DFFA	-0.574005364335628	15.2822082361411	-4.49247100698238	0.000332634307254657	0.00232034685863528	-0.105991864202274
RPLP0	0.388166488812562	18.2364739280133	4.49141382038583	0.000333380973993725	0.00232367079199354	-0.108236220388196
PRSS3	-0.922061179296474	11.7209524356551	-4.49098488297354	0.000333684408878001	0.00232390251073659	-0.109146850567528
PCYOX1L	0.491719175544823	15.136010643662	4.49051378404008	0.0003340179931225	0.00232434365602478	-0.110147000382344
DGKZ	0.462437156793966	13.2305507891224	4.48725483891216	0.000336334958624251	0.00233784571417437	-0.11706610561551
PDZD4	-0.683321341433276	11.8248790517288	-4.84937007873675	0.000336501917701183	0.00233784571417437	0.15973886163422
GADD45GIP1	0.554784603847398	13.4780081752937	4.48328568390729	0.000339178954268798	0.00235220989191149	-0.125493812504159
EIF3B	0.291523687917682	16.5473551776166	4.48291680882729	0.000339444501801349	0.00235220989191149	-0.12627708641699
PLEKHG3	-0.409591616813556	12.562482341191	-4.48267933690495	0.000339615566123978	0.00235220989191149	-0.12678134095686
STARD3NL	0.555145075634027	14.4288056335683	4.48261299068573	0.000339663374695276	0.00235220989191149	-0.126922222899881
TTC9	-0.531924273169748	13.9563244711468	-4.48209554233546	0.000340036479011799	0.00235289924053136	-0.128020999093397
WDR59	0.284279134311689	12.759257215602	4.48082857439514	0.000340951783254173	0.00235697573817087	-0.130711401651316
BPGM	-0.537579166948237	15.6241693993381	-4.48004796423596	0.000341516972399436	0.00235697573817087	-0.132369066078442
TSN	0.347895158767191	17.4016261873086	4.47977277341968	0.000341716447385139	0.00235697573817087	-0.132953454905437
PDHX	0.386458328104926	15.0018079758681	4.47976546450133	0.000341721746947922	0.00235697573817087	-0.132968976007761
RUVBL1	-0.257641189680292	16.7887950334132	-4.47903745745261	0.000342250030714518	0.00235872797610222	-0.134514973891321
DIP2A	-0.311836170802689	13.1603451242857	-4.47574510364969	0.00034464954748798	0.00237336329699289	-0.141506964852682
PLXDC1	-0.615196586239978	13.5505142317027	-4.47510393300463	0.000345118829741213	0.00237469364368334	-0.142868687066609
STK39	-1.1060153649114	12.18064144761	-4.62396712457318	0.000346017415124649	0.0023789734512287	-0.0194591060757823
SCPEP1	0.717326283180149	14.8428826573901	4.47222156682801	0.000347236519203304	0.0023847865518732	-0.148990532458133
MRPS23	0.521391197261446	14.8738139699917	4.47197612367465	0.000347417457213942	0.0023847865518732	-0.149511847604261
ACVR1	-0.391830028486865	13.3745724371642	-4.47119997900452	0.000347990254029075	0.0023859384022706	-0.151160379612303
EIF4G2	0.267983896915089	15.7920852479466	4.47099719889689	0.000348140064509895	0.0023859384022706	-0.151591089768197
APPL2	-0.313681844065705	14.493416662932	-4.47036624123529	0.000348606625054768	0.00238665267166077	-0.152931273325667
ZNRF2	-0.631356100640138	14.0494663399724	-4.46997630878462	0.000348895277881997	0.00238665267166077	-0.153759518114769
RNMT	0.292086793109972	13.9323416632063	4.46973134184199	0.00034907674234964	0.00238665267166077	-0.154279849577582
RNF157	0.846771000258013	11.8156089734698	4.6183113887365	0.000349874383833307	0.00239020617581435	-0.0223848309605534
MPRIP	-0.351184661768983	14.8157434253905	-4.46696485491519	0.000351132753223304	0.00239689905593146	-0.160156322160215
SEC23IP	0.472368105891416	15.0819118391584	4.46587912425755	0.000351943013666853	0.00240052486958652	-0.162462697313158
FKBP15	0.427184057366299	15.1748006220515	4.46456394346577	0.00035292705617923	0.00240532525131178	-0.165256563357557
PLXNA4	-0.53406873671714	11.8596737802571	-4.53291890080143	0.000353351986375218	0.00240532525131178	-0.104383556177178
SPARC	-0.772251826745563	16.7279740477714	-4.46366246565866	0.00035360317466562	0.00240532525131178	-0.16717164136029
MIGA2	0.584958349200763	12.1109632983969	4.53234722197644	0.000353765427614161	0.00240532525131178	-0.105556999771245
PHYHIP	-0.717274112980729	13.3303482448449	-4.45864624106851	0.000357389534480065	0.00242804690842262	-0.177828726646331
COG5	0.313778540318884	14.3520776822075	4.45711957496459	0.000358550062033581	0.00243400874786964	-0.181072410967262
SOGA3	0.542008790279029	14.7221660597684	4.4535781718306	0.000361256914222128	0.00245045009402565	-0.188597217077043
MFN2	0.353906300284349	15.3288612246595	4.45293187619393	0.000361753144742815	0.00245099808507165	-0.189970538203196
UFL1	0.264377643595687	16.7463559911046	4.45273085064003	0.000361907634930938	0.00245099808507165	-0.19039770389722
GPAM	-0.781214634433942	11.7423537358091	-4.44854848812133	0.000365137086557508	0.00247092374624794	-0.199285386621274
THEM4	0.449302718404251	12.508173136566	4.44760121447093	0.000365872594338224	0.0024739545470936	-0.20129849755744
CEP290	0.873477358153968	15.110962751327	4.51466426446379	0.000366801025286656	0.00247828406794229	-0.141864641464741
GRK6	-0.310768576503326	13.4012815219916	-4.44566366889398	0.000367381691475142	0.00248025897046915	-0.205416232464041
CMTM6	-0.708174669236961	13.384104373145	-4.44509069796255	0.000367829173122006	0.00248133232786069	-0.206633963511856
RHBDF2	-0.518113114938389	14.0961571267468	-4.44413004006825	0.00036858067638541	0.00248262983426542	-0.208675678239827
HSD17B7	0.560439482802849	12.0753241945252	4.44410689407848	0.000368598802273799	0.00248262983426542	-0.208724871644227
DCTN4	0.252622208831948	16.1273199420998	4.44240141247921	0.000369936881258854	0.00248969257880079	-0.212349692988782
TMEM11	0.254773398099696	15.0562225425362	4.4400146764931	0.000371817752604234	0.00250039444108601	-0.217422681609772
SHISA4	-0.692553493142151	15.4172095235827	-4.4353878728107	0.000375491654129363	0.00252085779195143	-0.227257685661433
ABCA8	0.777697225999685	17.4930239396491	4.4352483102251	0.000375603045071626	0.00252085779195143	-0.227554363729479
VTA1	-0.305480051390951	16.2685477653707	-4.43507678336589	0.000375739994103213	0.00252085779195143	-0.22791899177076
TOMM70	0.317749984752513	16.3101679391771	4.43322467521406	0.000377221976112848	0.00252882791624833	-0.23185625067061
TMOD1	-0.519060659441326	17.2936113062381	-4.42724003476397	0.000382051390771543	0.00255920873210751	-0.244579646753752
EIF2AK2	0.660972049008487	15.6178408228074	4.42626041897712	0.000382847874957362	0.00256254830545391	-0.246662476358809
MRPS24	0.929324635883349	13.685140708803	4.42476342042035	0.000384068282975601	0.00256871796413153	-0.249845435075748
TMEM33	0.392702591719754	16.9192149926867	4.42258396662997	0.000385852126737839	0.00257798054749148	-0.254479632544856
TMCO4	-0.545881760391259	12.266154685045	-4.42233959861619	0.000386052661919431	0.00257798054749148	-0.254999248605972
MDH1	-0.344845909276678	20.6694842336355	-4.41770939828162	0.000389872416535275	0.00260146831235058	-0.264845267649182
UPRT	-0.318253786601153	13.1121409179031	-4.41436522233396	0.000392655117424717	0.0026180051666434	-0.271957188040751
RPL4	0.530552167737572	18.2163559278011	4.40934956503285	0.000396866553721801	0.00264403503374223	-0.282624718883497
GPX1	0.410148222098236	18.4350055949893	4.40858006890959	0.000397516716667663	0.00264631678023109	-0.284261417809479
PIP5K1A	-0.618965661330046	12.2144417589582	-4.40374760358212	0.000401624581021639	0.00267159553083304	-0.294540548246976
RPL21	0.406253216672237	18.7902244802586	4.39681444229156	0.00040759361552864	0.00270920609517916	-0.309289850984883
CPNE9	0.713575528422336	12.3368966146948	4.46182686851366	0.000408753701087274	0.00271481898305146	-0.250477897168621
WDR11	0.316225520782922	14.4293107029334	4.39370242471667	0.000410302108136458	0.00272300033339635	-0.315910896497988
MRPS11	0.506309265349193	14.1955105984981	4.39313614214978	0.000410796925607265	0.00272418223373021	-0.317115748837824
SDF4	0.325230982899601	14.6052880282881	4.39225701441493	0.000411566308471133	0.00272624537296688	-0.318986254032743
IDH3B	0.322970320335614	16.8132858690287	4.39205652325108	0.000411741976454363	0.00272624537296688	-0.319412840305858
PSMB10	0.574568967966847	14.976355391276	4.39004120186421	0.000413512013836553	0.0027347301004881	-0.323700946972708
DIABLO	0.622537798225261	14.7400687454757	4.3898738713198	0.000413659325745264	0.0027347301004881	-0.324056992844339
SYNRG	0.44722680883171	13.0194060619557	4.38779457909114	0.000415494314624786	0.00274312183315597	-0.328481408991394
GCC2	0.300350309069486	13.2814690497107	4.3877129369709	0.000415566532798771	0.00274312183315597	-0.328655134676344
PTDSS2	0.376000907349631	14.8844355642088	4.38568764877299	0.000417362129332088	0.00275193730996846	-0.3329648208394
ARAF	-0.363515971345938	13.8297692695979	-4.38548532933478	0.000417541935764311	0.00275193730996846	-0.333395353377948
MFSD10	0.409461403619737	15.2195653161455	4.38456796538649	0.000418358208206349	0.00275520593321808	-0.335347510766849
RABGGTA	-0.344030128857513	15.5333138976111	-4.38351524027626	0.000419296922871402	0.00275927531263728	-0.337587761130291
TRAF2	-0.39183374587625	13.2197797743763	-4.38227535349156	0.000420405273804739	0.00276231610055614	-0.340226359993103
FOLH1	-0.594096280699191	14.666526597582	-4.3818674019045	0.000420770597298092	0.00276231610055614	-0.341094534382033
YIF1B	0.55525403325125	13.5515015041262	4.38175398123194	0.000420872223576199	0.00276231610055614	-0.341335909652694
MICAL2	-0.54253391263701	13.4598838391268	-4.38156272602109	0.000421043646997919	0.00276231610055614	-0.341742929066348
PLXND1	-0.385495241671126	14.4428619553174	-4.38109366613191	0.000421464369060319	0.00276296877918278	-0.342741164411242
FTO	0.231459041128165	14.3971520439382	4.37530240388481	0.000426694144717796	0.0027951228779267	-0.355066656524687
NBN	0.382450226091398	14.4002552965061	4.37067262429899	0.000430922421392817	0.00282067256194796	-0.364921162929183
CHMP2B	-0.532479079102872	13.616902693589	-4.36898358871741	0.000432475552591051	0.00282868610481797	-0.368516498868842
MAD1L1	0.354449517000699	13.4561433043994	4.36501086512177	0.000436151067221363	0.00285055876076819	-0.376973418818451
FGFBP2	-1.0203765975476	11.8430698610231	-4.83078296638238	0.000438156501544953	0.00286149132102365	0.0587647704727434
RBMS3	0.523609105002093	12.5890561991076	4.59181728253025	0.00043944553362789	0.00286737010436952	-0.167448718906797
MAPRE1	0.303868944366325	17.0614625379636	4.36118208441215	0.000439723423748796	0.00286737010436952	-0.385124515683808
SSU72	0.424088037016444	12.8399406843403	4.35966150838682	0.000441150391827774	0.00287123386328447	-0.388361832849258
CYTH3	0.403243482606475	14.6046417147163	4.3594942299274	0.000441307659275134	0.00287123386328447	-0.388717975426748
KLHL12	1.16823393517502	11.8727036798347	5.19396712874763	0.00044131742439973	0.00287123386328447	0.354445979642891
UBE2V1	-0.406940003489119	14.8752907867003	-4.35565137694898	0.000444936247587179	0.0028911187927524	-0.396899865530314
SLC9A1	-0.346670499956289	13.2768414298047	-4.35553556216597	0.000445046073898869	0.0028911187927524	-0.397146457881224
LGI2	-1.07981174123135	13.2111095591367	-4.82065901245759	0.000445642246843713	0.0028928067661153	-0.0352702455659299
PITHD1	-0.619309115099751	13.2221472255447	-4.35192247512088	0.000448486195354195	0.00290907222190153	-0.404839688353981
GALNT16	-0.698260556613562	12.2259179845423	-4.48502602603785	0.000454767076308326	0.0029475897688982	-0.28606464588019
RAB5B	-0.294164013095418	18.6796661414797	-4.34479042817967	0.000455356264254742	0.0029491861663065	-0.420027195354228
PDE8A	0.433675342071849	12.6713967089942	4.34409986700114	0.000456027106267835	0.00295130860873563	-0.421497829663034
SLC1A1	-0.803503555687369	11.3104155362445	-4.40758694605205	0.000456933183659634	0.00295494910726053	-0.362157633022696
AHCY	-0.376822212936418	18.2180010939233	-4.34259394627262	0.000457493506163846	0.00295634984711889	-0.424704933784694
SMIM12	0.699529869284961	12.2900965262482	4.34096894940196	0.000459081226566117	0.00296438260487626	-0.42816572523205
KDM3B	0.271961739404814	13.8080475677026	4.33475409991588	0.000465205281858321	0.00300167339029514	-0.441402530279436
ABL1	-0.433416153035665	12.5421524095748	-4.33071168073038	0.000469233083657874	0.00302372715505132	-0.450013107348687
IARS2	0.325722713860536	17.0516996834919	4.33061851498571	0.000469326328565692	0.00302372715505132	-0.450211562546353
PUM2	0.272100116591151	13.7701712029111	4.32915498840113	0.000470793568844405	0.00302805031902783	-0.453329106342613
MX1	1.55054914305797	17.4577858529868	4.32904940781296	0.000470899597179333	0.00302805031902783	-0.453554012730246
SLC35E1	0.5643500919434	12.7531555939924	4.32889617775867	0.000471053520155707	0.00302805031902783	-0.45388042210069
YIPF6	0.515669370563623	14.2412602364787	4.32803085838507	0.000471923711322901	0.00303095619996585	-0.455723733977863
RAB23	-0.363022385859388	16.1012686884144	-4.32774616880867	0.000472210360185355	0.00303095619996585	-0.45633018840161
ARPC1A	-0.274974762353153	15.5344255883168	-4.32597111729388	0.000474001617210134	0.00304018486922025	-0.460111522734968
CNKSR2	0.556637409523185	13.0138143086492	4.32545433673663	0.000474524410475247	0.00304127008531863	-0.461212424635867
CCDC28A	-0.442510862965678	12.7486292997565	-4.32404973099774	0.00047594831683837	0.00304812470076457	-0.464204715862386
THEM6	0.426662681554351	15.7727086117423	4.31706062810839	0.000483098176147026	0.00309161265851233	-0.479094932090005
KCTD5	0.504396761804486	12.0533906799703	4.31528745296874	0.000484929403737454	0.00310102438776643	-0.482872935504902
ZW10	0.328793255216913	15.2065815786173	4.31358324207222	0.000486696045696688	0.00311000942721933	-0.486504102929072
SCARF2	-0.633632670073668	13.9760344072223	-4.3115705638714	0.00048879086609701	0.00312107664387556	-0.490792650854101
CANX	0.252270432271004	18.8810502890339	4.30960749849441	0.000490842860016124	0.00313185418323344	-0.49497561842408
GFOD2	0.260325974855034	13.1397510639477	4.30817788666685	0.000492342731713204	0.003139095504422	-0.498021966905203
FGFBP3	1.54990216078985	14.2814266428878	4.30723740959796	0.000493331963897046	0.00314307275665074	-0.500026059605566
GBP1	0.514429858128501	16.5798420677619	4.30625702452484	0.000494365319282357	0.00314732502675614	-0.50211522519148
GPX8	-0.461539545072961	14.8736351544302	-4.30426431447944	0.000496472467257875	0.00315837373632077	-0.506361718267082
NHEJ1	0.28634046293085	13.534411675739	4.30392213510186	0.000496835212794094	0.00315837373632077	-0.507090920641486
SH3BP4	0.336505478730187	13.7253360764287	4.30017732495056	0.000500822711874539	0.00317933914003933	-0.515071562803756
CDKN1C	-0.863134803575569	12.2275799090188	-4.36298410547289	0.000500872518864468	0.00317933914003933	-0.454123661532452
C8orf82	0.636782660407068	13.8407417298372	4.29971693527072	0.000501315173248862	0.00317980221616037	-0.516052740641725
TSPAN6	-0.483717026454945	13.3777287702056	-4.29139421403901	0.000510302844254037	0.00323442502831906	-0.533791227458291
UGCG	0.748502803332505	12.7706843450663	4.42631200613844	0.000510743382901041	0.00323483345827088	-0.402673467684875
EEA1	0.259594489789517	16.666801317465	4.2906420636711	0.000511123096361544	0.00323485632951114	-0.53539441969837
ELMOD2	-0.304521481253815	14.7813334742443	-4.28818220246723	0.000513815027792151	0.00324950224561786	-0.54063768590102
TSPYL4	0.862152880554527	11.6998182755027	4.73546175868472	0.000514208368273273	0.00324960042286438	-0.102416529154925
LRRC57	-0.307839566727132	16.0728160396736	-4.28450649596762	0.000517864326166708	0.00327030181303954	-0.54847291659244
POLR3F	-0.41292592046864	13.3467482442346	-4.28191697452454	0.00052073645472908	0.00328602659363523	-0.5539930597066
MOV10	-0.353915909033773	13.3176547970094	-4.28088026310568	0.000521890829730574	0.00329089664700342	-0.556203099551906
TRPM4	-0.347309020724282	12.9336651644039	-4.27916647199158	0.000523804823215167	0.00330013497290575	-0.559856596055689
TMEM115	0.469183278394945	12.9901273359936	4.27888193737972	0.000524123284849349	0.00330013497290575	-0.560463181700895
HNRNPD	0.312259943384351	19.0477445877604	4.27442769022634	0.000529134308045882	0.0033292495855908	-0.569959296581811
VDAC1	0.357771428299699	18.528107060469	4.27407711680821	0.000529530758495909	0.00332930851887669	-0.570706717700924
HS2ST1	0.47874139034003	13.2467908619668	4.27095500350859	0.000533074748676331	0.0033491423764537	-0.577363212301612
COPZ1	0.426713942021625	16.2608348646087	4.26973212408036	0.000534469414450115	0.00335545360123025	-0.579970528341109
ECHDC1	-0.78005198805886	16.1966316047248	-4.26898074578577	0.000535328177867668	0.00335839362351554	-0.58157257293788
DYNC1LI1	0.332950963577456	16.7466551890693	4.26699847369277	0.00053760046943598	0.00337019069797293	-0.585799136235787
SELENOF	0.338803096183241	15.1378398416476	4.26665190297949	0.000537998748588486	0.00337023105361221	-0.586538099569291
COPA	0.438266682075973	17.3338816663372	4.2658588615453	0.00053891123750375	0.00337349021380622	-0.588229047677685
LLGL1	-0.276759232562242	16.3784985084377	-4.26237187350523	0.000542942082433894	0.00339515713837046	-0.595664329720872
RPL7	0.397349043182654	18.8550957909656	4.26218239752434	0.000543161983769068	0.00339515713837046	-0.596068358129163
RPS11	0.379274862336484	18.1795182621751	4.2611504554747	0.000544361216738564	0.00340018215335395	-0.598268833929762
PTPRU	-1.06713142157713	13.076970832171	-4.26041895728383	0.000545212924986122	0.00340303074586766	-0.599828672496741
TIAM1	-0.394244833975707	13.3823380547011	-4.25981456696217	0.00054591765600995	0.00340495849118316	-0.601117479115914
RPS3A	0.3748523883704	18.8175861641975	4.2588852445367	0.000547003065723629	0.00340925606397749	-0.603099193633545
ETFB	0.321474546962861	16.525576436334	4.25650447740646	0.000549793690684459	0.00342416765646418	-0.608176122448655
SLC25A35	-0.325644822473476	13.2519814584012	-4.25016847103808	0.00055729095883676	0.00346834988202241	-0.621688270811655
PDE3A	0.578640455603827	12.2447200400633	4.24881606786822	0.000558904599165111	0.0034739665322434	-0.624572544141945
DNM1	-0.624345722876237	14.4317064480022	-4.24866824519843	0.000559081262783242	0.0034739665322434	-0.624887808890306
RPL23	0.579494431290581	16.7523244179381	4.2483973612378	0.000559405144420081	0.0034739665322434	-0.625465530766448
MTRES1	0.292871202284333	14.4440505345488	4.24669635330689	0.000561443299181834	0.00348410809254181	-0.629093363605446
AP1G1	0.265932477954763	16.1599767123813	4.24492476550672	0.000563574022164694	0.0034948090588598	-0.63287180839751
HNRNPA3	0.316403646484677	19.049774343559	4.24286596168795	0.000566060480403338	0.00350755059481774	-0.637262932676447
ALAD	-0.757868116862163	17.1075544227876	-4.24254893925758	0.00056644434091406	0.00350755059481774	-0.637939104616108
EXOC1	0.438707043081861	11.8163245377607	4.24166256514642	0.000567518989946352	0.00351167685793423	-0.639829651434129
ARL3	-0.362154111128099	17.4141522655182	-4.24040304278577	0.000569049601506611	0.00351861655108437	-0.642516121332428
NADK2	-0.326505628505688	14.6634386032059	-4.23921971555621	0.000570491428326753	0.00352499768321724	-0.645040110213739
LAT2	-0.581135256686522	12.6076717046933	-4.67229773791811	0.000572127736063023	0.00353257046509552	-0.209876684102932
ZFPL1	0.604964752770616	13.8371304366812	4.66975781851304	0.000574594963222125	0.00354525916691069	-0.214208552088485
RAB8A	-0.313874588254762	16.2871970382271	-4.23492789795845	0.000575751922886212	0.00354985110304252	-0.654194685896764
BPI	-1.64371500865384	12.9883856495876	-4.29294262898811	0.000578741957632923	0.00356573035644754	-0.598754479966949
COL1A2	-0.897632172609956	20.4389512560241	-4.23137668908302	0.000580141782918242	0.00357179633133844	-0.661769875470437
TULP3	-0.469894066165283	12.5543691246243	-4.23057645915352	0.000581135666105151	0.00357535612601603	-0.663476913539864
CTSA	0.795025893904585	15.032155877039	4.22901488714006	0.00058308010293915	0.0035847548001284	-0.666808080632031
FZD7	1.34288371344113	13.1947306865825	4.99891286777914	0.000583515618854207	0.00358486988411788	0.0886762858976766
PDCL	0.356366903323778	14.3018242015028	4.22638048470348	0.000586375352857618	0.00359986753028435	-0.672427960973582
ATP5F1C	0.338656952029702	18.9831670005006	4.22560718502257	0.000587346213141924	0.00360325590530221	-0.674077646939747
CHCHD4	-0.980915669560272	11.8876313323999	-5.24067096402914	0.000588568006401582	0.00360784361919655	0.0163891662729823
NEK3	0.40816582367531	12.6390143017882	4.2240593519875	0.000589294375708654	0.00360784361919655	-0.677379694346939
MBOAT2	0.556698492323273	13.7222244601982	4.22401330368653	0.000589352434015946	0.00360784361919655	-0.677477931718163
RPL5	0.417908908461769	18.08291932619	4.22312511737113	0.000590473405175003	0.00361213496295178	-0.679372758406111
GOSR2	0.337141848552422	14.3287962714302	4.22253369922095	0.0005912210254917	0.00361413791062836	-0.680634480441029
FLNC	-1.09991834755659	15.9447228095544	-4.21810528298107	0.000596849598147433	0.00364595411481965	-0.690082257785136
MTUS2	1.39142553728544	14.4184809727099	4.27588994789774	0.000599500340024032	0.00365954749790397	-0.634003259138436
RHBDD1	-0.440038208939672	13.0734292846987	-4.21554568068736	0.00060012759887295	0.00366077835312499	-0.695543235993357
TARBP1	-0.47574172988945	15.5972173760685	-4.21297981233292	0.000603431921829039	0.00367832598132641	-0.701017735284453
RBM33	0.392685226946302	13.182904611544	4.33917619914733	0.000607137291598961	0.00369829167495939	-0.584657748600306
MAML1	0.394193420123489	16.7437087580968	4.2664266710161	0.000611345416918157	0.00372128940616636	-0.653570039662109
TEAD1	-0.397004190633389	12.5954444192608	-4.20554688915561	0.000613108382032623	0.00372938132522107	-0.71687735391722
NDUFS3	0.331230626134996	17.3708515175457	4.20495891790104	0.000613880497712257	0.00373143898291387	-0.718131959882316
CTBP1	0.421974714069359	15.1122838137352	4.20219888269332	0.000617518114057066	0.00375089922246103	-0.724021390497065
ERG28	0.520485208375947	14.2012740521286	4.26089117052879	0.000618384251015439	0.00375350269013528	-0.665017375948075
ATG9A	-0.308628853489312	13.3432605749648	-4.20121542796353	0.000618819534311339	0.00375350269013528	-0.726119950093208
GORASP2	0.442350410036189	14.0110039768509	4.2003476014341	0.000619970247824213	0.00375783234780554	-0.727971791964548
LACTB2	-0.259958997395312	15.1769330352013	-4.19998143848391	0.000620456419096968	0.00375813074693875	-0.728753146360484
PSMB6	-0.279648525946403	17.4652647526061	-4.19758100302119	0.000623653158591124	0.00377483519848153	-0.733875501347844
ELANE	-2.37797582144209	15.671540857268	-4.19339130612269	0.000629272713122486	0.00380617060869655	-0.742816299591459
SDHAF2	0.746792606861748	14.5409238774837	4.19298122212321	0.00062982549671918	0.00380683703252401	-0.743691436882803
MRPL9	0.448185764874383	14.9639156366525	4.19196404296708	0.000631198752646504	0.00381245819628693	-0.74586215678394
SASH1	0.442855173315913	13.5965861935877	4.19151217771618	0.000631809770924121	0.00381347076471464	-0.746826470459977
APBB1	-0.497356892058763	13.0953261156501	-4.61012314807402	0.000635838311598679	0.00383383205802494	-0.395902379507149
TPM4	-0.531849100479853	20.8367187690795	-4.1883704185214	0.000636074682804511	0.00383383205802494	-0.753531329602718
PPM1L	0.408780788243638	13.1193636531864	4.1865665878151	0.000638536522115884	0.00384597522879462	-0.757380991512819
ARMCX3	0.384605324633814	14.9368114518585	4.18379783092086	0.000642334049809377	0.00386480428129469	-0.763290084003652
ABHD17A	-0.289980352894986	13.0153836160283	-4.18363263751319	0.000642561344291525	0.00386480428129469	-0.76364264518097
PRKX	0.560705025074952	13.3426057507328	4.1831252618568	0.000643259966418716	0.00386630256545589	-0.764725506211748
PITRM1	0.769858965946	15.476636655547	4.18279368089374	0.000643716946319917	0.00386634738498436	-0.765433181994989
COG4	0.332790900669361	13.2884057682676	4.17604292944774	0.000653092490418863	0.00391532400511615	-0.779841409113452
KCTD8	0.823804848099885	13.4320094208007	4.17603054309157	0.000653109819154049	0.00391532400511615	-0.779867846277089
CTBP2	0.323168525725821	14.6425915384924	4.17593976981125	0.000653236826804054	0.00391532400511615	-0.780061590837761
RACK1	0.40680030908922	18.9123967341121	4.17433462772696	0.000655486832818592	0.00392607398960495	-0.783487596976743
MRPL18	0.492837405392148	13.5157747930514	4.17255153777192	0.000657995471275014	0.00393835702744356	-0.787293469057294
JPT2	-0.637234397077478	13.0556874263327	-4.17033549871504	0.00066112676978009	0.00395434725095866	-0.792023518295211
RPL17	0.618787403986776	15.9626650801031	4.16892643842873	0.000663125630178686	0.00396354659149887	-0.795031148085652
ARFGEF3	0.4611775439926	14.4544400938352	4.16649858487512	0.000666584080076823	0.00397891793372571	-0.800213466916863
TGFBI	-0.552347422891785	20.6948836357487	-4.16647163500084	0.000666622572084495	0.00397891793372571	-0.800270992724019
DDX19B	0.306393576171839	13.938674081242	4.16307205757753	0.000671496200350771	0.00400522802997017	-0.807527654517094
RPS7	0.398423830791394	17.9348065556976	4.16147595495075	0.000673796787531164	0.00401616505166704	-0.810934726868863
PLPP1	0.509629817150474	13.1789077222348	4.15940252787391	0.000676797289080268	0.00403082394554916	-0.815360768726989
TMEM63C	0.759401137387743	12.9234138104462	4.21700153382173	0.00067719341952314	0.00403082394554916	-0.755826257464109
FAM107B	-0.596320811444649	11.9031726309579	-4.21167786879961	0.000684703394251475	0.00407270670398128	-0.766846333943623
LRRFIP2	0.500610945220977	13.968260380784	4.15175767835086	0.00068797756680678	0.00408935387153083	-0.831680449989049
PDE1C	0.413672016284796	13.3716121255974	4.15125029404347	0.000688726171725358	0.00409097638329407	-0.832763610497728
ARL13B	-0.695843363187779	12.1070974788575	-4.20593736696022	0.000692896284131608	0.00411290610063214	-0.778730482335166
NAA10	0.26900789669941	15.2586792378962	4.14597918813633	0.000696552165226375	0.00413175529180142	-0.844016562258306
FUCA1	0.652063797536366	16.2879817616271	4.14342019675597	0.00070038385354918	0.00415162062327808	-0.849479740392721
HERC1	0.297698507012695	13.1896523193626	4.1428175525075	0.000701289314974883	0.00415412492982023	-0.850766336450119
RAB9B	0.6187102766977	12.4670627565522	4.1410669671646	0.000703926253908685	0.00416687523046703	-0.854503722058706
TPP1	0.470864122310537	15.8453311524209	4.14073487379028	0.000704427622382443	0.00416697522703672	-0.855212724671912
CADPS	0.629237328417647	13.8110962233472	4.13625345716461	0.000711228727267079	0.00420312640019569	-0.864780473259701
YES1	-0.253741440281146	16.386954628052	-4.13606489815955	0.000711516339807571	0.00420312640019569	-0.865183049573131
NSUN4	1.35246934406064	12.5925735450143	4.86079483795174	0.000713483842179075	0.00421185622963776	-0.103290701285029
MYOC	-1.07662074685567	11.7666693188692	-4.85922984218059	0.000715122638972565	0.00421863499163445	-0.209053210125362
YWHAH	0.309243371704607	19.7207945591444	4.12721972825156	0.000725140993446246	0.0042748030737705	-0.884068145200941
MAGOH	0.788112269717333	13.8780623109204	4.12613898831266	0.000726823690834296	0.00428178805812725	-0.88637567353049
DRG1	0.242584652352873	14.8407146276314	4.12284318773652	0.000731979616018519	0.00430705786101693	-0.89341274847639
ZDHHC2	-0.706466359600869	12.9018661799359	-4.17938041604085	0.000732114706755814	0.00430705786101693	-0.833725206519376
SPHKAP	0.994725288687514	12.8564121561862	4.41188219943973	0.000736613900412032	0.00433056470091858	-0.587294894497505
SUMO3	0.669146047125912	14.0242818843689	4.11886866969472	0.000738246515539029	0.00433514600751347	-0.901899167112021
GIMAP4	0.614832429095379	16.8372432392804	4.11877098609444	0.000738401220905387	0.00433514600751347	-0.902107744102426
TFG	0.235796633186116	17.7586552563498	4.11631698889987	0.000742298480961636	0.00435505404826127	-0.907347628573016
HLA-DPA1	1.15566815554222	16.0225093646027	4.1108002105023	0.00075113588781607	0.00440389895780915	-0.919127539458422
MFAP5	-0.78701523292013	16.8815373458537	-4.10651383206713	0.000758075628579246	0.00444121451586675	-0.928280409602907
CNPY3	0.32930687995476	14.1247550347461	4.10623259959116	0.000758533208209309	0.00444121451586675	-0.928880942593726
SCAI	-0.29702886718124	12.9757190291469	-4.10277827180053	0.000764176391370266	0.00447121166134398	-0.93625724287013
FAM193A	-0.451340542266776	12.7592349424058	-4.10105763480288	0.000767003125901987	0.00448470012636505	-0.939931497238732
MTCL1	1.31087393843466	13.2356755410752	4.80773194717543	0.000771352990697292	0.00450707002240993	-0.177867812351939
RPS3	0.432417359026577	19.7918633042768	4.09584956045177	0.000775623705153357	0.00452894737815616	-0.95105299844453
TMEM87A	0.369711525515726	14.9981379597796	4.09489353375763	0.000777216752208236	0.00453517047879446	-0.953094555996038
LRIG1	-0.580690899778562	11.8036818606656	-4.09060635751372	0.000784401300521824	0.00457399022765302	-0.962249744160018
LRRC8C	-0.283106768474202	14.5944322687682	-4.08948509189729	0.000786291384164981	0.00458190528130285	-0.964644210609048
TECR	0.287375026519538	17.226980496974	4.08881025768224	0.000787431148330379	0.00458544028895707	-0.966085325912396
PIN1	-0.363295509274103	16.4137133942792	-4.08808162573583	0.000788663647837866	0.00458721192175539	-0.967641330637217
LRRN1	0.67314743545807	12.787469704573	4.14344370281477	0.000788802050026301	0.00458721192175539	-0.908182174402045
CALD1	-0.756836803261038	13.068148615198	-4.14287407740164	0.000789735600783813	0.00458953777185241	-0.909362707139518
MLIP	-1.44897284068847	12.0176934379196	-4.2820697587993	0.000791349878270785	0.00459374854739698	-0.759182207383701
PHLDA3	-0.653969908599025	15.2208980937639	-4.08639249676886	0.00079152835103387	0.00459374854739698	-0.971248506504732
MANBA	0.618573379940036	13.790525109466	4.08495309059952	0.000793977824664373	0.00460253252569025	-0.974322409432485
TBC1D10B	-0.283104069573577	13.610462996692	-4.08487430833035	0.000794112111164321	0.00460253252569025	-0.974490652183216
HIBCH	0.384996834522621	16.5224516650672	4.0841491188572	0.000795349293887424	0.00460271359769828	-0.976039325918351
EIF3F	0.265430735009073	16.0694429600493	4.08412599805336	0.000795388770281996	0.00460271359769828	-0.976088701462602
WASHC4	0.231728791250651	15.7104202468539	4.08391520788693	0.000795748764071311	0.00460271359769828	-0.97653885376592
SLC4A2	0.606117573038413	13.889397210694	4.19773814229296	0.000805004763292301	0.00464971847949556	-0.858890008347195
SYNE3	-0.451677092425616	14.8753061946173	-4.07807194166907	0.000805793834165594	0.00464971847949556	-0.989017539945049
CKB	0.521140686259162	19.4764438606295	4.07782358139965	0.000806223611928872	0.00464971847949556	-0.989547934708392
RASAL2	-0.45522182767796	12.6122127358771	-4.0776555109584	0.000806514582573537	0.00464971847949556	-0.989906863834596
AP3M1	0.296708237923852	14.9029120133439	4.07761871379464	0.000806578301523936	0.00464971847949556	-0.989985447418699
GTF2H1	1.01629132129816	11.9494814094399	4.77685550910408	0.000807313269764775	0.00465083820043324	-0.221472876411455
HNRNPAB	0.42699048086229	17.5584100138341	4.07630804428806	0.000808851209645052	0.00465657915271559	-0.992784502852146
PRAF2	0.469062202746755	17.1662783431861	4.07542511468453	0.000810385993564795	0.00466229426799385	-0.994670086011702
CCDC149	0.757604195089346	10.7773372211618	4.35832072204377	0.000812069038773937	0.00466885414605256	-0.720188580937472
PPP5C	0.289835296643297	15.4952283537612	4.07378870459546	0.000813238320858567	0.00467158809279069	-0.998164812732378
AGK	0.226325173659907	15.7586631807465	4.07356395873652	0.000813630852575334	0.00467158809279069	-0.998644782437514
RTN3	0.494415740897697	17.7724339782594	4.07176732841268	0.000816775656240741	0.00468651595685564	-1.00248169557319
RGS3	0.924204639514771	15.1483735349724	4.0681680844267	0.0008231127017109	0.0047197282316103	-1.01016835019407
RRAGB	0.409623767955559	12.7536565730731	4.06389439676679	0.000830701702980833	0.00476007018476892	-1.01929544707942
ANKMY2	0.308546913148835	14.6063938714229	4.06102682843513	0.000835833343240245	0.00478628667457346	-1.02541961038848
USP35	0.475620752953125	13.2447475236303	4.05725277250047	0.000842635983551827	0.00482203066834948	-1.03347977449034
ARPP19	-0.879365972637213	12.9980831546328	-4.0566043952875	0.000843810279031216	0.00482554003320977	-1.03486450371226
NAPG	-0.414467479706982	16.9279837673537	-4.05574702384536	0.000845365626552955	0.00483122242789499	-1.03669558078098
NARS2	0.354261898507358	13.7999085009404	4.05202486890308	0.000852151559505808	0.00486676996235688	-1.04464496446647
RAI14	-0.373437451762355	15.8302931156464	-4.05122199159476	0.000853622493184918	0.00487059321912899	-1.04635966968759
STRBP	0.609609428976025	15.3612950303647	4.05104147810447	0.000853953560568133	0.00487059321912899	-1.04674519261081
ENPP4	0.329539959423322	15.7609915995146	4.04386811131775	0.000867215149077715	0.00494064426948655	-1.06206542048683
CDK16	-0.32799251360249	12.1456303298931	-4.04352192955585	0.000867860374825891	0.00494064426948655	-1.06280476659468
ANXA1	-0.497174082461989	19.8803818780459	-4.04346915371249	0.000867958782838527	0.00494064426948655	-1.0629174808512
CCDC154	0.557802857098107	17.946409615164	4.934185765942	0.000882738680383545	0.00502077065942351	-0.414924875390842
FBN1	-0.603097155543402	19.0375599710155	-4.03536597356379	0.000883202651750699	0.00502077065942351	-1.08022361664029
CAPN5	0.460758941595909	16.0481506505341	4.03101352703738	0.000891501765675353	0.00506460151028647	-1.08951924577973
LOX	-0.947015904031939	13.4496094161547	-4.03054899766421	0.000892392149094374	0.00506631344842291	-1.09051135280215
PI16	-0.580909304154503	14.9321413712168	-4.02979156895015	0.000893845869246208	0.00507121920935794	-1.09212901216883
MRPL57	0.546167111168277	14.3076284717183	4.02675787275035	0.000899692372610652	0.00510043324069169	-1.09860815012533
SDC3	-0.751628741278632	10.5071983977104	-4.21491167528972	0.000900181102124169	0.00510043324069169	-0.908371335779211
MRPL34	0.510179354281885	13.5068275106649	4.02498825845517	0.000903120547236706	0.00511371943830343	-1.10238755498467
METTL15	0.636977071846735	11.90256005062	4.02327456198204	0.000906452951179036	0.00512921173229664	-1.10604753193921
KCNA1	-0.477761907656106	13.2708635344206	-4.02151848982342	0.000909880622385664	0.00514350965940718	-1.10979800777541
SLFN11	0.496647889781908	13.467045037408	4.02136759693276	0.000910175758820804	0.00514350965940718	-1.11012027231644
PTPRJ	0.361218925316734	12.973393660079	4.01809248690577	0.000916605496939332	0.00517644378146763	-1.11711497197568
WDR35	-0.428297728879485	12.6988115097994	-4.01759470236579	0.000917586755790906	0.00517858509616639	-1.1181780958909
CDK17	-0.402178449485854	13.2176847333575	-4.01545505874733	0.000921816608729588	0.00519904567323488	-1.12274775043479
SYN1	-0.723925790559747	13.2020515674481	-4.01286476662073	0.000926963663891009	0.00522291562156538	-1.12827984454187
TMEM167A	0.610620052457696	15.7457245687431	4.01269773470562	0.000927296558415126	0.00522291562156538	-1.1286365744837
AGPAT3	0.314193386467371	14.5378050390656	4.01240984541851	0.000927870604552017	0.00522291562156538	-1.12925141925334
DYNC1H1	0.266815069716042	18.5167548644003	4.01116966477745	0.000930347601760712	0.00523047035201651	-1.13190006879824
PNPLA8	0.388709900845701	13.645075299471	4.01088780684985	0.000930911482175392	0.00523047035201651	-1.13250203119979
SCRN1	-0.327418902302217	17.4930716642696	-4.01082503902379	0.000931037101376267	0.00523047035201651	-1.13263608406384
ALDH18A1	0.390866313582331	14.6292529599077	4.00679786865059	0.000939132628495932	0.00527250635619681	-1.14123686170945
PCMTD2	-0.4723242325196	12.2902631150515	-4.05737766277657	0.000943367709553489	0.00529282822561615	-1.08665100466139
MRGPRE	0.604021211170133	12.9877759410216	4.11747789047107	0.000945455345292961	0.00530108306705656	-1.01979266056642
TNPO2	0.266048981957349	14.9034963577901	3.99651372989763	0.000960129553807299	0.00537985295915087	-1.16320029150455
NAA35	0.292476400871996	14.1498395963183	3.99444444632434	0.000964411218205005	0.00540032609881592	-1.16761952106705
USE1	0.335968947936173	14.166088770077	3.9938357676589	0.000965674326438265	0.00540388085991901	-1.168919430925
LPIN1	0.4066971735247	15.6435393288159	3.993321240651	0.00096674335476272	0.0054063456399962	-1.17001826655213
RAB5C	-0.265316464593067	18.5873460347941	-3.99135621316195	0.000970837062133372	0.00542571122248807	-1.17421481094435
SLC2A13	0.455504181289822	13.4909859754905	3.98931456297577	0.000975108901947142	0.00544411401348649	-1.17857496901195
RNF14	0.394840201522523	14.3885212557101	3.98917774506933	0.000975395848713251	0.00544411401348649	-1.178867157132
NDUFA10	0.307150342521496	17.3020383167391	3.98847006160446	0.000976881424722456	0.00544886973673012	-1.18037848312292
MTG1	0.457441125057723	12.9916848797458	4.25351474386116	0.000983732990897344	0.00548353043078941	-0.878268894991439
ELMO1	-0.223500052937066	16.1864423291186	-3.98315220577214	0.000988117900707021	0.00550323338199789	-1.19173517499094
BDH2	0.375901827225825	17.0728049438751	3.9829501822661	0.000988547328820688	0.00550323338199789	-1.19216660815418
CACYBP	0.310101568040334	16.5593812026308	3.98223630534646	0.000990066276885118	0.00550812422217911	-1.19369113237194
KCNT1	-0.839747241715298	12.6299749953372	-5.13222179635177	0.000991794553542835	0.00551417256303938	-0.287680355138775
FBXO17	-0.361209032567087	12.8555357754309	-3.97825106770544	0.000998589154357906	0.00554836260764364	-1.20220176501352
COG3	0.295944739300234	13.821073538291	3.97756756133155	0.00100005831773541	0.00555293840596659	-1.20366140827495
STAC	0.810958236795436	13.2736787520386	3.97488453190897	0.00100584643848101	0.00558147433379042	-1.20939104355592
NSUN2	0.30386015337395	14.3532160069167	3.97446687875718	0.00100675047559218	0.00558288900101121	-1.21028294083943
S100A10	-0.631108500363915	20.1597349124811	-3.97408471717156	0.00100757840603608	0.00558388007108008	-1.21109904475065
CASP1	0.567953914242636	15.1330251348533	3.97342811899686	0.0010090024889407	0.00558817154370827	-1.21250120370559
API5	0.253961954828142	16.8681441609615	3.97183812170525	0.00101245940808893	0.00560370873164276	-1.2158966127139
RAB6A	-0.276879130598477	18.0558008654283	-3.9697024607324	0.00101712147263613	0.00562589182388638	-1.22045724281505
MAP3K11	-0.652611743759557	10.4728039995885	-4.14736753861025	0.00102518401788183	0.00566684301915273	-1.0389086745076
GPD1	-1.2557089259311	11.6477848671613	-3.96461497163328	0.00102831455666492	0.00568049678990043	-1.2313212381638
SH3TC2	-1.08547272047886	12.0405467724727	-4.32440218612002	0.00103960956951353	0.00573920533208335	-0.810568236039628
GPR137B	-0.40694299736947	13.1262862191649	-4.00740054916407	0.00104687089232302	0.0057755846984415	-1.19035795137449
POMK	0.829090990443291	12.5041925747122	4.0068616406148	0.00104804750665965	0.00577836961844847	-1.19147644935698
CLCN2	-0.789883059991675	12.0392488377471	-4.0657317305491	0.00104902096270401	0.0057793868184828	-1.12368437991874
SCAPER	0.67627135526635	12.3067203103016	3.95510301293282	0.00104957588774214	0.0057793868184828	-1.25163272926637
TPP2	0.310110279549511	16.1195842561046	3.95464976567569	0.00105059997329791	0.00578132461313839	-1.25260055374081
LYRM9	-0.685354800257212	13.1208563207771	-3.95362402321312	0.00105292129454322	0.00579039389665358	-1.25479082610157
LZTS1	0.437129672057722	13.7828903855647	3.95247795176348	0.00105552103707861	0.00580098175074322	-1.257238023853
SLIT2	-0.473250183770414	13.2011828188584	-3.94831872039539	0.00106501022121174	0.00584939109470692	-1.26611907524419
MARCKSL1	-0.988431052760774	17.4650424039669	-3.94802239313856	0.00106568955300613	0.00584939109470692	-1.26675180416669
STT3B	0.302408591716425	17.212305987113	3.94579808583656	0.00107080273543176	0.00587037808520952	-1.27150119424118
MTG2	0.446262633449312	12.5371037680447	4.30736984444317	0.00107087817878081	0.00587037808520952	-0.84033756596707
NID1	-0.546665567854891	19.6600462385897	-3.94494872402769	0.00107276173688764	0.00587695777004495	-1.27331475467626
MRPL1	0.327775679829763	14.3560777140953	3.94295100880989	0.00107738357959399	0.00589852079445444	-1.27758024870017
TOP2A	-0.998726918638679	13.5171244542628	-4.20333532862338	0.00107879491348864	0.00590249049040443	-1.00635562151899
FADS1	0.475604228461082	13.6394599684898	4.05064822518077	0.00108133150161678	0.00591234625245853	-1.15398763061285
ADAP1	-0.601887495088961	14.0488180972167	-3.94078735340473	0.00108241194963824	0.00591234625245853	-1.28219999975144
TSPAN11	0.691701798531728	14.7542423105506	3.94040234339202	0.0010833091917361	0.00591234625245853	-1.28302205160341
MMP28	-0.692996040000475	12.9784125449531	-3.99097287232187	0.00108334585442096	0.00591234625245853	-1.22445507772872
TUBB4B	-0.396214936054523	20.1011448116492	-3.93973162931579	0.00108487403794299	0.00591693189622554	-1.28445411824718
PGM5	0.503914643892397	15.3912770165158	3.93658352047757	0.00109224936146932	0.00595338197591737	-1.29117568439547
NUDCD3	0.332481153626521	14.965529294199	3.93527731772943	0.00109532429981871	0.00595977945977132	-1.29396453535856
PUM1	0.435878792205774	13.812760083074	3.93518574591605	0.00109554019599615	0.00595977945977132	-1.29416004789297
GSTK1	0.472072035124803	16.9746215990433	3.93476728269128	0.00109652733963413	0.00595977945977132	-1.29505349610203
USP14	-0.258213770968151	18.308035681469	-3.93474321298362	0.00109658414665369	0.00595977945977132	-1.29510488653623
MMP2	-0.664324885491711	14.7335826265195	-3.93461462660792	0.0010968876740865	0.00595977945977132	-1.29537942690645
NOVA2	0.511940120234474	13.1883744977116	3.93372580602404	0.00109898804360982	0.00596742182013134	-1.29727711111815
PRKAR1A	0.447554322676535	17.941472090601	3.93242609530312	0.00110206667552372	0.00597793282003072	-1.30005205027445
CDH13	-1.07525735566176	14.6549843830939	-3.932321902376	0.001102313853339	0.00597793282003072	-1.30027450570558
RPS24	0.372029124674583	16.8018844739763	3.9317914793738	0.00110357304579406	0.00598099040130731	-1.30140697443353
PSMB5	-0.246597296146987	15.9410359953242	-3.93026999232602	0.00110719300186138	0.00599334392332398	-1.30465537202142
COX5B	0.520622348307274	18.1934455108718	3.93012175024138	0.00110754634096329	0.00599334392332398	-1.30497186932567
SSPN	-0.48624913569568	15.7690262223057	-3.92995543425021	0.00110794289478957	0.00599334392332398	-1.30532695410091
TTC5	0.329820187733798	13.7511292877874	3.92836455978677	0.00111174330719683	0.00601012205229414	-1.30872345220841
ADCY6	-0.406213239165764	12.8273842070762	-3.92804634579701	0.00111250505600515	0.0060104623032037	-1.30940283089125
PIK3CA	-0.267021109860989	13.9926137258866	-3.92491537918035	0.00112002810699144	0.00604730806543214	-1.31608728435801
SET	0.311513242641713	17.385378185854	3.92458310695066	0.00112082948535265	0.00604783839618452	-1.31679665996018
HSP90AB4P	0.322500909368507	17.156357334376	3.91963201756186	0.00113283915843679	0.00610624612480693	-1.32736665336156
GGA3	0.388325032082809	13.0468531739243	3.91953576080758	0.00113307392340331	0.00610624612480693	-1.32757214641405
GOLGA4	0.31683932631986	13.764167044879	3.91906657896151	0.00113421893321936	0.00610820267976666	-1.32857377385907
RPS21	0.382336386013488	17.4078764738123	3.91880519551194	0.00113485732848124	0.00610820267976666	-1.32913178377652
GAS6	-0.602121102825276	12.906670352852	-3.91790486447984	0.00113705903883055	0.0061162256366364	-1.33105383147104
YIF1A	0.295742587335887	13.9916905453239	3.91499189554101	0.00114421203122072	0.0061508548003309	-1.33727241551184
ATP6V1H	-0.470077707238618	14.5737466155209	-3.91278011194603	0.00114967343413247	0.00617635303371228	-1.34199402086233
TRMT10C	0.29499122480912	14.8255694040879	3.91167412018849	0.0011524142089417	0.00618721261617202	-1.34435500609019
SREBF2	1.37240941489909	11.2419739485535	4.53827351315862	0.0011533377729922	0.00618749452255804	-0.563553195812037
CLCN5	0.633677103640007	11.7064461343555	3.96072429499242	0.00115390550100955	0.00618749452255804	-1.28724643226172
RC3H2	0.363597614352736	13.627519727702	3.90771262597663	0.0011622852883509	0.00622854564804117	-1.35281152369065
ARHGAP35	0.260347240960771	14.8948587616515	3.90438768350054	0.00117063584864344	0.00626938912464649	-1.35990899489053
RPL13A	0.415298826799706	18.2975938356046	3.90017094247259	0.00118131299253967	0.00632263413119709	-1.36890982391626
RPS6KA4	0.337739861405568	13.6724562112095	3.89968633042854	0.00118254632850468	0.0063252991116099	-1.36994422964892
LTBR	-0.602927822978719	13.1477372938052	-3.89830013509609	0.0011860813444357	0.00634026453914943	-1.37290304294427
RPS16	0.371622945191938	18.8348077900911	3.89737179079421	0.00118845470737407	0.00634900555163005	-1.37488455964163
UQCRFS1	0.339378705847452	17.7370980342549	3.8964759278636	0.00119074955744829	0.00635731653855538	-1.37679673041022
HLA-DRA	1.02519854771928	17.5109513185144	3.89589524163416	0.0011922394277106	0.00636132215740624	-1.37803616537215
CCDC122	-0.447057294441926	13.4288964208075	-4.35834486207736	0.00120586542713316	0.00643003629186134	-0.93964266718647
SUOX	0.349500139423746	14.251018537292	3.88874084605086	0.00121075003953222	0.0064520824597377	-1.39330618771303
TAB1	-0.231800936706243	14.3707070001296	-3.88838213008342	0.00121168571729644	0.00645307049812179	-1.39407178797843
CAMK2B	-0.524557421645797	14.2592204784261	-3.88551047482477	0.0012192024170435	0.00648908415160345	-1.40020060838624
CALHM2	-0.414346166833448	13.3424949454694	-3.88512804408958	0.00122020697902767	0.00649041448770378	-1.40101679693939
RPS4X	0.447099658460758	18.0641842393236	3.88217851109963	0.00122798276391891	0.00652386092905858	-1.40731162419881
PLIN2	-0.732883647956569	13.3537530617329	-3.98748524283664	0.00122801195723123	0.00652386092905858	-1.28096877604247
CELSR2	0.454466225647341	12.7595321107185	3.98529242758415	0.00123345285527286	0.00654872099271722	-1.28537937697294
SEC24C	0.214124139205998	15.9266118635764	3.87344860043737	0.00125129030870524	0.00663932630794188	-1.42594169767322
B3GLCT	0.524829299851072	13.3260792679722	3.87140110832352	0.00125682086162162	0.00666455994501083	-1.43031090295263
FGD3	0.6110201655785	11.8022897130885	3.91909840017371	0.00125866761672245	0.00667024040137389	-1.37366576627218
A4GALT	-0.701949936816787	12.8236282430596	-3.87038811476488	0.00125956617020331	0.00667089201349673	-1.4324725248809
PRKAR2B	0.460430407772764	14.5218636755766	3.86719652526811	0.00126825514216825	0.0067127769094087	-1.43928288552786
KMT2D	0.419613305348328	14.3061771521265	3.86607099109991	0.00127133370658698	0.00672140888803663	-1.44168454490291
MRE11	0.548737248444302	12.3380390825467	3.86602891760036	0.00127144893161674	0.00672140888803663	-1.44177432054877
PPP1R9A	-0.374413489655751	13.6638727373811	-3.86488400529947	0.00127458848854708	0.00673386707002053	-1.44421729674171
APOC1	-0.77829949224339	14.6792432624835	-3.85989813508181	0.00128835171493028	0.00680240214862822	-1.45485561235078
CDK14	0.347816088217495	13.2088606759194	3.85948747185205	0.00128949196213363	0.0068042456235039	-1.45573181433818
H2AZ1	0.642921083265346	18.0045164431747	3.85825773351388	0.00129291251948311	0.00681811194363841	-1.45835559165208
CRYL1	-0.385411224096547	16.0867653324415	-3.85714082836423	0.00129602712570171	0.00683034884078457	-1.46073859457491
TSNAX	0.271491382534977	15.9241952848894	3.85486677958581	0.00130239186132136	0.00685656254420997	-1.46559035488819
TMEM199	-0.663236222809914	13.0781193941179	-3.90267633147134	0.00130259541881631	0.00685656254420997	-1.40776096097306
HDHD5	0.306093725134675	14.5079727112524	3.85427211331909	0.00130406141915326	0.00686008089672	-1.46685907384278
GATD3A	0.402639120158153	17.5589578297045	3.85359748483739	0.00130595807818193	0.00686585906506284	-1.46829838099546
ACSL3	0.42210599689785	15.6199328272699	3.8523327023692	0.00130952137340047	0.00688038688614383	-1.47099673893844
COL6A2	-0.715495648224628	21.3212114594453	-3.84877822863051	0.00131958782932748	0.006925732655975	-1.47857982960389
CALB1	-0.821303098381801	14.9772351733992	-3.84871685178222	0.00131976233265237	0.006925732655975	-1.47871076764476
EXD2	0.362382387426376	13.6131324122439	3.84838239323072	0.00132071365437922	0.00692649886665587	-1.47942428163224
GAS2L1	-0.338054163837951	11.9809037800074	-3.84790693126788	0.00132206722659366	0.00692937246552837	-1.48043859880005
MAGI3	0.592437105418488	12.9178136318634	4.00912470843525	0.00133947865328072	0.00701635560101554	-1.28668525716788
BIN3	-0.41165656473054	14.2250608754256	-3.84131652512048	0.00134097329268366	0.00701990948896662	-1.49449748132479
GET1	0.623897936000898	12.5770918584129	3.84102987061392	0.0013418017591627	0.00701997380204279	-1.49510895571604
NFIB	-0.472443562472213	13.5431021090064	-3.83917237804481	0.00134718260824134	0.00704384049451899	-1.49907119339978
CSNK1G3	-0.39941756884639	12.3405114286402	-3.83387836551412	0.0013626376526119	0.00712031983603579	-1.51036337645898
NMD3	0.291159370323289	13.3692004116553	3.83269820221203	0.00136610714790904	0.0071317397983608	-1.51288056770715
SDR39U1	0.403975592691603	15.1144383510829	3.8325710523274	0.00136648147746757	0.0071317397983608	-1.51315176554844
MRPS35	0.46305147789325	12.9290013606284	3.83133386974427	0.00137012912546756	0.00714644063562552	-1.51579052632255
LYPLA2	-0.593579065350539	14.823206186254	-3.83068583430968	0.00137204366035929	0.00715208940772742	-1.51717268969297
CRABP1	-2.15387700382735	14.912943244757	-3.83003714435048	0.00137396281858027	0.00715371538244155	-1.51855623674812
P4HTM	0.382801169429825	13.7581659749908	3.83001815288777	0.00137401904566835	0.00715371538244155	-1.51859674217167
CKAP4	0.359373517729658	17.3838630873282	3.82671221870786	0.00138384204192434	0.00720049933611086	-1.52564755128334
MSI1	0.907665503971915	11.7055490665934	4.27409387462188	0.00138512152858077	0.00720279943610832	-0.939812694656254
ALDH4A1	0.708810229902832	15.0841868937857	3.82592204717998	0.00138620031515115	0.00720405372242599	-1.52733276005828
LHFPL2	-0.646510738272937	12.4509453505135	-3.98905640192848	0.00139268394190534	0.00723337837217862	-1.3459333318588
DEGS1	0.468646176768573	13.7266481852536	3.82345477090768	0.00139358991417523	0.00723371566193189	-1.53259463021512
EWSR1	0.455341118144052	17.7377150281552	3.81894161017393	0.00140720948322056	0.00729032611293764	-1.54221920273215
MICALL2	0.617886757791851	12.943099849485	3.81884382080387	0.0014075060604937	0.00729032611293764	-1.54242773717237
C6orf47	0.378997749597021	13.546497642932	3.81883246303047	0.00140754051060852	0.00729032611293764	-1.54245195744322
GNAO1	-0.551370820016253	15.2313709068949	-3.81871841443587	0.00140788648687239	0.00729032611293764	-1.54269516403186
SCARA3	-0.510118432809604	13.5549456080152	-3.81829079367411	0.00140918447145023	0.00729265682246898	-1.543607054049
WBP2	-0.375133093245193	17.4808132501372	-3.81792778994444	0.00141028726218486	0.00729397519065063	-1.54438114546541
ADGRG1	0.852973546936532	12.7463238437143	3.81556717876395	0.00141747986242494	0.00732676940908466	-1.54941495661361
RPS5	0.381064779030819	17.5131327603484	3.8132123978559	0.00142469137223509	0.00735962191747389	-1.55443615942666
C3orf33	0.536062193518358	11.0215393088498	3.91182231748433	0.00143062593565531	0.007385842540559	-1.43322659748096
PIP4K2A	-0.267582774261623	15.5766085662341	-3.80981028698589	0.00143517539185821	0.00740488515019344	-1.56169031576165
MTA3	0.373253295641986	12.0864651978347	4.04654172153704	0.0014416370260702	0.00743376502471807	-1.26185137132434
ADD1	-0.390601214044732	18.2850001293144	-3.80697198788494	0.00144398116039346	0.00744139122860646	-1.56774199541869
ANP32A	0.305439513034937	17.6126997785368	3.8053973504375	0.00144888979948262	0.00746221626667667	-1.57109924430902
COPB2	0.282629170473388	16.6979609334129	3.80442395069038	0.00145193256088726	0.00747341230173028	-1.57317456668497
PSMB8	0.382055945927899	16.1929765979583	3.80215985166707	0.00145903475211561	0.00750547721468086	-1.57800158242901
DSC2	-1.19529641495067	12.7518755618185	-3.90128714257378	0.0014614120314062	0.00751321272093526	-1.45443658633266
TMEM233	0.805513355730936	13.6710944460543	3.80067216118068	0.00146372041023132	0.00752058497514911	-1.58117321589914
TOP1MT	-0.46174805031721	14.9096338334964	-3.79498634724265	0.00148176806058053	0.00760876841137502	-1.59329420428543
CDC16	0.542341311875138	12.392352875903	3.83947946002013	0.00148657524355101	0.00762889837099179	-1.53896231990863
MPO	-1.64995024575896	15.1611341607367	-3.79305980595441	0.00148793368676224	0.00763131642208826	-1.59740094033437
FRS2	-0.779502225039783	9.16599268274036	-3.83665384873878	0.00149538771661835	0.00766497601348894	-1.54482787638075
HACD3	0.311878670439075	16.5460094505743	3.79013300921843	0.00149734976061614	0.0076704617576292	-1.60363963296426
MTIF2	0.354945493675553	14.1156502829704	3.78867961927336	0.00150204777935352	0.00768994818465452	-1.60673753218855
MRPL10	0.383121582661564	14.187859351708	3.78818423025552	0.00150365247783388	0.00769338328988689	-1.60779343607069
PARP12	0.342536413094161	14.03350155667	3.78792043099485	0.00150450769603415	0.00769338328988689	-1.60835571110684
AHCYL1	0.289455831928146	15.9402040589542	3.7866211995835	0.00150872683251445	0.00771037402641521	-1.61112492174193
LGI1	-0.477670607631678	13.8002045546695	-3.78621772938205	0.00151003947816306	0.00771249973377703	-1.61198487463688
GK	0.338133176142726	15.1112882811539	3.78506285145802	0.00151380307903045	0.00772658667020447	-1.61444633872717
INPP5F	-0.373262130303063	13.9446722711747	-3.78482044395585	0.00151459424787405	0.00772658667020447	-1.61496299093658
GNAS	-0.318837746035012	18.7251010356669	-3.78424237188577	0.00151648263128414	0.00773163432820089	-1.61619504896936
NAA15	0.280189878270262	15.3767268676032	3.78058282928759	0.00152849212581164	0.00778824690409116	-1.62399442921916
FRMD8	-0.389957631779977	14.7017337505835	-3.78019300480761	0.00152977701637042	0.00779017887377265	-1.62482521127639
MBLAC2	-0.356691158272799	15.0760826187317	-3.77692750041573	0.00154058297801191	0.00784056461176359	-1.63178433128092
DNAJB4	-0.337552301752298	15.0442892950273	-3.77533189088961	0.00154589084505464	0.0078629255814991	-1.63518459018082
HLA-DPB1	1.0635830439639	15.66688040732	3.77345543881012	0.00155215640764946	0.00789012840555141	-1.63918320311758
KRT10	-0.856809149189836	15.8617282333	-3.7725681996262	0.00155512779839688	0.00789928890878488	-1.64107381249961
CRTAC1	-0.357508717873326	14.2707496022247	-3.77236912019828	0.00155579530420667	0.00789928890878488	-1.64149802476244
RPSA	0.337635653029889	18.6324678574091	3.77117239947091	0.00155981391978926	0.00791502036820498	-1.64404804810483
TRAPPC9	-0.227041784864003	14.8546532517092	-3.7703013505562	0.0015627454627099	0.0079252203565848	-1.64590408123921
TMEM120A	0.463574429433862	12.9661633356136	3.76899100155927	0.00156716588926286	0.00794295451593983	-1.64869612043486
MMRN1	-1.39037809249153	11.775301084689	-3.76867906073488	0.00156822005855696	0.00794361644502264	-1.64936078157731
RAB3GAP2	0.256992826710558	15.1747930620284	3.76816025941844	0.00156997486395024	0.00794782448783754	-1.65046619778439
DPT	-0.686870032102	20.072082825347	-3.7661987988987	0.00157662715616886	0.00797680598247549	-1.6546454096773
LIMS2	-0.399858390982088	15.9458926760461	-3.76410332329434	0.00158376517272726	0.0080082094359948	-1.65910999441513
TRIM67	0.549019525663976	14.1160492824547	3.76267100099832	0.00158866285214886	0.00802825451899667	-1.6621615752638
RALGAPA2	0.340270804622325	12.8963753559565	3.76201560290716	0.00159090897723514	0.00803206951640094	-1.66355788179626
RP2	-0.304397712337902	16.2486865936881	-3.76182486546679	0.0015915632541225	0.00803206951640094	-1.66396423910914
ABI3	0.463163081150185	14.9186845189169	3.76163368014848	0.00159221933792159	0.00803206951640094	-1.66437154913504
PRDX2	-0.326142598464518	20.052754798615	-3.76068840360222	0.00159546719417347	0.00804373583650995	-1.6663853882472
FAAH	0.575684304589462	13.7753179044351	3.75760169642323	0.00160611904957278	0.00809256980470208	-1.67296112844999
MAP2	1.03450242338321	14.6895874950011	3.75733718965394	0.0016070351385224	0.00809256980470208	-1.67352460009474
COPZ2	-0.419938585544251	13.8030491461026	-3.75087088413548	0.00162959400739153	0.00820136808518114	-1.68729869685221
RPL14	0.472222030052826	18.355573892608	3.74948517975836	0.00163446941188261	0.00822109439274991	-1.69025020542663
TSPAN9	-0.39057816604414	15.0985984150766	-3.74789895390267	0.00164006826113967	0.00824443431564133	-1.69362871899645
ITGA4	0.540631115108573	14.337124153213	3.7475786632747	0.00164120110950598	0.00824531001335336	-1.69431089527903
LAMC1	-0.474605767397353	20.6397767106254	-3.747162803496	0.00164267314969078	0.00824788777611815	-1.69519661457284
PPP1R7	-0.264813439888567	17.1699483685212	-3.74654322294716	0.00164486876406934	0.00825409348877503	-1.6965162150251
EPM2AIP1	0.248618477107982	15.0883632103219	3.74499078094624	0.00165038308836255	0.00827693582682584	-1.69982257838995
ZFAND5	0.747470289455634	12.6877348517449	3.74368934022458	0.00165502011289536	0.00829535430711711	-1.70259428380356
DPM1	0.290873928483109	16.5653974824617	3.74274426136099	0.00165839559891251	0.00830599340577769	-1.70460699205507
MFSD6	-0.503024864605106	14.1055348285719	-3.74255451416754	0.00165907413918452	0.00830599340577769	-1.70501108672316
KAT14	0.76892076473011	11.033770809014	4.05561898527617	0.0016661480864538	0.00833655595787618	-1.28383622700196
RPS6	0.401505165552312	18.7433376254862	3.7385516322266	0.00167345351660382	0.00836824052111014	-1.71353544866905
MICAL1	-0.246759310185002	15.0586053226416	-3.73637909696328	0.00168131000253744	0.0083983010057499	-1.71816168940849
MRPL11	0.470325080157725	14.0299612046205	3.73634936406103	0.0016814177807117	0.0083983010057499	-1.71822500180307
TIMMDC1	0.360217357755074	14.6519170185514	3.73582672199836	0.00168331342500169	0.00840288959282618	-1.71933789449239
CCS	-0.321305731726239	15.2625595217201	-3.73439707429992	0.00168850975660251	0.00842393991678547	-1.72238206574295
CNPY2	0.387083266881652	15.9234553479264	3.7338394392437	0.00169054094087959	0.00842918413478572	-1.72356942201793
GALNT11	0.49831513196119	13.139363257855	3.77705686010188	0.0016940280453254	0.00843761555009277	-1.66851867000971
MXRA5	-0.638703884417897	12.2640755554045	-3.88833199557195	0.00169419393733406	0.00843761555009277	-1.54190357447955
LARP1	0.344696316574289	14.3822040721126	3.73225230886095	0.00169633546025267	0.00844339195233403	-1.72694877657532
TAMALIN	0.476063602942435	12.6141884490958	3.73124348478182	0.00170002895054791	0.00844982782943695	-1.7290967289625
PCDH7	0.398773590421607	13.2944552005258	3.73120949336473	0.00170015353949324	0.00844982782943695	-1.72916910147798
MT-ND1	0.322135740945425	14.4079351628509	3.73109432252263	0.00170057574383855	0.00844982782943695	-1.72941431603598
ECE1	0.331962289182794	14.6956046861599	3.73067563839559	0.00170211148101776	0.00845257554747909	-1.73030574703979
CISD1	0.429723378078641	14.8315985779042	3.72819350589948	0.00171124452443624	0.00849302605578538	-1.73559035446557
TM9SF1	0.234098963836852	14.4492894609034	3.72550124164401	0.00172120622635341	0.00853754022656615	-1.74132202563306
BCAP31	0.249576487157331	17.2423755374334	3.72166996394682	0.00173548258415594	0.00860339233793962	-1.74947800993185
ADAMTSL3	-1.25007224941567	12.2648722302766	-3.94429803441905	0.00174393810477882	0.00864032928525496	-1.48896643671507
LSM2	0.268430389145429	16.4882845306782	3.71448653402408	0.00176257016969073	0.00872761429447897	-1.76476815781122
FILIP1	-0.427985112984976	13.4064023081639	-3.71278008973074	0.00176906685491905	0.00875230531736059	-1.76840001344495
KIF3B	-0.275300126565101	12.7629473008215	-3.71264248339788	0.00176959178547728	0.00875230531736059	-1.76869287731143
NDUFS1	0.345340348515077	16.6984497969494	3.70770268385362	0.00178853935552301	0.00884093505566286	-1.77920550941087
RHBDF1	-0.491525997877199	15.2019054842766	-3.70462610188078	0.00180044263812508	0.00889059618835531	-1.78575232967992
PLXDC2	-0.530874143605462	17.0844394626221	-3.70457185078618	0.00180065324498488	0.00889059618835531	-1.7858677692181
RPS6KA2	0.333017931098645	14.1316368771639	3.70419444591887	0.00180211904157474	0.00889272855799446	-1.78667083547474
TSC22D4	-0.646205238811941	14.8728228354577	-3.70368800319912	0.0018040878821424	0.0088973393774695	-1.78774846558047
WASHC5	0.214585338683722	15.5728687722456	3.70302885420911	0.00180665360523181	0.00890093923103431	-1.78915101131664
TMEM30A	0.294327138592884	16.1579869715185	3.70296879666864	0.00180688755928216	0.00890093923103431	-1.78927880144676
CEP68	-0.986995928166284	11.0158531385886	-4.24413065726297	0.00181042337082206	0.00890655617384202	-1.22272408313638
SORL1	0.4952266866638	14.8735783666651	3.70206043912704	0.00181042976281825	0.00890655617384202	-1.79121157797572
PIP4P2	0.639423392143089	13.7808548656695	3.70187996176782	0.00181113437368326	0.00890655617384202	-1.79159558747558
ZFYVE9	0.457099988373448	12.5216601687369	3.70009094479521	0.0018181338215601	0.00893586799956481	-1.79540206773968
EFEMP2	-0.58022476900209	16.0251416966556	-3.69833649842925	0.00182502429397539	0.00896461105224574	-1.79913483519455
HSPA13	0.2683177776594	14.3699606107419	3.69782340419295	0.00182704437026227	0.0089694113177088	-1.80022646710302
LANCL2	-0.233818257179863	15.9503743079756	-3.69606995434577	0.00183396468239649	0.0089982488495677	-1.80395691202971
CHPT1	-0.499736541812084	14.5441467467737	-3.69278486592082	0.00184700053879452	0.00905704198071361	-1.81094547609293
UBE2F	-0.448354044126766	13.600800614533	-3.6885983171357	0.00186374795664845	0.00913395793454889	-1.81985095941257
TNRC6A	0.662124756743214	11.684271812398	3.83863143711969	0.0018667099379277	0.00914326433719599	-1.61815935832898
AVIL	0.734792434022044	16.8134094552103	3.68629133519019	0.00187304136927138	0.00916905453449241	-1.82475789989197
HNRNPLL	0.242356790654	16.0770469376027	3.68555377081488	0.00187602232792482	0.00917842323235572	-1.826326636773
GAPDH	-0.297420568143181	20.7504355481204	-3.68520873113813	0.00187741847721924	0.00917885286367672	-1.82706049700385
PHB2	0.25153053906827	18.5074020110531	3.68500470866794	0.00187824451111162	0.00917885286367672	-1.82749442666791
TMEM63B	0.452527113907937	13.9026305775559	3.68459808900851	0.00187989189238148	0.00918168663621413	-1.82835924800784
NECTIN3	-0.326759407768412	12.6791400335869	-3.72541111814198	0.00188753788154164	0.00921379870552761	-1.77565355874856
PRRC2C	0.295588504949585	14.5932163179645	3.68164290351897	0.00189190803333351	0.00922989279336445	-1.83464423609146
TIAL1	0.354308090843762	15.2098244367188	3.68095723539702	0.00189470700109914	0.0092383077757674	-1.83610242487147
WIPF2	-0.672731017575158	12.3991147670693	-3.82952846212261	0.00190019471129355	0.00925981570075682	-1.65648001146643
SCARA5	-0.913534260296377	13.6474185698239	-3.67878236134492	0.00190361248284236	0.00926898125393136	-1.84072749323971
S100P	-1.51625346126428	12.1704956884669	-3.7705630952404	0.00190423088893114	0.00926898125393136	-1.71772919889777
SLC45A1	0.789162256920884	11.6319115456816	3.82716797279536	0.00190897697644094	0.00928682747419034	-1.64048308155942
RAB20	-0.542031011712025	13.7330425582424	-3.67697120409351	0.00191106057610883	0.00929170831832222	-1.84457888901042
ABCB9	-0.616995643438289	13.1749162403826	-3.67655402705681	0.00191278027363114	0.00929481532966181	-1.84546598373675
NONO	0.312269133927639	17.979547649467	3.67534693365659	0.00191776490306648	0.0093137752294042	-1.84803272099867
TLE2	-0.668900908650798	12.9969148624991	-3.67410379206532	0.00192291196486986	0.00933350215002579	-1.85067602689049
ARFGAP2	0.281779705846459	14.5651487744041	3.67334578805558	0.00192605715402263	0.00934349553398116	-1.85228773760391
DMWD	-0.391576566430114	13.6209653291481	-3.67144835100512	0.00193395276295982	0.00937650942176855	-1.85632203577399
ASB6	0.4018545094911	13.4300137862491	3.67047337367682	0.00193802241028671	0.00939094690190197	-1.85839493827186
NRAS	-0.444109460242402	14.9724301013311	-3.66709365996953	0.00195219603166639	0.00945430071416815	-1.8655801481845
CHUK	-0.277395408332204	14.2213679147546	-3.66592587842205	0.00195711744181117	0.00947280085369607	-1.86806268156402
DENND4A	0.31573693277995	11.878505899661	3.6654956744856	0.00195893358435336	0.00947625858212779	-1.86897721305261
GRIK3	0.513605689625859	13.9153407989965	3.66518627300088	0.00196024079023486	0.00947725184756045	-1.86963493511246
SLIT3	-0.270643690318177	12.0658952506748	-3.66294789189384	0.0019697238414577	0.0095177498653807	-1.87439309790355
STK10	-0.398169447456716	15.8034922668774	-3.66234484152157	0.0019722865349542	0.0095247818569012	-1.87567496308519
CCDC43	-0.392273284002577	13.8330560740491	-3.66155275310541	0.00197565761815947	0.00953570772939934	-1.87735862268087
ITGA5	-0.481461071313865	15.6821080715724	-3.66082387591111	0.00197876476463524	0.0095453481439303	-1.87890788908481
DDX39B	0.523862288423501	13.9141748032939	3.66042945936842	0.0019804481671178	0.00954811361288126	-1.87974622927604
AK6	-0.376039271067368	13.7859016970666	-3.65843984553589	0.00198896184535387	0.00958378758088999	-1.88397505664164
NRXN3	0.572676748996724	12.426439487987	3.65796654801538	0.00199099249268598	0.00958820068846145	-1.88498099388457
NEMP1	-0.393402751752298	13.0201569477668	-3.65719475645039	0.00199430825023716	0.00959879421392828	-1.88662131670975
NME3	0.264430893189164	15.6819836183398	3.65650485697393	0.00199727685436581	0.0096065269358018	-1.8880875614292
PDHB	0.314200444069627	17.249799048792	3.65630244345323	0.00199814866738163	0.0096065269358018	-1.88851774604211
COX7A2	0.625779132513649	16.8288580992268	3.65455256636358	0.00200570141235973	0.00963745131156764	-1.89223661853728
TSPAN3	1.19127276406108	14.8571353416605	5.34704681378039	0.00201433842444231	0.00967354817902193	-0.787135504623151
SARM1	0.485470069664588	14.83296334216	3.65093082850999	0.00202142412888478	0.00970101757181136	-1.89993303625669
UBLCP1	0.323779487736898	15.4997322699913	3.6507266406429	0.00202231420837784	0.00970101757181136	-1.90036692515818
USP32	-0.322946276364396	13.7823827924241	-3.65041867823638	0.00202365739418646	0.00970204974771336	-1.90102132505255
NADSYN1	-0.419106800443165	13.1099556489925	-3.69170974242974	0.0020256445704297	0.00970616654610911	-1.84552669541954
RAC3	-0.425156924904341	14.6410626571286	-3.64803341700368	0.00203409099796808	0.0097412119563048	-1.90608965820134
TENM3	-0.340095515437287	12.9544401950061	-3.644505703228	0.00204962049609857	0.00980905999471914	-1.91358491488538
VPS41	0.476151033498265	12.7525904864377	3.64429778755083	0.00205053945709859	0.00980905999471914	-1.91402664550247
SBDS	-0.276311824897622	16.731746115061	-3.64296864868245	0.00205642381452918	0.00983174053850222	-1.91685042741442
HSPB7	-1.07859302890346	12.725063016053	-3.85432037190652	0.00206360840609341	0.0098566160210435	-1.66933195499553
CYP7B1	-0.3570801857972	15.7475751354347	-3.64128119994242	0.00206391878315305	0.0098566160210435	-1.92043529183492
AP3D1	0.250020244096774	15.5022277922842	3.63943436289107	0.00207215296173376	0.009890448181949	-1.92435856703516
TMEM161A	0.551677139823578	11.9320476968776	3.68015274574154	0.00207530525821886	0.00989938815666958	-1.86947964262788
TBXAS1	0.460191623964544	15.0784277064309	3.63850076844309	0.00207632789613207	0.00989938815666958	-1.9263417423553
BIN1	-0.309060294230264	17.1242059075701	-3.6368182209132	0.00208387329043481	0.0099298582664985	-1.92991573618714
DMXL1	-0.248079246809878	14.0777524089289	-3.63560767658739	0.00208931891424959	0.00995029456337804	-1.93248701374507
MRPS18B	0.614766477007439	13.9245551467032	3.63338225348459	0.00209936706114829	0.00999261543604675	-1.93721372572401
UCHL3	-0.511164962365832	16.9341506660768	-3.63292870303025	0.00210142082653915	0.00999685869970311	-1.93817701152395
RAD23A	-0.420460004187573	14.8683486715533	-3.63218462174031	0.00210479451852488	0.0100064337095262	-1.93975732161566
TXNDC15	0.417650805028947	12.4925247185901	3.63197181673145	0.00210576037835628	0.0100064337095262	-1.94020927919754
HNRNPA2B1	0.276157542470653	18.9769353366182	3.63118231595681	0.00210934755980375	0.0100179449817074	-1.94188600478576
PTBP1	0.409121994604513	16.1203678938819	3.62992121702123	0.00211509015825588	0.0100396746419199	-1.94456421998832
DHPS	0.500901748977157	13.06371748973	3.62708641017012	0.00212805590630346	0.0100956474628329	-1.95058417793018
SLC25A33	0.990136405605183	14.8423764096704	4.13955235815454	0.00213137514924783	0.0101058200985009	-1.15482951121355
EMC1	0.361272003632212	14.6110178879984	3.6237683125565	0.00214333293574857	0.0101569182261011	-1.95762979946223
CRACD	-0.595595956992181	12.9827256759614	-3.62331639948961	0.00214542206563255	0.010159750407525	-1.95858933373762
PRUNE2	0.593034315990794	15.3209888431722	3.62305042795688	0.00214665256425848	0.010159750407525	-1.95915405749116
DPH5	-0.352416283390031	14.1980818800943	-3.62287290036688	0.00214747427518665	0.010159750407525	-1.95953099022504
SMG7	-0.429786644921416	13.1848962938625	-3.62245800937109	0.00214939587983515	0.0101632512163068	-1.96041189330081
NOTCH1	-0.336539055246551	13.6461401186716	-3.62148057891937	0.00215392972336121	0.0101790931596867	-1.96248714533924
PCM1	0.253765553323985	13.6598946489933	3.61841656165058	0.00216820422186652	0.0102409250479264	-1.96899217935012
ARHGAP32	0.574097227668167	12.1029254331864	3.61723358456098	0.00217374064811189	0.0102614397993471	-1.97150352554045
CD38	-0.9032207357287	13.6789580227451	-3.61461167934975	0.00218606171003946	0.0103139422753974	-1.97706925241169
NOA1	0.467005721621721	11.7089302931863	3.61223522748996	0.00219728951782367	0.0103612319861849	-1.98211354692546
CHD1	-0.469481370696915	11.6015809378026	-3.61184314185543	0.00219914749174638	0.0103643110008277	-1.98294575840566
CHADL	0.831161165317223	13.1937291279675	3.61019858603821	0.00220695763125191	0.0103954231031751	-1.98643625823045
FYB1	0.584026037563451	13.2433689286707	3.60884857521186	0.00221338963073027	0.0104200132533722	-1.98930146484003
CLEC2L	-0.564767930807376	13.7706016633091	-3.60669589623085	0.00222368457815969	0.0104627522192295	-1.99386996974839
MRPS27	0.832165738325068	14.4149756653122	3.69332727919726	0.00222736895168434	0.0104699856577913	-1.88224989010672
APOD	-0.828518419398744	22.3484541833394	-3.60554896001403	0.00222918916597569	0.0104699856577913	-1.99630391896556
ARHGAP21	-0.389298323538577	12.7546614432878	-3.60544783394627	0.00222967516050798	0.0104699856577913	-1.99651851752349
ACAN	-1.47864074634848	12.4343396134546	-3.74764225177448	0.00223027055379996	0.0104699856577913	-1.81617937254518
CHI3L1	-1.70779339735556	14.364927736414	-3.60510814550691	0.00223130841887356	0.0104699856577913	-1.99723936173523
ABLIM1	-0.373623156146715	15.5050612178646	-3.60450546242296	0.00223420912153341	0.0104736283034134	-1.9985182811094
MTUS1	-0.328488700342202	12.5020096938734	-3.60444088288705	0.0022345201647208	0.0104736283034134	-1.99865532020659
PHB	0.241498329961274	18.111790158514	3.60246055369418	0.00224407929490881	0.0105127048014764	-2.00285748269661
CLEC16A	-0.452830267300262	11.7593798304082	-3.60200591268166	0.00224627961710584	0.0105172841517296	-2.00382217144766
RTN1	0.588334852312297	16.947456372403	3.60109754440391	0.00225068228680176	0.0105321644987932	-2.0057495681164
GNAZ	-0.435206134580039	16.447244720112	-3.59766647119069	0.00226738977362242	0.0106045782723906	-2.01302919103815
MAFF	-0.546557388825272	13.580422787506	-3.59533855891647	0.00227879583945542	0.0106521320734544	-2.01796780553595
PSEN2	1.64111566799946	12.8212762070772	4.09506927199732	0.00228562161472354	0.0106782354743276	-1.22223311633251
SPIRE1	-0.286592644232039	14.9044281227124	-3.59149837703611	0.00229773676339373	0.0107290086329802	-2.02611384835598
DNAAF5	-0.292761042389076	13.8147594050427	-3.59088060946448	0.00230079840333215	0.0107374753483776	-2.02742420128306
USP46	-0.330641223205335	12.9869145506472	-3.59050649897172	0.00230265446255515	0.0107403096705189	-2.02821771781221
NECAP2	0.334846611764512	13.8355990014767	3.58734991972375	0.0023183746349721	0.0108072976073277	-2.0349126697689
SH2B1	-0.222160170443763	13.1369039593366	-3.5871189102829	0.00231952928533042	0.0108072976073277	-2.03540260212417
CPNE2	0.345748731722901	14.8620968399372	3.58638926701087	0.00232318001522285	0.0108184468386203	-2.03695002865045
SLC25A11	0.3628762515524	16.857148043244	3.58351390397162	0.00233762259397458	0.0108798116508525	-2.04304772817812
LETMD1	0.729393226650609	13.7220230519878	3.78473216261413	0.00235158866668774	0.0109388935220018	-1.75125251678619
SLC13A3	-1.03838602912499	12.3819279940013	-3.57967471968531	0.00235704596681498	0.0109580388327756	-2.05118845768638
FAM234B	0.906724743481147	12.7712259197119	3.78322703546322	0.00235825251476197	0.0109580388327756	-1.75407628904089
MBNL1	0.582298111361879	10.3626440017565	3.61788848824907	0.00236464894870825	0.0109818280819868	-1.99844241994594
PCYT2	-0.355091733870331	16.5247163144153	-3.57712919568871	0.0023700130123179	0.011000799740392	-2.05658548506839
CLCN4	0.548809361037572	12.6459313799973	3.61580883728448	0.00237498179233693	0.0110179171498867	-2.00274704877243
RPL30	0.530305440465067	18.3790616884726	3.57452645364319	0.0023833450549404	0.0110507551577048	-2.06210334167491
AUH	0.391931099443312	15.3525552253623	3.57351754569543	0.00238853307155824	0.0110688431834442	-2.06424211089213
RPS6KA5	-0.385543451029063	13.0874110583713	-3.57306536722236	0.00239086191959316	0.0110736690201512	-2.06520065332702
KRT2	-0.81612947994841	15.5339862943141	-3.57204287487227	0.00239613639461461	0.0110921254736707	-2.06736811029045
B9D2	-0.661974751588861	13.3035631811644	-3.6569744478735	0.00239808666466945	0.0110951820348693	-1.94650971955339
TAMM41	0.345684090630099	13.9482710823067	3.57064975042655	0.00240334142543223	0.0111135159140552	-2.07032110175011
ATP5PD	0.630238087484482	16.9616489520145	3.57019393585659	0.0024057035148383	0.0111140911139374	-2.07128725621296
TRPV2	0.410713244629799	15.3393494333777	3.57012707584142	0.00240605018650754	0.0111140911139374	-2.07142897286748
FBLN1	-0.948653581398631	15.9870271437965	-3.56964956292073	0.0024085275567267	0.011119562810202	-2.07244110086948
JUND	-0.225524452160887	13.7875806655941	-3.56711335055042	0.0024217282704237	0.0111745090417995	-2.07781652986963
CSAD	-0.809321763400401	13.4656925586619	-3.56684594341853	0.00242312429062494	0.0111749555086676	-2.07838326382017
RPLP1	0.532159315964435	17.8422161035524	3.56616225501963	0.0024266971874813	0.0111854354284709	-2.07983222656167
NPNT	-0.618646305550227	13.1179845331814	-3.56437109353492	0.00243608255491919	0.0112226813362935	-2.08362812754769
PHF24	0.457757255522484	14.2684312194658	3.5630865252829	0.00244283572610545	0.0112477677089042	-2.08635028841721
ALG9	0.347516034408423	14.863115394972	3.56162193458703	0.00245055806227825	0.0112772872625228	-2.0894537884946
TRMT2A	0.226808910146412	14.1326354527703	3.55902126359249	0.00246433058703226	0.0113346028765051	-2.09496426992741
RPS8	0.360023635264071	19.1258041456862	3.55775730357822	0.00247105203309993	0.0113594433654156	-2.0976422510967
TMEM230	0.310718224955448	15.1787410958809	3.55675833424133	0.0024763772387935	0.0113736937451099	-2.0997587046198
ART3	-0.787739092469915	14.5928658732919	-3.55667973805345	0.00247679669626681	0.0113736937451099	-2.09992521820065
CAPZA2	0.516645126723073	17.6884303228365	3.55624136902237	0.00247913751246406	0.0113783680601405	-2.10085393651249
NDUFB5	0.397262634155487	13.9199952944874	3.55207628322257	0.00250148859477037	0.0114748284819306	-2.10967725643197
GSDME	0.420828052500145	14.8404906769116	3.55045292461005	0.00251025427640426	0.0115089003365421	-2.11311581919044
GOT1	-0.353641990409429	17.4412841749826	-3.54635090956896	0.00253254056529125	0.0116048915301385	-2.12180370842824
RAB34	-0.235877086052167	16.0933501787879	-3.54410531965782	0.002544824223666	0.0116549697272371	-2.1265592145608
ATL2	0.338240923091561	12.8500658416737	3.54226805765524	0.00255491839076776	0.0116949723677454	-2.13044970671055
CBX5	0.309097066507686	14.9798793655808	3.54000906031809	0.00256738428959936	0.0117457831249171	-2.13523287921584
RANBP3	0.205974439196911	14.9607573895685	3.53957963247655	0.00256976085656972	0.011750405703007	-2.13614209863522
MTHFR	-0.374051135210863	13.0536549816313	-3.53757574515479	0.00258087988783245	0.0117935363688232	-2.1403846975668
NSUN5	0.34641098988096	12.3238205792299	3.53738591168363	0.00258193570311524	0.0117935363688232	-2.14078659345186
CTNNA2	0.375282869909936	16.1829204951768	3.5325372455842	0.00260904923471122	0.0119089759940686	-2.15105071249754
USP6NL	-0.916770326428237	10.9162392241655	-3.66741689730033	0.00261017267286846	0.0119089759940686	-1.95185369291974
UBAP2L	0.850524443360749	13.4425914789681	3.53212589617705	0.00261136248399179	0.0119089759940686	-2.15192140920506
IGFBP5	-0.743476263711923	12.4487739986459	-3.52966533192828	0.00262524231324514	0.0119659295899425	-2.15712936042228
NAA50	0.266706522878797	15.2530520499733	3.52794454963131	0.00263499270556483	0.0119998346553701	-2.16077122093274
C1QB	-0.640276332721481	17.4225572909394	-3.52786026913358	0.00263547118521034	0.0119998346553701	-2.16094958582972
MRPL47	0.424156704720636	14.3170630928289	3.52663097765461	0.00264245999084961	0.0120252901488346	-2.16355109981502
GRAMD4	-0.275275762648317	13.649688414289	-3.52637593895264	0.00264391225340515	0.0120255363783912	-2.16409081537061
REPIN1	0.37070087973602	10.9719042899584	3.52345398499254	0.00266060747499069	0.0120891612754604	-2.17027390411725
BSG	-0.34946359202354	18.3009671622434	-3.52343578164508	0.00266071181193426	0.0120891612754604	-2.17031242165934
MPI	-0.376970562116288	16.6611585459243	-3.52099967884481	0.00267471172801583	0.0121462158117485	-2.17546686921648
SYT2	-0.396958652006466	13.1982550835101	-3.52063587518312	0.00267680873417575	0.0121462158117485	-2.176236583963
VPS50	0.304514673951207	13.6412964892755	3.52051505048849	0.00267750554343393	0.0121462158117485	-2.1764922154363
ALCAM	0.433867164051609	17.5206939652191	3.51997509710354	0.00268062172001458	0.0121539417047156	-2.17763459192745
UQCRC1	0.321912528822484	18.272715457197	3.5193657505861	0.00268414271225825	0.0121634939242009	-2.17892375401297
PRTN3	-1.95480309702685	14.4007283744377	-3.51846972423116	0.00268932858916812	0.012180576722188	-2.18081937330766
RGS10	0.571893010015248	12.8100851980291	3.51504814713333	0.00270922332011135	0.0122642261980409	-2.18805739129633
ACSS3	0.34064691462282	15.7921772515942	3.51370231984042	0.00271708868400499	0.0122933612683466	-2.19090409072502
ATM	0.246445729024318	13.4842806486706	3.5120454783254	0.00272680289955399	0.0123308263612323	-2.19440843907576
OTOF	-0.566108422809737	15.9354132264002	-3.50968990305367	0.00274067336072208	0.0123870370864796	-2.19939026363227
EGFL7	-0.409377781234175	13.5016712948329	-3.50880609376608	0.00274589562934185	0.0124012813697873	-2.20125931721952
BRD1	-0.361288167230725	15.2083640211007	-3.50866865148876	0.00274670863962852	0.0124012813697873	-2.20154997008253
TMEM159	0.695421861774863	13.0413935508387	3.5444633263252	0.00275822146710011	0.012446727617276	-2.15029444844828
TUBB2B	-0.428012941855652	19.0714380954299	-3.50436783542334	0.00277227051700395	0.012503565137258	-2.21064420499546
CPSF6	0.229046904065582	15.472412970926	3.50303935678223	0.00278021404721507	0.0125328202411409	-2.21345300124231
ADH1B	-0.634523242648726	20.1664349783702	-3.50254191701582	0.00278319426914885	0.0125396825086167	-2.21450469666692
TPK1	-0.348091561835988	14.5968139745848	-3.49787245214473	0.00281132493214904	0.0126568010036637	-2.22437591133892
ANKRD46	0.831241103760409	13.3594367009878	3.96406128355393	0.0028121319286131	0.0126568010036637	-1.42231245554604
MIA2	0.406541633756037	12.9875597151529	3.49697356032133	0.00281677256680694	0.0126610175234116	-2.22627594419706
ACADSB	-0.320233735657013	16.3205965788776	-3.49681104553749	0.00281775858946288	0.0126610175234116	-2.22661945232844
DCAF8	-0.215179171185564	14.2618732993904	-3.4966320590524	0.00281884494767078	0.0126610175234116	-2.22699777408423
TRAF7	-0.347095226029188	12.9987406941792	-3.49661361289242	0.0028189569302794	0.0126610175234116	-2.22703676336935
EIF3C	0.235736305513253	17.2032466630494	3.49487508971805	0.00282953100241074	0.0127018769059158	-2.23071131168184
PC	-0.377001680603641	16.7500479807828	-3.49258894932221	0.00284349584578458	0.0127579070263918	-2.23554290105689
LPCAT1	0.339433078540711	14.3416149284361	3.49196602098913	0.00284731285568893	0.0127683721959231	-2.2368593342765
GTPBP10	0.516178276460126	12.4595342319304	3.49089708570431	0.00285387465860084	0.0127911286808889	-2.239118233097
TPPP3	-0.737263413352085	18.3408925454835	-3.4873209911523	0.00287593645701297	0.0128829414534082	-2.2466745812442
CDH7	-0.890643304818717	12.1028450756275	-3.52429696768003	0.00287735502057866	0.0128829414534082	-2.19194920655211
RPL27	0.407619412442227	18.1560269274886	3.48363909322224	0.00289882810666653	0.0129723311890941	-2.25445329962854
ENTPD2	1.08032787147303	17.721163769024	3.48319261972846	0.00290161627169953	0.0129780559297388	-2.25539647803681
MTCH2	0.276302062895926	17.1188044031921	3.48250329543142	0.00290592624122785	0.0129905777550939	-2.25685264517861
RIOX1	0.415250235041235	12.6912060655373	3.48060339722357	0.00291783823171179	0.0130370527953003	-2.26086587395604
MAOB	-0.35009945333614	15.7723190978936	-3.47941801993546	0.00292529488540073	0.0130635832343363	-2.26336962672316
CYLD	-0.202835668447273	13.7553946939191	-3.47902234411924	0.00292778810975249	0.0130679322947489	-2.26420534438322
TMEM160	0.395420091007121	15.0933680455499	3.47784549277536	0.00293521614840837	0.0130942915417326	-2.26669091990113
ATP5MG	0.332699264534444	19.3808584945923	3.47753399879469	0.00293718536534106	0.0130962837362874	-2.26734879138919
MRPL54	0.555333161335261	14.5935481977197	3.47325259584207	0.00296438512799759	0.0132107132051333	-2.27639016224581
CCT3	0.240002429240675	17.440061254205	3.47278014988125	0.00296740186773684	0.0132173088888682	-2.27738775988168
MAPKBP1	-0.676060000182282	11.4192853828019	-3.92672251468979	0.00298451498237646	0.0132866528796169	-1.76847266059594
MAP6	-0.788524167085543	15.2314537087615	-3.46970497657077	0.0029871126452548	0.0132913377453888	-2.2838806666081
GAREM1	-0.292457517377287	12.1652715857148	-3.46842990441789	0.00299532350417396	0.0133209811062049	-2.28657259097885
DIS3L2	-0.251840168688192	14.0659932745209	-3.46665631850878	0.00300678184906444	0.0133650287771593	-2.29031672278818
PATJ	0.486282204910747	12.3129583365673	3.46376737740962	0.0030255392954378	0.0134414584091222	-2.29641479759837
HLA-DRB3	0.834775054617232	13.8713026003044	3.49996335208144	0.00302797039060005	0.0134453140575896	-2.2421781639966
FUBP3	0.176195589721523	15.9407502424436	3.46245441984375	0.00303410249445216	0.0134655911015392	-2.29918597396946
FAR1	0.343977330393207	13.6252512777776	3.46026094790014	0.00304846219871426	0.0135223431516975	-2.30381523360798
ATP5PO	0.255390225763175	18.2312288860273	3.45977095803046	0.00305167915985042	0.0135296352855018	-2.30484928100522
CD276	-0.3812753037109	14.4891028121596	-3.45599070663205	0.00307661147592184	0.0136331454427634	-2.31282614679317
PRRC1	0.273205384789334	15.4246073054313	3.45486858166262	0.00308405120927433	0.0136590754124452	-2.31519372711803
TMED2	0.413414847246059	16.6188041378451	3.45441368030845	0.00308707230961194	0.0136654189063162	-2.31615349274403
ALMS1	0.524994707081191	17.147979723471	3.45366429489559	0.0030920555523877	0.013675537348774	-2.31773452712873
PRKCD	0.479277910305937	12.48825215691	3.45359179351415	0.00309253809363625	0.013675537348774	-2.31788748585041
PTPRM	-0.46303077691489	11.7383584432258	-3.4506682732143	0.00311205833588651	0.0137493297052473	-2.32405491846447
DNAJB11	0.350322787994733	16.0536836277066	3.4506139231274	0.00311242238531758	0.0137493297052473	-2.32416956712716
RBPMS	-0.662716408519294	13.1691062675424	-3.44966652437567	0.00311877507698813	0.0137703205529645	-2.32616800932354
NDUFV1	0.477437814456351	13.1668082642002	3.52679006077637	0.00312499243964343	0.0137906926492422	-2.20841326911685
TOMM34	0.384495121053185	15.982855948296	3.44843934965785	0.00312702291872087	0.0137925764738042	-2.32875648155946
CASQ2	-1.11282399485844	13.0706247632565	-3.63146792937785	0.00313957160112539	0.0138408279555507	-2.07684251506074
SEPHS1	0.328989607567449	15.0678992174981	3.44282446365201	0.00316503759809307	0.0139450440769587	-2.34059805728573
DCTN1	0.22227208801344	16.8450032212177	3.44261654856507	0.00316645402654348	0.0139450440769587	-2.34103648290224
COL20A1	1.0441268936729	14.986503161748	4.02662107061053	0.00317546941229736	0.0139775907958903	-1.70005470210196
POTEI	-0.668365720411355	21.6291523942922	-3.44068449268262	0.00317964634428158	0.0139888174972715	-2.34511036011536
PEX13	0.451555111880705	12.7891423597657	3.51593142320364	0.00319481960680706	0.0140483862158218	-2.230233262639
IER3IP1	0.343484417587009	13.107592264272	3.43806136732101	0.0031976447137805	0.0140536240077803	-2.35064081720347
UQCRC2	0.301097281210861	17.359225730511	3.43772814963118	0.00319993828633214	0.014056521552984	-2.3513433068003
TMTC1	0.738446664377841	12.3371919083599	3.5139077402232	0.00320800505671258	0.0140847633960107	-2.23429923412591
ZHX2	-0.287615983436561	13.8798886628279	-3.43611866911206	0.00321103951721695	0.0140908933099913	-2.35473625874933
TBL3	-0.275099207934652	14.4223176616898	-3.43545808452626	0.00321560688712504	0.0141037403550038	-2.35612876504698
PCIF1	0.239894823242963	13.7827136285007	3.43098154535894	0.00324672858755407	0.014227103960679	-2.36556412031078
MDP1	-0.378777466008078	14.509100550665	-3.4309367337546	0.00324704163176524	0.014227103960679	-2.36565856111273
ALKAL2	-0.634355589762096	11.8701514137591	-3.68170110544404	0.00325322562303651	0.0142469417432469	-2.01464602075887
ZNF66	0.593783743033006	12.984994681755	3.55476915594549	0.00325698647948221	0.0142561530330923	-2.19259949093471
GLT8D2	-0.488208707034422	12.9843492349547	-3.55378547326537	0.00326329655284943	0.0142765074522166	-2.17343368059253
MTR	-0.384577814408154	13.8014038282564	-3.42750908672651	0.0032710753914729	0.0143032635699331	-2.37288175394795
IDH3G	0.330343553328465	15.5216520017595	3.42589523992563	0.00328245228468616	0.0143457175307854	-2.37628225480977
GCAT	0.783997440980123	12.1514842544758	3.50230301914191	0.00328467737234188	0.014348151386243	-2.25761199248443
FGF12	0.53027050984076	12.0874352352918	3.42454932115717	0.0032919704168354	0.0143727094188839	-2.37911800818372
VSNL1	-0.612292459033913	18.5251616524748	-3.42339882954541	0.00330012821704907	0.0144010161313237	-2.38154186446522
SPECC1L	-0.279248379872683	14.0310258679044	-3.42167908981365	0.00331235979136213	0.0144470621528934	-2.3851647609496
CARD19	0.320538531254908	14.4285185514396	3.42100499601305	0.00331716651163226	0.0144606939516214	-2.38658476073229
PIP4P1	0.229911406783089	14.5116214059449	3.42047202224856	0.0033209718523871	0.0144699487854009	-2.38770745373616
C1GALT1C1	0.556562364270304	12.8891640236672	3.49659821751153	0.00332304004565597	0.0144716290798415	-2.26907022048621
DMAC1	0.442540217594988	13.669699190591	3.4196978397499	0.00332650709504432	0.0144723084787606	-2.38933819363694
SNRPG	0.38991735547021	16.8993832467569	3.41969026276424	0.00332656131409252	0.0144723084787606	-2.3893541535136
SORD	-0.634878916497527	17.5067008453253	-3.41750701749839	0.00334222064547076	0.0145330838077321	-2.3939526126931
FAHD2A	-0.369683198099818	16.4507650747119	-3.41711039342835	0.00334507326868962	0.0145381380414348	-2.39478794915742
FDX1	0.2770786832029	15.7723996448526	3.4155085190343	0.00335661895287342	0.0145809492998304	-2.39816151755372
BIRC2	-0.201982361037917	13.437602943791	-3.41346113601414	0.00337143323461735	0.0146379087586794	-2.40247294552056
LDB2	0.805115936319721	11.6385999172976	3.84769752433527	0.00338697968452516	0.0146979880255302	-1.60190099265591
GNB1	-0.420622318921417	16.7170092203631	-3.41081816056035	0.00339065295053983	0.014706508334641	-2.40803794078612
PDP1	0.282931176959464	15.1134505022243	3.41029336784221	0.00339448214956776	0.0147156960526372	-2.40914284678915
PCNT	0.383962805780458	11.4306807380263	3.40982686750392	0.00339788961213751	0.0147230471304759	-2.41012499897519
DYNC2H1	-0.222267791116177	14.2729299380115	-3.40896572366585	0.00340418858283425	0.0147429133942383	-2.4119379587305
SYN2	-0.421004964677241	13.2792411868638	-3.40718676684004	0.00341723772099684	0.0147919786805706	-2.41568293663687
PRG4	-1.25161573706739	13.50105032902	-3.40564482161276	0.00342858842306133	0.0148336463917256	-2.4189286988978
PDCD6IP	-0.286744162111177	16.4573588665157	-3.40437212415384	0.00343798526306994	0.0148639387362172	-2.42160751100135
FNTB	-0.3260719632839	15.1487198011243	-3.4041689792388	0.00343948752490724	0.0148639387362172	-2.42203508069074
CRIP1	-0.700348588917883	17.9848292567459	-3.43899795251438	0.00344077456386565	0.0148639387362172	-2.367843747737
MSMO1	0.495660517335654	14.1004045765899	3.40341804840994	0.00344504632775178	0.0148749214181692	-2.42361556595749
CDKN2D	0.543132528819985	12.7253056870164	3.40219334854925	0.00345413133986533	0.0149066651551338	-2.4261930651773
PNPLA6	0.292182716890661	15.319429809006	3.40136830661235	0.0034602650109439	0.0149147423172858	-2.42792935572688
APBB1IP	0.626387545491998	14.7364431738125	3.40133029379223	0.00346054787250037	0.0149147423172858	-2.42800935148932
EVI5	-0.24318305791	13.0443932146026	-3.40124197369626	0.00346120516978288	0.0149147423172858	-2.42819521538453
PPFIA1	-0.186516535785753	14.5942423688606	-3.39985955070363	0.00347150960182117	0.0149516545244185	-2.43110432616787
TARS1	0.332661747964838	16.6602040996171	3.39935138506348	0.00347530505110177	0.0149534062199115	-2.43217363651361
ABHD16A	0.37785236033505	14.037975362907	3.39933955651931	0.00347539344652982	0.0149534062199115	-2.43219852646388
[truncated: 6,674 more rows]
