# Supplementary material for: Multi-omic integration with human DRG proteomics highlights TNFα signalling as a relevant sexually dimorphic pathway
Source: bioRxiv. 2025 Mar 17:2024.12.06.626968. Originally published 2024 Dec 10. Preprint. [Version 2] doi: 10.1101/2024.12.06.626968 (PMC11661068; doi:10.1101/2024.12.06.626968)
Supplement: Supplement 5 [file media-5.csv]

	ID	Description	GeneRatio	BgRatio	pvalue	p.adjust	qvalue	geneID	Count
GO:0006418	GO:0006418	tRNA aminoacylation for protein translation	8/153	40/8169	5.83322906727332e-07	0.00069183522028813	0.000678569264759613	FARSA/MARS1/FARSB/EPRS1/RARS1/IARS1/VARS1/DARS1	8
GO:0043038	GO:0043038	amino acid activation	8/153	43/8169	1.04876486147771e-06	0.00069183522028813	0.000678569264759613	FARSA/MARS1/FARSB/EPRS1/RARS1/IARS1/VARS1/DARS1	8
GO:0043039	GO:0043039	tRNA aminoacylation	8/153	43/8169	1.04876486147771e-06	0.00069183522028813	0.000678569264759613	FARSA/MARS1/FARSB/EPRS1/RARS1/IARS1/VARS1/DARS1	8
