# Supplementary material for: Multi-omic integration with human DRG proteomics highlights TNFα signalling as a relevant sexually dimorphic pathway
Source: bioRxiv. 2025 Mar 17:2024.12.06.626968. Originally published 2024 Dec 10. Preprint. [Version 2] doi: 10.1101/2024.12.06.626968 (PMC11661068; doi:10.1101/2024.12.06.626968)
Supplement: Supplement 7 [file media-7.csv]

	logFC	AveExpr	t	P.Value	adj.P.Val	B
CMA1	-1.5590921165015	16.3915140291872	-5.36089293745572	0.000448354538240888	0.999300903283301	-3.30779768341787
CPA3	-1.55720746947717	17.7229571802336	-5.00446407410571	0.000723779675962981	0.999300903283301	-3.36678307004534
CDKN1C	-0.674536114835641	12.1535753119687	-4.60552350763817	0.00171811886318947	0.999300903283301	-3.64812935131973
PLIN1	-1.88537892516325	12.2810736527545	-4.31970153018162	0.00191223808679514	0.999300903283301	-3.50312827824405
SELENOO	0.439354717974275	11.1059229778984	4.21504935233887	0.00223161914486464	0.999300903283301	-3.52699637147636
SENP6	-0.866354215055173	11.2703025889176	-4.39581038957091	0.00226948744238381	0.999300903283301	-3.68154079643957
TUSC2	-0.707925325182126	13.9290778821899	-4.06020575261441	0.00281258043580184	0.999300903283301	-3.56393026802252
DLG5	-0.651813925096846	13.6223696787155	-4.05407763196488	0.00283864934837461	0.999300903283301	-3.5654326578383
CPXM1	0.443972927039272	13.2732881448315	4.04843987744668	0.00286285877305744	0.999300903283301	-3.56681760274299
TIMM8A	-0.513711738852775	13.2913087050322	-4.04584062510867	0.00287409408040409	0.999300903283301	-3.56745701982421
PSEN2	-0.637836202543358	13.1434957146892	-4.04303677090905	0.00367803307283951	0.999300903283301	-3.74407478216739
EDF1	-0.579352307141125	15.34939314167	-3.83478016489985	0.00396246872115937	0.999300903283301	-3.62129941774063
MTSS1	-0.421608097571376	12.9689243240888	-3.78723807644219	0.00426322706370221	0.999300903283301	-3.63396155933756
NDUFA4L2	-0.6556491648248	11.9980889700623	-3.69904239328972	0.00488671964514102	0.999300903283301	-3.65798309152949
NOC3L	0.458537291641177	13.1272128051729	3.65317172294671	0.00524829565845073	0.999300903283301	-3.67075277882485
GSTM5	-1.4461435119812	14.7387224536315	-3.62666607536622	0.0054699529528449	0.999300903283301	-3.67821837124116
SETD9	0.485018514285274	12.2719811095276	3.58858416361263	0.00580578264272356	0.999300903283301	-3.68905643086216
C1orf174	-0.662196287079727	11.8367476040192	-3.58755921100676	0.00581511490789667	0.999300903283301	-3.68934995948778
MYH11	-0.425644720899825	15.2567790260601	-3.5766864292836	0.0059150869099888	0.999300903283301	-3.69246964857491
FAM107B	-0.527735007909699	11.8743888467225	-3.55161030822995	0.0061525893743587	0.999300903283301	-3.69970591649649
ACTA1	-0.850986548780352	18.4954742984042	-3.53144594476373	0.00635081539340647	0.999300903283301	-3.70556663172013
CNN1	-0.795878247582523	14.3537384429363	-3.42998580124002	0.00745476954277406	0.999300903283301	-3.73562433846644
LOXL2	0.555117795191876	11.9666530559854	3.42973890101392	0.0074576882021543	0.999300903283301	-3.73569864374815
ADGRL3	0.376081604938527	13.563015853962	3.41654046741754	0.00761545929266958	0.999300903283301	-3.73967897021287
PCGF5	0.4282247065434	11.633794276923	3.41642724710603	0.00761682767655973	0.999300903283301	-3.73971318455543
TMSB4X	-0.692315821778525	17.60959302438	-3.40221871949161	0.00779060573316997	0.999300903283301	-3.74401633192071
CYP4V2	0.792651528703701	11.8297068413557	3.39281716396266	0.00790786200418373	0.999300903283301	-3.74687395126603
PRMT7	0.450598917831151	11.6307914221192	3.39164614926473	0.00792259530563079	0.999300903283301	-3.74723045767453
EIF4H	-1.08861986290978	15.3729374610085	-3.34593022635342	0.00852072809614625	0.999300903283301	-3.76124782879479
SHISA3	-1.07903105111743	11.7991382216968	-3.34156321869121	0.00858027521666445	0.999300903283301	-3.76259699413877
LY6D	-0.945738250290976	14.1682981938566	-3.33639230201264	0.00865134487798111	0.999300903283301	-3.76419681446329
LRRC45	0.505691924723044	8.82207738812315	3.42683167443884	0.00892291230690551	0.999300903283301	-3.87496936278243
TFAP4	0.508038505588802	12.3366563012627	3.29882667157086	0.00918639612723715	0.999300903283301	-3.77589376457509
IGHM	-0.859438933061202	18.7503738769577	-3.29518231386993	0.00924010309940475	0.999300903283301	-3.77703549919826
CLEC1A	-0.732744770338051	13.4555465395096	-3.28914599302271	0.00932977966641071	0.999300903283301	-3.77892932234451
ISCU	-0.346285479904825	16.1879884397572	-3.24137857621015	0.0100720978249318	0.999300903283301	-3.7940351079603
NDUFB4	-0.501632345195349	15.1555858918975	-3.20969012438432	0.0105981426085649	0.999300903283301	-3.80417293046046
PANK1	0.330729987906526	12.0950388939616	3.19719845848476	0.0108132641063915	0.999300903283301	-3.80819484388202
APOH	-0.833267657036728	20.3003276461971	-3.19655265863989	0.0108245077777288	0.999300903283301	-3.80840316313326
FILIP1	-0.358075267443024	14.1124206745888	-3.1922028750252	0.0109005556280229	0.999300903283301	-3.80980730198542
MASP1	-0.864637182645826	12.1918001173567	-3.15701556534679	0.0115364436151439	0.999300903283301	-3.82123026638704
PON2	0.542300642538677	17.7711909604027	3.15327023157859	0.0116063508390203	0.999300903283301	-3.82245285309237
CDYL	0.337213405184254	12.9927548153321	3.13781742975617	0.0118994430119393	0.999300903283301	-3.82751076309463
PHF10	0.683636777023574	10.4566947180115	3.13553591210586	0.0119433601077714	0.999300903283301	-3.82825939646953
CDC42EP4	-0.6730026016489	14.7507603579535	-3.1216800147218	0.0122136941445134	0.999300903283301	-3.83281620297998
TUBAL3	0.44028697599415	14.4087381001404	3.1113809491763	0.0124187217360583	0.999300903283301	-3.83621469145067
BRSK1	-0.493351371787501	11.1500726681012	-3.09473263275886	0.0127576903954674	0.999300903283301	-3.84172886829805
CUSTOS	-0.452348097847675	11.095389398725	-3.09303227245468	0.0127928437543832	0.999300903283301	-3.84229348159984
RNF13	-0.594594301521674	13.8115972775534	-3.0905632770936	0.0128440658789662	0.999300903283301	-3.84311379477137
GGT1	0.448555799900049	15.984889641504	3.08646463685682	0.0129295643418126	0.999300903283301	-3.84447678079164
SRPX	0.540004630880325	15.2235639470142	3.08355158190745	0.0129906878752252	0.999300903283301	-3.84544643837018
ATP5MJ	-0.484208953408311	14.205334554186	-3.17154055186673	0.0130719106528767	0.999300903283301	-3.93814087251635
DLC1	-0.4620269389473	10.923455090454	-3.06856230830977	0.0133099453726741	0.999300903283301	-3.85044810567274
NOP16	0.383268514616173	12.7598707736743	3.06820371829916	0.0133176812832721	0.999300903283301	-3.85056801198253
RAD17	0.336868389164623	11.3774666517509	3.05600560401769	0.0135836104127801	0.999300903283301	-3.85465382232865
TRARG1	-0.476142021186273	13.1159185079687	-3.04305816571919	0.0138718641990426	0.999300903283301	-3.85900541825032
LONRF2	-0.513891526261649	13.0199223022436	-3.04240711354541	0.0138865240356331	0.999300903283301	-3.85922463670399
SNAPIN	-0.582248154452525	13.5867895808142	-3.04032046213755	0.0139336170085104	0.999300903283301	-3.85992750064315
NECAB2	-0.877359944988177	10.9257802348374	-3.12366107288687	0.0140542304016412	0.999300903283301	-3.95060072322418
CLYBL	-0.699051666522976	14.1150118908289	-3.03194432795711	0.0141243153543239	0.999300903283301	-3.86275287272609
HNRNPA1	-0.48186347943555	14.0371258078564	-3.03126768494826	0.0141398371488821	0.999300903283301	-3.86298138993893
HMGCL	-0.352885396415948	14.7987765433297	-3.02914376494332	0.0141886727109413	0.999300903283301	-3.86369895345529
APC2	-0.535530637335629	10.5480213864388	-3.07777321218443	0.0150683862434067	0.999300903283301	-3.96272494767515
TSPAN7	-0.318488087166976	13.2407908952222	-2.99190902480586	0.0150735601534295	0.999300903283301	-3.87634476732288
FABP4	-0.988966997678624	17.1996990553973	-2.98217787566022	0.0153140346967826	0.999300903283301	-3.87967024201103
CHST15	0.697170468933349	10.9620983312231	3.06084534818201	0.0154615698945961	0.999300903283301	-3.96724268114965
TRMU	-0.376039062301755	12.4113317307545	-2.97125303194838	0.0155887047886895	0.999300903283301	-3.88341374135769
GUCY1B1	-0.425663736009421	11.0941594384604	-2.96070964445671	0.0158585781701019	0.999300903283301	-3.88703663300222
JCHAIN	-0.680185970522551	16.1848583473218	-2.94272774485193	0.0163299552506512	0.999300903283301	-3.89323834087629
NCBP2AS2	-0.674428748591525	10.8541577695091	-3.0188211500507	0.0164846634413289	0.999300903283301	-3.97856329407351
RNASEH2A	0.447062270715772	12.3879222288202	2.92234944346487	0.0168815398405719	0.999300903283301	-3.90030114674884
ALDH1A2	0.95991778352424	10.8887448466299	2.99907107849919	0.0169896311950925	0.999300903283301	-3.98393535440622
NAA40	0.457832821903578	11.6143217166149	2.9154927365748	0.0170713910470187	0.999300903283301	-3.90268580827924
FAM162A	-0.388202147578749	15.4950217547609	-2.91317464168043	0.0171360684052576	0.999300903283301	-3.9034929422869
ITGA3	-0.273158124831097	15.9346985060244	-2.9127654639443	0.0171475109140585	0.999300903283301	-3.9036354622733
NDUFA7	-0.417749526406547	14.2361769468544	-2.91240035086373	0.0171577277701866	0.999300903283301	-3.90376264658539
HNRNPA0	-0.395246617357103	17.7745659518122	-2.90525730481685	0.0173588671061385	0.999300903283301	-3.90625322350062
PGPEP1	-0.513946626366151	13.1620638070741	-2.90184559695341	0.0174557860143791	0.999300903283301	-3.9074443664601
CA14	0.473752115182549	14.2041416735313	2.90083756998268	0.0174845275491919	0.999300903283301	-3.90779649780346
KIAA1671	-0.513119484589176	13.3819818128188	-2.87921411679566	0.0181128561582886	0.999300903283301	-3.91537151044962
ATG12	0.411710598478702	11.5948964716285	2.87736128150325	0.0181677572331638	0.999300903283301	-3.9160224782651
GPR108	-1.72084327675548	10.5021749401753	-2.95035746565984	0.0183051782585116	0.999300903283301	-3.99732663347201
MYCT1	-0.363773040018101	13.3681700212583	-2.86833731071644	0.01843758445094	0.999300903283301	-3.9191971786043
GCHFR	-0.403953450882449	14.0478022617634	-2.86378529004162	0.018575244122929	0.999300903283301	-3.92080128703637
RGN	-0.583128980502	14.0904984115382	-2.85484464711231	0.0188486834170814	0.999300903283301	-3.92395712769756
PPP1R12B	-0.678866547544823	13.9950760635696	-2.83197262063524	0.0195670370309724	0.999300903283301	-3.93206167309632
TM7SF3	-0.377443138502299	12.9923740469824	-2.83098199526317	0.0195987732730654	0.999300903283301	-3.93241370522452
RPP40	-0.497709924263152	12.364900927931	-2.81497285775145	0.0201189839982644	0.999300903283301	-3.93811434356113
ENPP1	0.500981251671673	15.1236200882102	2.81000894535903	0.0202831234798585	0.999300903283301	-3.93988634006138
PLEKHG3	-0.314767584305676	11.7521142450628	-2.80856973696866	0.0203309675483002	0.999300903283301	-3.94040049207519
YTHDF2	-0.670436142283748	13.179923574261	-2.80795106731671	0.02035156946529	0.999300903283301	-3.94062156333257
ADGRE2	0.724331907810152	11.7981729117787	2.80458788116966	0.0204639369702947	0.999300903283301	-3.94182390662859
C9orf72	0.423267359968325	12.4339807928815	2.79765639378288	0.0206975203542608	0.999300903283301	-3.94430492758469
LZTFL1	0.58781783505605	13.9613582878942	2.78804166611851	0.0210260230022784	0.999300903283301	-3.94775305421607
DNM2	0.23616540264835	14.8781377508128	2.7747241717952	0.0214898117373372	0.999300903283301	-3.95254186828123
IGFBP3	0.4141903213338	14.4683907945914	2.75887917249039	0.0220551832613162	0.999300903283301	-3.9582587385652
LDHD	0.3704655141457	14.9559538163672	2.74406991820829	0.0225972439652809	0.999300903283301	-3.96362063315195
THBS4	-0.566310083361348	15.0799487910391	-2.74104408502947	0.022709650167575	0.999300903283301	-3.96471839033209
ACE	0.444383123899145	14.8907977559293	2.73142274351428	0.0230708530342548	0.999300903283301	-3.96821392967353
CD36	-0.664924314607747	15.2488624512984	-2.72743185241417	0.0232223818313617	0.999300903283301	-3.96966607412114
TDP1	0.665381544938951	11.8845059611059	2.7266175454369	0.0232534236329798	0.999300903283301	-3.96996253043763
EEF1AKMT2	0.317258898292426	14.0292705904675	2.72534509978244	0.0233020141054798	0.999300903283301	-3.97042588416166
TMEM176B	-0.593584339072875	15.2525478216436	-2.7159825140666	0.023662716835887	0.999300903283301	-3.97383924180421
SHROOM1	-0.780613864400143	10.7124919038239	-2.71567528051815	0.0236746486529489	0.999300903283301	-3.97395137112393
CRIP1	-0.566604919086799	18.1749619318605	-2.70372760983152	0.0241434064159582	0.999300903283301	-3.97831772961054
RCBTB2	-0.482672282680001	13.1783338140332	-2.69904842529063	0.0243295401643705	0.999300903283301	-3.9800308856797
NDUFC2	-0.317324600468949	15.1140038812387	-2.69856529311671	0.0243488412163074	0.999300903283301	-3.98020787092308
PTPRA	-0.6315012043233	12.7616624385735	-2.69750360258509	0.0243913100086168	0.999300903283301	-3.98059686415249
OARD1	-0.335854976899276	11.9807439892509	-2.68755705032131	0.0247928392963008	0.999300903283301	-3.98424554006924
C19orf53	-0.709372055748076	14.3968540800563	-2.68683208983813	0.0248223649770067	0.999300903283301	-3.98451178295512
PEG10	-0.598850170989408	10.3753839203742	-2.68538016305659	0.0248816049376588	0.999300903283301	-3.98504513044579
LGALS3BP	-0.46972514047615	18.9995422990928	-2.67237734470057	0.0254185416642899	0.999300903283301	-3.98982897038398
KRT9	-1.16578088853782	15.8733478703935	-2.65648931667726	0.0260905318986529	0.999300903283301	-3.99569229023305
TIMP2	-0.248845973060302	13.7040986837712	-2.64802030024462	0.0264560279458113	0.999300903283301	-3.99882571406293
LYRM4	-0.343671822599074	13.5630787313754	-2.64746448235272	0.0264801950899322	0.999300903283301	-3.99903155315825
FOXRED1	-0.390610902280947	12.5799768900182	-2.6450091602544	0.0265872199365359	0.999300903283301	-3.9999411310287
CALD1	-0.356963333891624	12.6505343101105	-2.64334538341015	0.0266599899580943	0.999300903283301	-4.0005577435714
CALCRL	0.448421251069075	11.2079574303768	2.64254806927975	0.0266949338966356	0.999300903283301	-4.00085331171563
CRISPLD2	0.544442234771298	13.9105015883244	2.63990341514674	0.0268111722117062	0.999300903283301	-4.00183404720343
PTK7	0.290108129987424	14.4219078802247	2.63944600873267	0.0268313279054961	0.999300903283301	-4.00200372485036
GAPDH	-0.246530480671503	20.7540222156904	-2.63347384484996	0.0270958978636135	0.999300903283301	-4.00422060497235
STRN	-0.363154017310972	14.0676879567519	-2.63312473291299	0.0271114447745463	0.999300903283301	-4.00435028043298
C1orf198	-0.566243050860674	13.5373127122858	-2.63251734668738	0.0271385147688106	0.999300903283301	-4.00457591244398
CXCL14	-0.6717082905258	15.7480344533842	-2.62858571584671	0.0273143994692059	0.999300903283301	-4.00603711600047
FIS1	-0.348212811889773	15.7139230082191	-2.62858061795193	0.027314628271415	0.999300903283301	-4.00603901141394
ASCC1	0.236589326525026	13.9571264596047	2.62683005464261	0.0273933107819023	0.999300903283301	-4.00668999326178
GAA	-0.421291550644426	17.7886425690458	-2.62658217810391	0.0274044705139418	0.999300903283301	-4.00678218991596
MFGE8	-0.627913961107595	13.9783887648997	-2.61519371700005	0.0279221609787851	0.999300903283301	-4.0110230999695
GDAP2	0.253508042972452	13.4988627154708	2.61493161227588	0.0279341907719095	0.999300903283301	-4.01112081955744
PDLIM3	-0.573333050434799	11.9022051108265	-2.6116549371795	0.028085020841076	0.999300903283301	-4.01234288705747
MRPS36	-0.441838353331228	14.7030842671227	-2.61138834634338	0.0280973283872956	0.999300903283301	-4.01244235017232
ATP5MG	-0.276696019872201	19.7514817073307	-2.61133600055744	0.0280997456424191	0.999300903283301	-4.01246188063367
GNL2	0.570303086856935	11.9574589784216	2.67270643740685	0.0281075574091183	0.999300903283301	-4.07742462120597
DUS2	0.382902295282655	12.5662303797982	2.60858354859612	0.0282271451797848	0.999300903283301	-4.01348912315013
TLE5	-0.78728186572185	12.3778760950464	-2.59329005173143	0.028945671554123	0.999300903283301	-4.01920711310829
STX17	-0.256194324476201	14.5470242189755	-2.58798012520567	0.0291994212702086	0.999300903283301	-4.02119646767951
CCDC28A	-0.332774992496773	12.5158389400161	-2.58791612894462	0.029202493101513	0.999300903283301	-4.02122045645449
COBLL1	-0.4637628885955	15.1365777870855	-2.5844999554443	0.0293669420272046	0.999300903283301	-4.02250143475403
CD248	0.446716043797572	14.6882232366777	2.58338946417024	0.0294205993017768	0.999300903283301	-4.02291802556327
IPO8	0.275501906425948	13.9263778839851	2.58293557449071	0.0294425589059779	0.999300903283301	-4.02308832425774
OSBPL8	-0.38034119131067	13.9427182048742	-2.56931389013994	0.0301093017786402	0.999300903283301	-4.02820616694762
NEK3	-0.324274052711225	13.0789847497261	-2.56109540190274	0.030518880160237	0.999300903283301	-4.03130047791326
RHBDD3	-0.364362201408897	12.6335400204366	-2.55294052906786	0.0309308104379493	0.999300903283301	-4.03437564397311
EBF2	-0.323883952025051	13.2573885829249	-2.54969071006191	0.0310965186495082	0.999300903283301	-4.03560246255918
DNAAF2	-0.577865496618168	9.40070814388853	-2.60306592384896	0.0313249255009247	0.999300903283301	-4.09849038362252
RBM22	-0.366825128298021	12.4536934532921	-2.54210875373915	0.0314865890011374	0.999300903283301	-4.03846760083545
GPATCH8	-0.328879378268123	12.155164773052	-2.54170583648001	0.0315074545686923	0.999300903283301	-4.03861997292345
TMEM159	-0.650170191900724	13.6208486476573	-2.5382213053777	0.031688483968951	0.999300903283301	-4.03993820410142
ZSCAN18	-0.405847297299351	12.6524934874847	-2.52581403515988	0.032341565760941	0.999300903283301	-4.04463892165331
CC2D1A	0.831046200646899	13.6172162286205	2.51941449270541	0.0326836655298487	0.999300903283301	-4.04706770271993
ZNF740	-0.329362701239273	11.5290899700809	-2.51414307342556	0.032968175511866	0.999300903283301	-4.04907046327307
LTBP3	-0.342923767074849	12.6102283770108	-2.5128609508971	0.0330377479501622	0.999300903283301	-4.04955786727689
HNRNPK	0.300453677189276	15.7391388998573	2.50681119088957	0.0333680137412087	0.999300903283301	-4.05185922977447
ITGB3	-0.275191495786324	15.5622964979892	-2.50621015784248	0.0334010046750732	0.999300903283301	-4.05208800289382
MEGF8	0.368084828650327	10.9361740592458	2.50411226633667	0.0335164143142886	0.999300903283301	-4.05288672317641
SAAL1	0.375466758473701	11.8695754436778	2.49675953493686	0.0339240573660286	0.999300903283301	-4.05568845605747
CALHM5	0.382533155071251	14.9831489169484	2.49230349922646	0.0341735097324074	0.999300903283301	-4.05738819313919
AOC3	-0.38313051634065	16.6041616665151	-2.49204862624674	0.0341878329478843	0.999300903283301	-4.05748545386465
ABHD10	-0.252109286341453	14.5216542770338	-2.48935885151034	0.0343393571893229	0.999300903283301	-4.05851215059509
ANXA3	-0.310777655561171	18.1597679670578	-2.48559316297521	0.034552617743389	0.999300903283301	-4.05995034210877
TTPAL	0.3782996218957	12.2304645879009	2.4855195429423	0.034556800175343	0.999300903283301	-4.05997846851569
STXBP6	-0.56737178957345	14.655284504193	-2.48526026648866	0.0345715339665629	0.999300903283301	-4.06007752751976
TNNC1	-0.4973880654653	13.1604399311148	-2.4850159637256	0.0345854225882619	0.999300903283301	-4.06017086979032
CGNL1	-0.339627301393023	13.4434957106784	-2.47725246785083	0.0350296876833754	0.999300903283301	-4.0631391850684
PTPN5	-0.348054247905974	13.9013707150721	-2.47477932125061	0.0351724047339891	0.999300903283301	-4.06408561335543
CD5L	-0.54944911812675	15.6220613335581	-2.47063305367552	0.0354129734746056	0.999300903283301	-4.06567321921551
ADD3	-0.283273914036524	14.7677279584913	-2.46849135834974	0.0355378773253602	0.999300903283301	-4.06649371671029
PRPH	-0.304136191770922	19.0916385062206	-2.45673973505956	0.0362310836852	0.999300903283301	-4.07100116587732
PTK2	-0.384741849294572	14.4549875338209	-2.45611311292113	0.0362684227448015	0.999300903283301	-4.07124176442654
TMCC1	-0.265403257349776	13.2228438785595	-2.45245916552346	0.0364869176730115	0.999300903283301	-4.07264524222043
GPRIN3	-0.300876472667351	12.1898453810519	-2.44798498973771	0.0367562444313095	0.999300903283301	-4.07436493664076
SNRK	-0.348104643302975	12.5606729601105	-2.4475200177823	0.0367843470123503	0.999300903283301	-4.07454372676327
PANX1	0.517123785781138	11.6282810383774	2.49898695435879	0.0368478199356144	0.999300903283301	-4.13066125565517
ANGPTL7	-1.09204921439012	15.1608572824296	-2.44592072512752	0.0368811704319229	0.999300903283301	-4.07515878904419
VASH1	-0.683175853200094	10.2397690452396	-2.44540810962417	0.0369122585099626	0.999300903283301	-4.07535596724533
SLC39A6	-0.37524574755763	12.5491821900577	-2.44498385973516	0.0369380072779761	0.999300903283301	-4.0755191681571
SREK1	0.327575254948375	11.9650695455795	2.44441777688557	0.0369723920596873	0.999300903283301	-4.07573694736687
TMEM35B	-0.417464933055372	13.6019689841626	-2.44420872652508	0.0369850981614942	0.999300903283301	-4.07581737683023
TTC21B	0.220715481968799	13.2737725935214	2.44171038251935	0.0371372842320925	0.999300903283301	-4.07677879770158
SLC35C1	-0.497007218155675	12.8700285660955	-2.43928588193008	0.0372855674475515	0.999300903283301	-4.07771218018683
RBBP4	-0.378450875036576	14.8432672793591	-2.43806459215108	0.037360484698184	0.999300903283301	-4.07818249219618
SENP3	0.287078661030325	13.6033719421448	2.43109534590034	0.0377908691062182	0.999300903283301	-4.08086810708688
ALAD	0.373401386361294	16.5071115847431	2.419953460107	0.0384891881128862	0.999300903283301	-4.0851679553882
CLIP4	-0.416774501866325	11.6000489964175	-2.41126618850349	0.0390425389905389	0.999300903283301	-4.08852583756777
ARHGAP29	-0.344360517304775	12.0320188397639	-2.41032978590956	0.0391026540490805	0.999300903283301	-4.08888805961296
PBX1	0.357875124553301	11.6636777472906	2.40880533014707	0.0392007173446756	0.999300903283301	-4.0894778681631
INTS6	0.373381143980763	9.85063162353464	2.45708380404543	0.0393413956891306	0.999300903283301	-4.14383677655107
PTAR1	0.236740424339072	13.3977727375573	2.39859311829818	0.039863953963978	0.999300903283301	-4.09343257177624
NBPF7	-0.550284249473462	12.5476695371159	-2.4485783071401	0.0398679999698275	0.999300903283301	-4.1465262451408
ZDHHC8	-0.611160633466191	10.7613130765527	-2.39167840955384	0.0403193355390803	0.999300903283301	-4.09611385621688
KLHL13	0.313532828005423	12.653079550341	2.39082811893565	0.0403756877097213	0.999300903283301	-4.09644376548996
C19orf12	-0.290909729758075	14.1944824613424	-2.39012688169306	0.0404222202058854	0.999300903283301	-4.09671587483478
CHI3L1	1.27184758926	13.6253806628021	2.38353514389456	0.0408622369131746	0.999300903283301	-4.09927516023296
FGL2	-0.417047905170847	17.6276124369393	-2.37982227362987	0.0411121654318505	0.999300903283301	-4.10071782702611
HDAC6	-0.408937555381673	13.6540221701274	-2.37666729723456	0.0413257282967387	0.999300903283301	-4.10194434982437
ACTG2	-0.467225628704945	18.9680758483893	-2.3746088722626	0.0414656560143901	0.999300903283301	-4.1027448900805
EYA3	0.2375211964071	12.6488771433656	2.3683977782958	0.0418907206358177	0.999300903283301	-4.10516191984464
AREL1	-0.375779853918674	10.5972219120889	-2.36491176728476	0.0421311752038944	0.999300903283301	-4.10651945843712
STAMBPL1	0.327258797105276	12.0019673173289	2.36089226103715	0.0424101224116718	0.999300903283301	-4.10808561015524
PLD4	-0.52059358979035	12.8399269685802	-2.35692178215067	0.0426874586791705	0.999300903283301	-4.10963355454662
HSP90B2P	0.277730910115178	15.9124957013579	2.35416067139498	0.0428813764323376	0.999300903283301	-4.11071053222708
PRIM2	0.596700618119078	10.8799739373829	2.40119042100314	0.0429347490384178	0.999300903283301	-4.16160137893107
JAG1	-0.296602607990524	13.0071807694055	-2.39882065286684	0.0430941988250651	0.999300903283301	-4.16235923507744
SEPTIN9	-0.290177089902947	18.5370671042044	-2.35104831470634	0.0431010059479387	0.999300903283301	-4.11192502449716
MFSD14B	0.344266804979256	10.341618365882	2.34479440055275	0.0435456886926092	0.999300903283301	-4.11436702781675
PEA15	-0.406827645253376	15.2522436547515	-2.34429194466129	0.043581611556691	0.999300903283301	-4.11456331838634
TEFM	0.432194623221726	12.7881261006031	2.34100998422658	0.0438169741962825	0.999300903283301	-4.11584579709959
YTHDF3	-0.403546810524301	14.9554293926951	-2.32931670850326	0.0446657814236092	0.999300903283301	-4.12041989059674
DPCD	0.289049890650649	13.667693045098	2.31877202503029	0.0454450966958634	0.999300903283301	-4.1245509625865
GORASP2	-0.222945781678376	14.6344920340634	-2.31536087330693	0.045700056365576	0.999300903283301	-4.12588859808795
NOM1	0.308132764825748	11.427032366388	2.31282314453469	0.0458906467291409	0.999300903283301	-4.12688412679553
CASTOR2	0.252939892844049	13.5003155129302	2.31063007293308	0.0460559823656374	0.999300903283301	-4.12774471878396
COA3	-0.503694129504002	13.209829530306	-2.30217517516413	0.0466988996793619	0.999300903283301	-4.13106485590499
MYH7	-1.19065295213479	12.9584665277478	-2.34721380459047	0.046717885204772	0.999300903283301	-4.17895432214556
GTPBP10	0.374117332285524	13.0311853934576	2.30171015715205	0.0467345149714128	0.999300903283301	-4.13124756889587
POLR2I	-0.333700043474677	13.3316172465107	-2.29641398120433	0.0471420328435964	0.999300903283301	-4.13332929326436
TMEM179B	-0.303349120127251	14.2156799100909	-2.29426149800238	0.0473086535249995	0.999300903283301	-4.1341757558923
RGPD1	-0.679108206417615	11.0528392389835	-2.33289490982162	0.0477763743105093	0.999300903283301	-4.18358898877231
FAM102A	-0.246082435244924	12.5855347211221	-2.28754438643887	0.0478323444143631	0.999300903283301	-4.13681874170761
AHCYL1	-0.242522235305675	16.3282588914772	-2.28296071682131	0.048192967985391	0.999300903283301	-4.13862356103989
THNSL2	0.753589852122275	11.9284660615129	2.28011848698667	0.0484179217242488	0.999300903283301	-4.13974320519486
SP2	-0.441734077978152	13.0247212472499	-2.27660508824399	0.0486974210040795	0.999300903283301	-4.14112778625641
CCDC88B	-0.410759208372342	10.5192959732108	-2.32022887457979	0.0487326499451179	0.999300903283301	-4.18769928578527
KATNA1	-0.519292839171616	10.7459739535797	-2.27384137321908	0.0489183929383182	0.999300903283301	-4.1422173460527
GABPB1	-0.610139863922752	11.6384827569616	-2.27025649692802	0.0492064862507086	0.999300903283301	-4.1436311835174
CYP27A1	0.219977526370876	16.1838782931918	2.26936399390111	0.0492784692201038	0.999300903283301	-4.14398327253639
GATAD2A	-0.325776406355525	14.2096628943169	-2.26749753246297	0.0494293386442993	0.999300903283301	-4.14471970654635
DPP7	-1.1464739801225	16.628188135894	-2.26721448695762	0.0494522572259182	0.999300903283301	-4.14483139983132
MAP6	-0.735709577553852	15.0565987560703	-2.26549046284659	0.0495920789313773	0.999300903283301	-4.14551180288737
UTP6	0.284748706840301	12.7609083674022	2.26416901247136	0.0496995133777625	0.999300903283301	-4.14603342098978
CTHRC1	0.447713881081576	14.1874621090021	2.25598709184795	0.0503698019857379	0.999300903283301	-4.14926489765121
AEBP1	0.425563117776406	17.6352400351606	2.25516923474531	0.0504372881893208	0.999300903283301	-4.14958808346562
ITIH4	-0.944496986402999	15.5395827989939	-2.25446669148419	0.0504953298572057	0.999300903283301	-4.14986572621423
CDK16	0.234777705604229	12.1036323875552	2.25325639521414	0.0505954737192341	0.999300903283301	-4.15034408435019
LRRC20	-0.336006684706424	13.7236693852275	-2.251644284472	0.0507291670646731	0.999300903283301	-4.15098135991446
KLF13	-0.670510239328502	11.4807160370259	-2.24821305875861	0.0510148730286407	0.999300903283301	-4.15233813470278
EXOSC3	0.233856751775622	12.5342453416674	2.24625737692822	0.0511784196247872	0.999300903283301	-4.15311168857322
MCRIP1	-0.307917269913023	12.9348724649725	-2.24504293783639	0.0512802368495938	0.999300903283301	-4.15359213664653
CAVIN1	-0.431307021189852	20.9748948182651	-2.23410499320759	0.0522062343744599	0.999300903283301	-4.15792228976825
SNCG	-0.564155480954199	20.481839180058	-2.23208190926352	0.0523792893393314	0.999300903283301	-4.15872377236249
TTC9C	-0.263409173281925	12.6385748516838	-2.23161394799972	0.0524193985887844	0.999300903283301	-4.15890918933614
SPTAN1	-0.373622284700097	16.5110357096147	-2.22816907354725	0.0527155858492953	0.999300903283301	-4.16027441921388
METTL2B	0.260830726314925	13.1583857015205	2.22626711878266	0.0528798140493302	0.999300903283301	-4.16102839729002
CAND2	0.364297309781472	14.4161062700473	2.22528081533702	0.0529651750923605	0.999300903283301	-4.16141945138674
PLEKHB1	-0.446398845827749	15.6853084264202	-2.22277034852467	0.053183054603708	0.999300903283301	-4.16241499984653
TJP1	-0.368502811170625	16.6503178696902	-2.21648613448084	0.0537322952065755	0.999300903283301	-4.16490822997265
TNC	1.42742102414372	16.6365162327307	2.21145045117841	0.0541764051389558	0.999300903283301	-4.16690730153921
ISYNA1	-0.369439050997851	18.3065183204506	-2.20943773892191	0.0543549111342187	0.999300903283301	-4.16770660295002
PLAC9	-0.388587593843903	13.1719273724454	-2.2092305090432	0.0543733227352346	0.999300903283301	-4.1677889088519
TCEAL1	-0.444077473296051	11.1461182136131	-2.20412535665025	0.054828821207887	0.999300903283301	-4.16981708398901
TSPAN11	-0.340719983873848	13.9724421766117	-2.20298153647285	0.0549313854682316	0.999300903283301	-4.17027164541428
ZNF207	-0.293800368141525	14.8745593754676	-2.20254903591399	0.054970215695193	0.999300903283301	-4.17044353758696
NEBL	-0.3963759258568	15.7846119239313	-2.20125636772996	0.0550864319238416	0.999300903283301	-4.1709573377661
IL4I1	-0.403267363098102	13.1405175150937	-2.20040023086096	0.0551635339220437	0.999300903283301	-4.1712976654726
PLCH1	0.30273960662295	14.1259614019576	2.19996875315142	0.0552024317900891	0.999300903283301	-4.17146919564017
KHK	0.420852140952373	12.5506918572723	2.19859643244465	0.0553263247079775	0.999300903283301	-4.17201479887993
LYZ	0.775273457186099	18.1938278609464	2.19636382984338	0.0555284627174887	0.999300903283301	-4.17290258985909
UBQLN1	-0.250728076184004	13.3717085731622	-2.19542832617028	0.0556133761238307	0.999300903283301	-4.17327464988409
PJA2	-0.429212289939027	13.2119855874862	-2.19483614800489	0.0556671920434057	0.999300903283301	-4.17351018337605
FABP5	0.358305773194846	18.975653449646	2.19240012090874	0.055889106931825	0.999300903283301	-4.17447923538011
DMGDH	0.450035984421374	13.0549226431743	2.18779215045621	0.0563112369807992	0.999300903283301	-4.17631291705814
MAP4	-0.744786210202577	16.6368185888517	-2.18753455961269	0.0563349258884602	0.999300903283301	-4.17641544612695
ALG8	-0.459132692443974	12.3954424980642	-2.18506226020742	0.056562780412435	0.999300903283301	-4.17739962634395
MEAK7	-0.269391119410425	15.1472131368103	-2.18440022816919	0.0566239473002775	0.999300903283301	-4.17766320955955
ABHD2	-0.389821217387475	13.5734097128175	-2.2211537464274	0.0569012956345428	0.999300903283301	-4.22017712393259
TMEM267	-0.338333633156573	11.7188665012149	-2.17955108702012	0.057073937822965	0.999300903283301	-4.17959436487324
WDR54	-0.385099986835023	14.1268296515518	-2.17587334866939	0.0574175412465154	0.999300903283301	-4.18105959981356
APOF	-0.736808553528025	13.1241891430494	-2.17531545664013	0.0574698392701585	0.999300903283301	-4.18128191145051
BAD	-0.273309281105101	14.2279718103018	-2.17413484698541	0.0575806649017957	0.999300903283301	-4.18175240459065
VAMP3	-0.264885927323272	15.9106746550435	-2.17326261940883	0.0576626756073528	0.999300903283301	-4.18210003511083
MARK2	-0.484738476806776	13.028097106747	-2.17286416711006	0.0577001776170429	0.999300903283301	-4.18225884948382
GYS1	-0.556704588710925	13.0215029087404	-2.17123860796248	0.0578534196369945	0.999300903283301	-4.18290682193741
MEOX2	-0.284290915986624	13.4624970977719	-2.16911784053006	0.0580539396160855	0.999300903283301	-4.18375233642917
GUCY1A1	-0.348709129408649	12.5053854963629	-2.16794342957236	0.0581652712130854	0.999300903283301	-4.18422062444215
TMOD1	-0.253573988183728	17.119641265872	-2.16749318712958	0.0582080081773084	0.999300903283301	-4.18440016859133
GDPD2	0.568231233258924	12.7464495814561	2.16689444676792	0.0582648877903546	0.999300903283301	-4.18463894086297
CRY2	0.324549325344277	14.2907954048543	2.1660943476984	0.0583409804980005	0.999300903283301	-4.18495803324849
DMTN	-0.47353608472085	13.2002072290012	-2.16508852098059	0.058436775659292	0.999300903283301	-4.18535920561914
CDV3	-0.689531705637927	14.7616796909098	-2.16492072129213	0.0584527717964676	0.999300903283301	-4.18542613576972
WDR6	0.404841899184575	11.6814353153592	2.16482635649072	0.0584617693440393	0.999300903283301	-4.1854637754364
SCN7A	0.311477928500125	16.6551031160307	2.15586007652167	0.0593228511300476	0.999300903283301	-4.18904162392118
MMRN2	-0.280437031761728	13.9577264292539	-2.15077730269075	0.059816429383727	0.999300903283301	-4.19107106076887
SLC1A1	0.491161811124801	11.2490705523355	2.14889451415189	0.06000027209728	0.999300903283301	-4.19182303888943
ANKRD28	0.197061103535622	12.431382855655	2.14739194136396	0.0601473819411741	0.999300903283301	-4.1924232460452
HMGN2	-0.90071326304545	14.9387781424868	-2.14193103616473	0.0606849828002127	0.999300903283301	-4.19460525425867
PIRT	-0.508095006980998	13.6993397926856	-2.14131008513677	0.0607464065150798	0.999300903283301	-4.19485342932737
DAP	-0.698845772045848	13.4400167075271	-2.13587275357003	0.0612868388189773	0.999300903283301	-4.19702709946706
SMAP	-0.722821494282451	13.662906307899	-2.13542375020377	0.0613316740718436	0.999300903283301	-4.19720663917143
UBE2V2	-0.271017850087503	17.5907205351196	-2.13455477447642	0.0614185358873833	0.999300903283301	-4.19755412846581
DHRS1	-0.401283447423276	14.4490952372509	-2.12603067634438	0.0622769304885102	0.999300903283301	-4.20096403985508
ADGRG2	-0.436036592206325	12.6019823132685	-2.12566924233335	0.0623135829496642	0.999300903283301	-4.20110867498733
ELOVL4	0.456963113517237	13.2845770753681	2.16099355381838	0.0625093324330091	0.999300903283301	-4.24015860650683
PTGES	-0.295998624312	15.3023196609586	-2.12033208629934	0.0628572496847857	0.999300903283301	-4.20324491015018
DNAJC12	-0.971077820542325	12.6440130488346	-2.11968629955544	0.0629233425668089	0.999300903283301	-4.20350344939214
SPHK1	0.428685404070574	12.3489750832666	2.11923912003995	0.0629691483929351	0.999300903283301	-4.2036824840113
FAM210B	0.716602608196446	10.794339853095	2.11884221162333	0.0630098318052378	0.999300903283301	-4.20384139689855
BRAT1	0.234698189205025	13.9004809275238	2.11646843220442	0.0632536766990079	0.999300903283301	-4.20479190081242
LSP1	-0.697888482551649	13.5238177390063	-2.1102823870072	0.0638934248568111	0.999300903283301	-4.20726968246437
GBP4	-0.439876741701351	13.5418873413596	-2.10840244369123	0.064089079556914	0.999300903283301	-4.20802290136032
SSC5D	0.328307739399351	13.9177227654009	2.10796929646328	0.0641342411760454	0.999300903283301	-4.20819646062439
FBXO44	0.311136009775876	12.0644088062119	2.10648956732466	0.0642887553369571	0.999300903283301	-4.20878941861472
PCNP	-0.824972558257498	15.4130177354778	-2.10568408763309	0.0643730149368118	0.999300903283301	-4.20911221697096
MMGT1	-0.382842303849179	13.8119741451129	-2.10559739034926	0.0643820905144638	0.999300903283301	-4.20914696225226
ANKRD35	-0.309864918003621	12.4185317513741	-2.1387396815808	0.0647189826351369	0.999300903283301	-4.24759490218152
MGMT	-0.451855228542	13.9435668381761	-2.10229882940667	0.0647283064673506	0.999300903283301	-4.21046906800974
C9orf78	-0.413966212522851	11.4311069956743	-2.09933984248551	0.0650404085066387	0.999300903283301	-4.21165532470443
HINT2	-0.281070850124401	16.1222240488956	-2.09879218556655	0.0650983321079256	0.999300903283301	-4.21187490647284
RBMS2	-0.255264875874524	13.3333556767178	-2.09388176782491	0.065619915493948	0.999300903283301	-4.21384408945199
HM13	0.382861725993425	14.3742477082657	2.0896034745295	0.0660776363100158	0.999300903283301	-4.21556030003067
HAPLN2	-0.609821829674278	16.0366457792572	-2.0872868829741	0.0663267631280343	0.999300903283301	-4.21648978560373
ITIH3	-0.726409605503974	17.3340052886565	-2.0842948323877	0.0666498679549011	0.999300903283301	-4.21769048934456
PFDN2	-0.262967900370295	15.4057529857879	-2.08338930761682	0.0667479519243868	0.999300903283301	-4.21805391937963
ATG14	-0.421128156370674	12.783379570935	-2.08163826623874	0.0669380142509338	0.999300903283301	-4.21875675379564
RGS7BP	-0.486345560924848	11.5577060931188	-2.11521188486913	0.0671385617082302	0.999300903283301	-4.25548145147265
SLC35A1	0.2980932909882	11.4027657778855	2.0785475633594	0.0672747585782181	0.999300903283301	-4.2199974887852
INTS8	0.251270676334823	12.7944835990701	2.07712117813341	0.0674307181107199	0.999300903283301	-4.22057017759466
EXOC6	0.316825154236128	13.1712605210727	2.07548760857203	0.0676097582723731	0.999300903283301	-4.22122611098465
DDX49	0.278961513213302	13.0933679130539	2.07385551685001	0.0677890930684455	0.999300903283301	-4.22188151520691
SDCBP	-0.243763389063421	15.1573370133139	-2.07336548845499	0.0678430267987384	0.999300903283301	-4.22207830989949
EIF4B	-0.268772633981399	17.6506954017738	-2.07316214985234	0.0678654188578913	0.999300903283301	-4.22215997206701
PXK	-0.569592808060325	10.679906016878	-2.07309493144421	0.067872822648233	0.999300903283301	-4.2221869676538
EXOSC9	0.268077815849075	13.9099853126075	2.07263920045007	0.0679230397547222	0.999300903283301	-4.22236999662248
UQCR11	-0.243479920493002	13.7616116864671	-2.06903832235017	0.0683210795674982	0.999300903283301	-4.22381633990298
BNC2	-0.557634134374503	15.8729533253244	-2.0679689918374	0.0684397141679559	0.999300903283301	-4.22424590979863
MTMR6	-0.299784034747201	15.4501134164008	-2.06785454919004	0.068452422486791	0.999300903283301	-4.2242918850981
HCLS1	-0.33239072275358	17.808398368571	-2.06748331351218	0.0684936620790874	0.999300903283301	-4.22444102451093
STRADA	0.255111553765975	14.1051267989293	2.06704968727042	0.0685418627089854	0.999300903283301	-4.22461523258733
TPD52L2	-0.309685153246203	17.4566614518146	-2.06494414927433	0.0687763719490646	0.999300903283301	-4.22546118746437
SLK	-0.3110786130419	13.9780364050626	-2.06419952888151	0.0688594901731631	0.999300903283301	-4.22576038226154
MYORG	-0.231555679638603	15.7810967012847	-2.06297046581725	0.0689968954354834	0.999300903283301	-4.22625425756595
STON2	-0.279894014366427	12.2080568489945	-2.06150742256755	0.0691608022932678	0.999300903283301	-4.22684219735767
PAPSS2	0.399225318510926	15.869518593169	2.06086883780792	0.0692324610505123	0.999300903283301	-4.22709883447626
CASTOR1	-0.364073495095852	14.652176942233	-2.05925884950626	0.0694134424384163	0.999300903283301	-4.22774590322737
CRTC3	-0.548576389849401	11.6644660173343	-2.05879352628824	0.0694658347411569	0.999300903283301	-4.22793293139051
RELL1	-0.258575722523727	13.8555385208083	-2.05402688811691	0.0700047173679027	0.999300903283301	-4.22984906387481
LONP2	0.255840553018325	13.1175750914888	2.05262875939453	0.0701635394689807	0.999300903283301	-4.23041118695113
PDCD11	0.248968307700549	13.7176878353117	2.04665428945537	0.0708461195213512	0.999300903283301	-4.23281370227589
FCGR2B	0.769810514768846	14.529447844661	2.04604552837963	0.070916026568848	0.999300903283301	-4.23305854432855
C1orf167	0.266538468475652	14.6978952821168	2.04580850074771	0.0709432635099347	0.999300903283301	-4.23315387820697
OR4K3	0.22765409209855	12.6838020168761	2.04524508101121	0.0710080465595446	0.999300903283301	-4.23338049337168
HAGH	-0.250424051549704	17.039880119526	-2.04407736255758	0.071142493620597	0.999300903283301	-4.23385018587666
UBL3	-0.239681128174627	14.5156419696399	-2.04288912350888	0.0712795538180089	0.999300903283301	-4.23432816002531
TENT4B	0.906883805820579	10.0714686296859	2.07362247278986	0.0716340909653388	0.999300903283301	-4.26948000552245
CHST3	0.341442789653909	12.6560481774473	2.07155374175028	0.0718652228608151	0.999300903283301	-4.27017813659472
AP4S1	0.2236260572622	11.6625319561651	2.03757595724758	0.071895514770892	0.999300903283301	-4.23646573808019
AGFG1	-0.268363973836951	14.5511361332081	-2.03695746530716	0.0719675476559702	0.999300903283301	-4.23671460293003
MARK1	-0.543417528171974	13.2770906700893	-2.02640508175884	0.0732072331627951	0.999300903283301	-4.24096167948245
CAV1	-0.340095999321598	19.5278601011517	-2.0262666543924	0.0732236305027303	0.999300903283301	-4.24101740621819
COL6A3	0.473245633549997	17.786830161368	2.02590075199981	0.0732669901947501	0.999300903283301	-4.2411647092107
AGT	-0.716093136929395	19.5687137671434	-2.0257951377281	0.0732795101276175	0.999300903283301	-4.24120722725598
GFAP	1.14914771258882	15.2405848342231	2.02403325296188	0.0734886729672395	0.999300903283301	-4.24191655238434
HOMER3	-0.231600404547553	13.2468814862313	-2.0233407310747	0.0735710421959826	0.999300903283301	-4.24219537226767
CAMSAP2	-0.269824254770826	13.5418811553575	-2.020471836168	0.0739132126975249	0.999300903283301	-4.24335051825061
C4B	-0.730184792785881	19.1303366504051	-2.02011700511653	0.0739556386512118	0.999300903283301	-4.24349339859242
DES	-0.533020612547674	15.1255781511148	-2.01861157439679	0.0741358969596643	0.999300903283301	-4.24409961533407
GP6	0.781420331520703	12.6635546657745	2.01768732991807	0.0742467727535071	0.999300903283301	-4.24447181425895
PTP4A2	-0.202364459025572	13.8249428193009	-2.01744002659584	0.0742764670410775	0.999300903283301	-4.24457140713869
MRTFA	-0.417501151943197	11.7633145829952	-2.01662212465921	0.0743747552928377	0.999300903283301	-4.24490079583744
NHSL2	-0.305481467240826	13.7580479088234	-2.0160831522773	0.0744395921671076	0.999300903283301	-4.24511785870062
EIF2D	0.309824807109749	13.0045167088053	2.01306406711189	0.0748037793210181	0.999300903283301	-4.24633383266352
GALNS	0.270727543600625	14.7524143211605	2.01064303097097	0.0750970537777753	0.999300903283301	-4.24730903567041
TNIK	-0.274920914000376	12.3651808192869	-2.00833355476554	0.0753778372916294	0.999300903283301	-4.2482393833444
LIAS	-0.285633687631927	13.3610468602723	-2.00688023054626	0.0755550442961192	0.999300903283301	-4.24882487933093
NEMP1	-0.235255409965774	13.1455038451148	-2.00407656147859	0.0758980258079889	0.999300903283301	-4.24995446958036
COX11	-0.504150728959926	13.1716042505196	-2.00407189871827	0.0758985974534411	0.999300903283301	-4.2499563482853
VTN	-0.759727763261346	21.575205059728	-2.00166636072341	0.0761940601331686	0.999300903283301	-4.25092562024962
MSRB3	-0.515947245635251	12.3958927052672	-2.00002736348528	0.0763959997518725	0.999300903283301	-4.25158607235066
ZFP91	-0.559963271558923	11.48177896135	-1.99778362122057	0.076673277334958	0.999300903283301	-4.25249027110559
RREB1	-0.328444685768003	11.3423524213021	-1.99765875339349	0.0766887364270311	0.999300903283301	-4.25254059314264
MAP4K3	0.252897496465653	12.3774409654071	1.99717147405674	0.0767490918147954	0.999300903283301	-4.25273696982971
VAMP1	-0.341903307743898	13.0594634335888	-1.99530172048921	0.0769811037200827	0.999300903283301	-4.25349052075368
NOTCH3	-0.271631427702173	12.5942415149387	-1.99478938854159	0.0770447939967129	0.999300903283301	-4.25369700929934
TRMT61A	0.254746080345566	13.1481383496045	2.02520649399477	0.0772380290945357	0.999300903283301	-4.28586031762
NDUFA2	-0.328632255196752	15.812182651799	-1.99195588011379	0.0773979479874141	0.999300903283301	-4.2548390759426
ARL14EP	-0.405911896988426	11.5409207469179	-1.99050994687837	0.0775787555416211	0.999300903283301	-4.25542190780785
NDUFA5	-0.276036207870849	15.6864404465117	-1.98853488122512	0.0778263790122355	0.999300903283301	-4.25621806436255
EHD2	-0.377866585139952	19.1651639793959	-1.98172081518848	0.0786864812699571	0.999300903283301	-4.25896518081954
LIG3	-0.375095959083573	12.4189063440088	-1.98136944481295	0.0787310772331947	0.999300903283301	-4.25910685083581
USP6NL	-0.523562847779299	12.1159763956766	-1.981195181593	0.0787532036594098	0.999300903283301	-4.25917711299893
URM1	0.364948478333545	15.2855182249255	1.97815239360508	0.0791405052401242	0.999300903283301	-4.26040400236419
PPID	0.339324374935201	15.2693025972335	1.9774214781837	0.0792338094140677	0.999300903283301	-4.26069873040287
PRRX2	-0.321833120872222	13.5180826253605	-1.97644293586962	0.0793588879212243	0.999300903283301	-4.26109331766061
SNPH	-0.539886394702524	11.2655169820066	-1.9726788221064	0.079841774050854	0.999300903283301	-4.26261124424623
RUNX2	0.272788573141803	11.9559748821377	1.97232731076001	0.0798870106500953	0.999300903283301	-4.26275300242555
NDFIP1	-0.287619302077047	12.1907070201037	-1.97134598757406	0.0800134277893312	0.999300903283301	-4.26314875830126
HMGN3	-0.770801993020623	13.6852273659383	-2.00221103426713	0.0800466100011139	0.999300903283301	-4.29366839730459
POLDIP3	-0.236567662615704	13.0820571226656	-1.96848270823019	0.0803833719413512	0.999300903283301	-4.26430353344914
SLC2A14	-0.292811155670076	14.8462992554064	-1.96806046710002	0.080438064052291	0.999300903283301	-4.26447383146067
ESYT2	-0.388266481539851	13.0480134510472	-1.96591906613429	0.0807159804195359	0.999300903283301	-4.26533752289764
TANC1	-0.185237196582378	14.1525867331177	-1.963307354752	0.0810561693002513	0.999300903283301	-4.26639095508217
PIGM	0.294271546317001	11.8322473425203	1.99290327808112	0.081211320871709	0.999300903283301	-4.29683350961916
ARL6IP4	-0.197039817618425	14.3636643982991	-1.96114988423279	0.0813382172908704	0.999300903283301	-4.26726120943399
KAT14	0.325955284531325	11.4508541529282	1.95868573141993	0.0816614977018022	0.999300903283301	-4.26825521164887
SRSF8	-0.265096191433061	11.5395431787114	-1.98900911689825	0.0817034574498864	0.999300903283301	-4.29815848478441
COX7B	-0.378696562919878	16.492916888711	-1.95752574719854	0.081814101633652	0.999300903283301	-4.26872314675035
JMY	0.227201215399525	13.1317929441326	1.95643007797834	0.0819584929350604	0.999300903283301	-4.26916514577543
SOAT1	0.343206909616173	14.1579524132491	1.95316704387277	0.0823899407728517	0.999300903283301	-4.27048151839133
ABLIM2	-0.319699363531424	14.4598772356521	-1.95261474884363	0.0824631796309809	0.999300903283301	-4.2707043317843
SLC2A1	-0.371543447433471	20.6795945633218	-1.95115208396846	0.0826574393417825	0.999300903283301	-4.27129442621973
SARNP	-0.298784876010551	16.8516353385349	-1.9505670111682	0.0827352655498365	0.999300903283301	-4.27153047028226
MIA2	0.242488518864823	13.213070060071	1.95038608694273	0.0827593460942311	0.999300903283301	-4.27160346346016
IPO13	0.172202794577474	13.6236629877013	1.94994125236565	0.0828185806725523	0.999300903283301	-4.27178293104086
IRAG1	0.374288150513799	11.7370911770708	1.94920616322583	0.0829165538964917	0.999300903283301	-4.27207950366081
ATRAID	-0.333161460850651	13.8125103652495	-1.9458681202504	0.0833628342318439	0.999300903283301	-4.2734262778845
ZNF385A	0.256646932044148	11.2437811718445	1.94547923174217	0.0834149745293411	0.999300903283301	-4.27358318344314
ERBB3	0.243080774976825	14.5027785858791	1.9443687699801	0.0835640300034856	0.999300903283301	-4.27403122756601
TNS1	-0.422743075347498	18.564796295106	-1.94282681169295	0.0837714229800797	0.999300903283301	-4.27465337966654
HECA	-0.233965368207327	13.365205650463	-1.94124710846929	0.0839843980796953	0.999300903283301	-4.27529077230274
KIAA1191	-0.351559192392672	12.3729118640914	-1.96909962379184	0.08426492300247	0.999300903283301	-4.30493931701641
CAMK4	-0.274810027586575	11.706945796146	-1.93893303275059	0.08429730678835	0.999300903283301	-4.27622449510965
FAM8A1	-0.253787819342103	14.5651182105201	-1.93793358913634	0.0844327922583688	0.999300903283301	-4.27662777426841
KLHL22	0.323022430871248	13.075589457183	1.93716461845182	0.0845371748715335	0.999300903283301	-4.27693805930757
EML4	-0.39347885408775	12.619475507639	-1.93645927324327	0.0846330281270579	0.999300903283301	-4.27722267290577
ARHGAP27	0.4337587040076	11.9213671742734	1.93323740388896	0.0850721748909552	0.999300903283301	-4.27852274960371
BICRA	-0.362059562900324	10.949977953108	-1.93244148538641	0.0851809916036434	0.999300903283301	-4.27884392065281
VAMP2	-0.233991363004627	16.6923284737653	-1.9310742870167	0.0853682201297015	0.999300903283301	-4.27939562018438
NAV1	-0.292260018597725	13.4114773562	-1.93000141502592	0.0855154150948347	0.999300903283301	-4.27982855496632
NDUFB1	-0.379066037541925	12.7925955544081	-1.92607217170572	0.0860565470899951	0.999300903283301	-4.28141414067526
HDAC5	-0.598988553554033	10.4525378467847	-1.92519430230742	0.0861778880123509	0.999300903283301	-4.28176839558343
EMILIN3	-0.308993988664252	17.0031532553047	-1.92509695435482	0.0861913536010006	0.999300903283301	-4.28180767940205
NDUFA4	-0.374565012935101	16.9252855237035	-1.92020012843405	0.0868712742481176	0.999300903283301	-4.28378376314104
BCAS1	-0.465799510510298	17.4303609259216	-1.91868964169824	0.0870820243633826	0.999300903283301	-4.28439331584229
C2orf69	-0.201414785007374	13.2852061596418	-1.91569742044892	0.0875009388937699	0.999300903283301	-4.28560082208879
INTS5	0.2417301852095	12.3918520710611	1.91392146259908	0.0877504737640401	0.999300903283301	-4.28631750801799
LIPT1	0.359731459897926	11.6695247687776	1.91322668543191	0.0878482775620666	0.999300903283301	-4.28659788454071
LRRC17	0.576999106278105	10.4529381186524	1.91301655347566	0.0878778780927217	0.999300903283301	-4.28668268302652
SDE2	-0.361577242868474	11.495943662821	-1.91101593857812	0.0881601691024144	0.999300903283301	-4.28749002777538
ITGA9	0.270115084169374	13.1170582977927	1.90684521004216	0.088751419829352	0.999300903283301	-4.28917310864474
NAALAD2	0.327966876175077	14.1013694428632	1.90445287114562	0.089092247505165	0.999300903283301	-4.29013851794266
ARPC3	-0.305476220618125	16.978910744401	-1.90394635797213	0.0891645666154335	0.999300903283301	-4.2903429161211
UBE4B	0.209504565427872	13.1434361914584	1.90391173996507	0.0891695113360068	0.999300903283301	-4.29035688584505
PUM1	-0.251724304548224	14.341563157657	-1.90322656156839	0.0892674331136083	0.999300903283301	-4.29063338175673
GLTP	-0.268700649527375	16.4420210211176	-1.90221496062225	0.0894121905653825	0.999300903283301	-4.29104160010339
NOS1AP	0.297982770331728	13.0794574078313	1.90210618235684	0.0894277696128466	0.999300903283301	-4.29108549602781
TOP2B	0.242200975232752	13.8351867359557	1.89936756336277	0.0898208337497207	0.999300903283301	-4.29219061809783
PIP4P1	-0.260193704967522	14.871887889068	-1.89918248734769	0.089847455655188	0.999300903283301	-4.2922653016534
CHST12	-0.263159903728049	12.3810557103849	-1.89866455501763	0.0899219961378755	0.999300903283301	-4.29247430194083
BCAT2	-0.191731034631648	14.2391833253259	-1.8985932281129	0.0899322660201616	0.999300903283301	-4.29250308430091
CTTN	-0.580148036839475	16.4565580564071	-1.89628422777356	0.0902653206181779	0.999300903283301	-4.2934348214879
RPS6KA6	0.29887340593905	14.1460618057743	1.89471417693692	0.0904924505381322	0.999300903283301	-4.29406836556505
ICOSLG	-0.2818479406255	13.859435853533	-1.88966031471047	0.0912272198405015	0.999300903283301	-4.29610763197288
C1QTNF5	-0.361143619464549	13.0148423795626	-1.88953843283711	0.0912450090759366	0.999300903283301	-4.29615681087491
UNC119	0.3268187862729	12.3545240101858	1.88808166754098	0.0914578835204119	0.999300903283301	-4.29674460557623
HEATR5A	-0.359659314300298	10.8300923049606	-1.88529541921879	0.0918663341605168	0.999300903283301	-4.29786881077619
ITGA7	-0.178202639103528	17.5303136823487	-1.88433714928371	0.0920072077747725	0.999300903283301	-4.29825544824982
GPRC5C	-0.285152296913477	12.8086289735071	-1.8841029217622	0.0920416720243366	0.999300903283301	-4.29834995237701
RAB11FIP5	-0.560364297569876	15.687743184005	-1.88345453721226	0.0921371386463341	0.999300903283301	-4.29861155558836
CAPS	-0.624943032579825	17.5618670997271	-1.88244336558546	0.092286206912438	0.999300903283301	-4.29901952782196
TPPP3	-0.473796865956924	18.2360811454813	-1.88190697303799	0.0923653745729913	0.999300903283301	-4.29923594114677
TC2N	0.321138079203594	12.6425263867713	1.90844836111877	0.0925532436730006	0.999300903283301	-4.32565627657097
CYB5A	-0.268303835770446	17.3951075617085	-1.87924429776699	0.0927593114917026	0.999300903283301	-4.30031020216943
TADA3	-0.321888326847175	12.3608525595981	-1.87791993428443	0.0929558352503785	0.999300903283301	-4.3008445034763
COL16A1	0.563691804860502	16.1042849224624	1.87694984482163	0.0931000359022309	0.999300903283301	-4.30123586961117
ZMYM2	0.216336773378575	13.275588352856	1.87681794140911	0.0931196591291612	0.999300903283301	-4.30128908334875
MAP7D1	-0.324016182067098	15.023935187128	-1.87347894024271	0.0936176962827374	0.999300903283301	-4.30263609732675
MED1	0.196745909867474	13.010439845522	1.87289507865415	0.0937050400135164	0.999300903283301	-4.30287162999914
ANPEP	-0.260056558652895	17.7037546576815	-1.86930141499694	0.0942443258051808	0.999300903283301	-4.30432127784829
GPALPP1	-0.319229756245473	12.3794381825677	-1.86890230073478	0.0943043984715345	0.999300903283301	-4.30448227059897
EBF4	-0.244648885541752	14.3455428555232	-1.86879092513772	0.0943211685726375	0.999300903283301	-4.30452719652177
DSTYK	0.251912340970476	13.5886984394098	1.86811348083804	0.0944232333044468	0.999300903283301	-4.30480045727528
BCAM	-0.291993796290878	19.2873655476989	-1.86684941284147	0.0946139565762163	0.999300903283301	-4.30531033481096
LAMA5	-0.3001543119397	18.1136383982538	-1.86528419395424	0.0948506181714517	0.999300903283301	-4.30594166742751
UBXN6	-0.207320590523551	14.1263264689839	-1.86524405281673	0.0948566948162644	0.999300903283301	-4.30595785813041
ZFYVE21	0.444018619866398	13.4579187917886	1.86357473394008	0.0951097229656	0.999300903283301	-4.30663115652528
TNKS1BP1	-0.366147050605894	15.1708280160749	-1.8629260356618	0.0952082204075714	0.999300903283301	-4.3068927942337
FMO1	0.389688297655248	14.8287359220141	1.8624069906413	0.0952871003098902	0.999300903283301	-4.30710213660328
TMA16	0.223436431285826	13.3537560631198	1.86177814765343	0.0953827483769167	0.999300903283301	-4.30735575974259
GPD1	-0.546741470605852	11.0338460906576	-1.8606371590663	0.0955565243549762	0.999300903283301	-4.30781593092134
DUT	-0.174507047276148	16.8532569678153	-1.85947949237318	0.0957331435393629	0.999300903283301	-4.30828281638829
H2BE1	0.606581819608602	11.3847525582838	1.88084200298489	0.0965793392550135	0.999300903283301	-4.33511006571746
CDKN2AIP	-0.188695939502448	14.8730324858912	-1.85110152010686	0.0970204667868846	0.999300903283301	-4.31166125238743
COL8A1	-0.339454740260372	13.8533856724543	-1.84836360189796	0.0974446632000088	0.999300903283301	-4.31276516486953
UTP14A	0.562100267144013	13.1448614839969	1.87456177031083	0.0975182959247015	0.999300903283301	-4.33726237401112
CAVIN2	-0.397263802179552	18.3463782181356	-1.84612517539022	0.0977927594292013	0.999300903283301	-4.31366762266309
ATP5F1A	-0.210738661252822	18.6057409116064	-1.84272615757802	0.0983235618384689	0.999300903283301	-4.31503787923998
ZNF598	-0.273299664931351	13.9393185730535	-1.84104659750342	0.0985868405017449	0.999300903283301	-4.31571491365563
WIPF3	-0.58411111593265	12.975476819474	-1.83958918244782	0.0988158304630155	0.999300903283301	-4.31630237225535
SLC29A1	-0.278056649747427	12.2525059250718	-1.83628865831153	0.0993362483731092	0.999300903283301	-4.31763265456226
EPS8L2	0.345951811196377	13.8370418908188	1.8347618681927	0.099577853241772	0.999300903283301	-4.3182479811488
AGTRAP	0.428335511066926	15.875714663287	1.83415179948576	0.0996745460297563	0.999300903283301	-4.318493842021
BMP3	-0.872968095454251	12.2942958564672	-1.83360460398128	0.0997613482733246	0.999300903283301	-4.3187143603049
SETX	0.180434520974625	12.2660891967275	1.83185861235685	0.100038788757551	0.999300903283301	-4.31941796221983
RPS21	-0.208005581276375	18.4221852138227	-1.82790358337702	0.100669912385752	0.999300903283301	-4.32101160345241
RBP1	0.392113211804698	14.2807281400289	1.82684944824776	0.100838751581216	0.999300903283301	-4.32143631830915
IFIH1	-0.289758996455447	12.1422021925231	-1.82547200112444	0.101059773034338	0.999300903283301	-4.32199127145963
ACSM5	-0.522750134102573	12.6821287949489	-1.82483568945961	0.101162026296548	0.999300903283301	-4.32224762226586
PDZRN3	0.471598852363988	12.3413427544484	1.84977637257208	0.101309437143814	0.999300903283301	-4.34576148294488
EVA1C	-0.341917331469547	10.9663731325367	-1.82322555771467	0.101421200204434	0.999300903283301	-4.32289626783299
RALGAPA1	-0.215197904848697	13.6310181397529	-1.82228960388805	0.101572139688247	0.999300903283301	-4.32327330046564
KPNA6	-0.213085568863949	15.4238799621947	-1.82224996289749	0.101578537132541	0.999300903283301	-4.32328926883924
PSMB9	-0.253122032693572	16.5648791988378	-1.82176510588125	0.10165681595645	0.999300903283301	-4.32348457923864
AGAP1	0.169580998698803	14.1415643904552	1.82023294698601	0.101904548288967	0.999300903283301	-4.32410173962055
KIAA1522	-0.476173152015825	12.1787626448821	-1.81697230154591	0.102433629486199	0.999300903283301	-4.32541501414512
DOP1A	0.279549016901701	12.1364217711375	1.81582630163855	0.102620189148251	0.999300903283301	-4.3258765408041
MED27	0.372827906863026	12.7771340981465	1.81495823547073	0.102761713870018	0.999300903283301	-4.32622612076813
TTYH2	0.244680275608173	13.6465659920725	1.813929090229	0.102929735363709	0.999300903283301	-4.32664055226296
CD38	-0.55849661996395	13.4879921321108	-1.81194389794784	0.103254566480866	0.999300903283301	-4.32743992674487
CFI	-0.724919820065427	17.5857996112049	-1.81062923653353	0.103470205237107	0.999300903283301	-4.32796926110226
CALB1	0.412842321687327	14.8144667210799	1.81044846291435	0.103499889562565	0.999300903283301	-4.32804204524282
NCOR1	-0.276088305254751	12.9446961448029	-1.8104050001863	0.10350702763536	0.999300903283301	-4.32805954437485
DNASE1	0.510475041332215	13.5471071113615	1.83506083970877	0.103626078743362	0.999300903283301	-4.35081057711537
ENSA	-0.554415381500103	12.7390902266716	-1.80956704717851	0.10364473783824	0.999300903283301	-4.32839691758267
FZD2	-0.321197163983324	13.4985995702403	-1.80801871406093	0.10389964111156	0.999300903283301	-4.32902026743147
NUDT15	0.395337198216151	12.6004684883394	1.80777730440256	0.103939437054929	0.999300903283301	-4.32911745357264
VWA8	-0.27049356336175	14.4420694573893	-1.80728153941962	0.104021207447921	0.999300903283301	-4.32931703410448
ARFGAP3	-0.391103105062903	12.7573101068141	-1.80522781005174	0.104360582440788	0.999300903283301	-4.33014375672026
MVB12A	0.494233567026702	12.0295829832845	1.82744871873707	0.104844050956627	0.999300903283301	-4.35342308054406
PPM1A	-0.190921792308426	15.5847368680236	-1.80068435736978	0.105115038748499	0.999300903283301	-4.33197242322331
MAGI3	-0.473016958877052	13.2947669401967	-1.80023840598853	0.105189362943155	0.999300903283301	-4.33215188970262
ABCB6	-0.22483235611405	15.4702105370087	-1.79995387365679	0.105236809837377	0.999300903283301	-4.33226639342723
CAVIN3	-0.265569720251747	18.9575506107233	-1.79990741300208	0.105244559222985	0.999300903283301	-4.33228509033372
VAMP4	-0.268847787268626	13.2819606987579	-1.79863819345386	0.1054564632372	0.999300903283301	-4.33279583866973
ANO5	-0.743271693874101	11.7443282941224	-1.82313054316709	0.105540986575043	0.999300903283301	-4.35490526430735
CAV2	-0.547402827196027	13.3263477529948	-1.79599585719842	0.105898888807039	0.999300903283301	-4.33385903995672
PPP1R3D	-0.29538681825375	13.6814997341059	-1.79350378264223	0.106317732838442	0.999300903283301	-4.33486164796217
TEP1	0.4449541396057	12.4046176463542	1.79246808622187	0.106492254454856	0.999300903283301	-4.33527828947
FLRT2	-0.253622052866753	14.7515573108968	-1.79192444430924	0.10658396798539	0.999300903283301	-4.33549697741
TCOF1	-0.336656657940129	14.4142855454624	-1.79175891890567	0.106611907013354	0.999300903283301	-4.33556356117715
CUEDC2	-0.350625602660472	13.1847611654337	-1.79117660452275	0.106710249829237	0.999300903283301	-4.33579779658809
RFX1	-0.193584315433599	13.3308941883481	-1.78887691379962	0.107099450447944	0.999300903283301	-4.33672277318922
DNAJC19	-0.2184080371494	12.8210105722114	-1.78869809182356	0.107129769435878	0.999300903283301	-4.33679469373073
CSNK1G1	0.241590138220076	12.7345770627035	1.78724057367666	0.107377186243007	0.999300903283301	-4.33738086766104
MBD3	0.269509118756249	12.3135857385961	1.78637574367833	0.107524243225767	0.999300903283301	-4.33772865627611
UTP3	0.313431452701176	13.4084305578339	1.78614380121809	0.107563714796641	0.999300903283301	-4.33782192834247
CD82	0.290467818608199	15.1510619634251	1.78309768522655	0.10808334510485	0.999300903283301	-4.33904676347854
GTF2H1	0.256592460375799	12.2235185790083	1.78284243732389	0.108126992715618	0.999300903283301	-4.33914938833498
MERTK	0.336639825372103	14.0851302305227	1.78056692210142	0.108516829858612	0.999300903283301	-4.34006421403785
MIF4GD	-0.255381990256449	13.2205945078242	-1.7800983422094	0.108597267536578	0.999300903283301	-4.34025258221549
TAGLN	-0.529904173378092	20.1820201476172	-1.7796546320371	0.108673486893267	0.999300903283301	-4.34043094803383
GOPC	-0.243207556013125	13.3599206140787	-1.77944136976173	0.108710138140395	0.999300903283301	-4.34051667508288
PCDHGA4	-0.354563419369425	12.3474796391375	-1.77847594562065	0.108876199090831	0.999300903283301	-4.34090474219427
HMOX2	-0.323591774235373	16.0494795404963	-1.77772157043117	0.109006121253556	0.999300903283301	-4.34120795941196
UBAP1	-0.25424606213995	12.1787118463627	-1.7771641704471	0.109102211551252	0.999300903283301	-4.34143199466537
TNRC6B	-0.332797559043149	13.1143306604696	-1.77612339278383	0.109281841280046	0.999300903283301	-4.34185029332429
ZNF143	-0.200064905510427	12.3708309716245	-1.77581590693592	0.109334963170811	0.999300903283301	-4.34197386983279
LAMB2	-0.294186772040881	19.9786521831066	-1.77434431449211	0.109589529449641	0.999300903283301	-4.3425652609323
AMOTL1	-0.258826403485074	12.6591242270761	-1.77391558847372	0.109663796523705	0.999300903283301	-4.34273754367356
RASAL1	-0.266061507381174	12.9964043772086	-1.7735970646472	0.109719003701848	0.999300903283301	-4.34286553892306
MYEF2	-0.196069626697676	14.9871441092525	-1.77303104581811	0.109817170630944	0.999300903283301	-4.34309298105706
PHGDH	0.191796272234257	17.5758103804097	1.77207027373674	0.109983987183854	0.999300903283301	-4.34347902772535
TMEM132B	0.411902440643651	13.0396260558667	1.77172330157309	0.110044288698354	0.999300903283301	-4.34361843849743
CDH13	0.491949526148275	13.3131163629358	1.77096970658177	0.110175363940064	0.999300903283301	-4.3439212167636
TUB	0.264105386658299	13.3816738434969	1.77084036040981	0.11019787605147	0.999300903283301	-4.34397318382993
CNTRL	-0.203053832276884	13.1750288474098	-1.79261180917643	0.110592755890231	0.999300903283301	-4.36538300765149
LUC7L	0.388135262539425	15.9792295092532	1.76779830710117	0.11072855909162	0.999300903283301	-4.34519525822946
TRIM4	0.217848383951898	14.3934250221278	1.76454781737723	0.111298212756805	0.999300903283301	-4.34650080171048
ERCC4	0.214275297945498	14.7215556050348	1.76390072428689	0.111411939486588	0.999300903283301	-4.3467606702419
USP54	-0.315116531721776	12.7248849774966	-1.76341593521835	0.111497211563338	0.999300903283301	-4.34695535117844
JPH3	-0.34142778152923	12.2009992844264	-1.78564341187119	0.111777764105973	0.999300903283301	-4.36777571415556
FZD1	-0.202394991025722	12.4607158142337	-1.761221679068	0.111883924924856	0.999300903283301	-4.34783643858684
QRSL1	0.269481277358651	13.0319208850728	1.76020777516774	0.11206303219896	0.999300903283301	-4.34824352014259
SERPINA7	-0.563653265079502	16.1279034325825	-1.75982501887694	0.112130715314673	0.999300903283301	-4.34839718916118
FRMD4A	-0.297053604671451	13.6339530107877	-1.75924297736936	0.112233710511594	0.999300903283301	-4.34863085950918
UBP1	0.195866329927625	12.8581476116996	1.7590506125932	0.112267769625333	0.999300903283301	-4.3487080855313
ATP6V0A1	-0.2353217665313	14.0917308016537	-1.75854650885679	0.112357068881561	0.999300903283301	-4.34891045622727
SNW1	-0.148709636720698	14.5707527671978	-1.75674843137075	0.112676122665942	0.999300903283301	-4.34963223070291
NDUFAF1	-0.251985391537698	14.4953942930461	-1.75655323033985	0.112710809701372	0.999300903283301	-4.34971058180318
GTF2A2	-0.23404949433705	14.6494067356179	-1.75622531811026	0.112769101561783	0.999300903283301	-4.34984219900664
CLEC16A	-0.300011591750724	11.3750866744112	-1.75572366261749	0.112858332995056	0.999300903283301	-4.35004354731402
ZBTB1	0.341042223471474	12.2253221653575	1.75552564263847	0.112893573509969	0.999300903283301	-4.35012302418143
LYRM9	-0.439678402996924	12.9058242160003	-1.75392020518492	0.113179659179237	0.999300903283301	-4.35076733800248
RAB33A	0.277239958042472	13.1060088734265	1.75385440693578	0.113191398541264	0.999300903283301	-4.35079374339575
BOLA1	-0.382298795764747	12.6870031300713	-1.75361663231539	0.113233830342347	0.999300903283301	-4.35088916332743
ACAD11	0.186052740015526	13.3755160235497	1.75296907069652	0.113349464588846	0.999300903283301	-4.35114902424816
MAP4K2	-0.263845707104378	14.4946798139771	-1.7524580597453	0.113440791999904	0.999300903283301	-4.3513540800465
MAP3K7	-0.371399586886927	11.513717778557	-1.75089642733756	0.113720306061252	0.999300903283301	-4.35198067690854
PRSS1	0.930117887620877	13.8504568201999	1.74996344692199	0.113887601473136	0.999300903283301	-4.35235499655127
APOC1	-0.513070313378124	14.7163451906901	-1.74702864782899	0.114415328475619	0.999300903283301	-4.35353229556446
CRTC2	-0.336397281964125	12.7896162146832	-1.74476981175332	0.114823038729027	0.999300903283301	-4.35443825586809
PFKP	-0.199140209181852	17.8134288068555	-1.74449512929153	0.114872708866363	0.999300903283301	-4.3545484133361
TBC1D4	0.359064819637775	13.3794516241854	1.74274183983435	0.11519021815291	0.999300903283301	-4.35525149077056
PSTPIP1	0.615599623011601	12.99993869482	1.742700819045	0.115197656412355	0.999300903283301	-4.35526793917593
AVEN	-0.192364128722803	12.8587914086158	-1.74142091712148	0.115429961968055	0.999300903283301	-4.35578112474435
PLS3	-0.269430676619596	16.8269612647513	-1.7405231487309	0.115593166451569	0.999300903283301	-4.35614106095476
RAB22A	-0.178115358348773	14.5454090564304	-1.73949141783089	0.115780986040857	0.999300903283301	-4.35655467482679
PYCR1	0.368287412049412	10.9645040140856	1.76130122240959	0.116011556790197	0.999300903283301	-4.37613361453214
KIF1B	-0.4138706356038	11.2524039284631	-1.73809922138109	0.116034870946771	0.999300903283301	-4.35711274392805
ITM2B	-0.218763079245775	15.0187543893716	-1.73678015700238	0.116275891584299	0.999300903283301	-4.35764144111676
TYMP	0.525704978287679	16.1963911412769	1.73533307372389	0.116540833433088	0.999300903283301	-4.35822138602302
PEAK1	-0.287619104534576	13.8515780987971	-1.73527109566271	0.116552193183218	0.999300903283301	-4.35824622335676
SMYD2	0.344016672646426	11.3396134508084	1.73463891710373	0.11666812122091	0.999300903283301	-4.35849955802845
TDRP	-0.329310111366276	12.4732167194304	-1.73355860370464	0.116866472964045	0.999300903283301	-4.35893244511631
ENDOG	0.257861152003947	13.5038542599285	1.73297142280891	0.116974412715234	0.999300903283301	-4.35916771559563
RAPH1	-0.555282389886552	14.3707219205581	-1.73228737908762	0.117100274007695	0.999300903283301	-4.35944178269294
UBXN4	0.174975052251451	16.2664614645983	1.73115535751642	0.117308834809784	0.999300903283301	-4.35989530167571
ADAM10	0.215677069639373	17.0198379702289	1.73091152579359	0.11735380239978	0.999300903283301	-4.35999298184953
DDR2	0.157933078430553	13.8757170191528	1.73025745280092	0.11747450514915	0.999300903283301	-4.36025499696508
TSPAN8	-0.339039527381104	19.6442305785529	-1.72977478333365	0.117563650177714	0.999300903283301	-4.3604483404462
PPP1R14B	-0.465192140078347	11.1809068768208	-1.72812633625635	0.117868573272033	0.999300903283301	-4.36110860231373
NRAS	0.259240468210226	14.9804846104361	1.72723590549483	0.118033583502091	0.999300903283301	-4.36146521371224
S100A10	-0.332759569449067	20.1949062549647	-1.72572909911481	0.118313300607016	0.999300903283301	-4.36206861829036
EPHB1	-0.243387691716952	13.0681288243146	-1.72478670454227	0.118488551858452	0.999300903283301	-4.36244596343437
TSEN34	-0.245165334954375	11.9545441144438	-1.72259266600251	0.118897486878459	0.999300903283301	-4.36332436253937
RPA3	-0.194912080222828	16.2435789026752	-1.7221399684903	0.118982023716017	0.999300903283301	-4.36350558255008
MAN2A2	-0.198163675125752	13.6203913118755	-1.72211401654786	0.118986871658443	0.999300903283301	-4.36351597119492
RRP7A	0.262545075760576	12.7899771680965	1.72073899892191	0.119243990562759	0.999300903283301	-4.36406636155487
SCAF1	-0.213644981206954	13.4277207795048	-1.71819893061176	0.1197203064841	0.999300903283301	-4.36508292245481
NLGN2	0.406864079477273	15.5125372411017	1.71471265785639	0.120376895533435	0.999300903283301	-4.36647779010307
LUZP1	-0.175339440614449	13.9902102793993	-1.71325959136855	0.120651532550237	0.999300903283301	-4.36705903667745
PTPN2	0.363560802987999	11.7703757797071	1.71289538324832	0.120720459657907	0.999300903283301	-4.36720471287884
UQCR10	-0.262642454357424	15.0676414165988	-1.7128089076896	0.120736830626358	0.999300903283301	-4.36723930071694
RASA3	0.196103465199197	14.1456472576774	1.71268677075513	0.120759956229765	0.999300903283301	-4.3672881516555
UNK	-0.188769145365201	13.218470176795	-1.7126374578935	0.120769294355862	0.999300903283301	-4.36730787509693
HIRIP3	0.254990402194746	13.4182379731379	1.71249810275859	0.120795686905351	0.999300903283301	-4.36736361185619
BORCS6	-0.226297371300479	14.6856525138939	-1.71235200408379	0.120823362290004	0.999300903283301	-4.36742204501099
EML5	0.178334941216498	17.9345246598256	1.71075295513279	0.1211266489968	0.999300903283301	-4.36806154416269
COL3A1	0.507530790908625	13.8369505863102	1.70899619099156	0.121460652532614	0.999300903283301	-4.36876400843272
LPIN3	0.45261651197738	11.5589293264533	1.73076062743337	0.121535917566742	0.999300903283301	-4.38661610641215
SCLY	0.324053298411254	14.3326554936873	1.70781446255598	0.121685801889515	0.999300903283301	-4.36923647266061
MARS2	0.326057599981723	11.4425960834467	1.70670238689632	0.121898029407665	0.999300903283301	-4.3696810412426
ATG101	0.282293707981225	13.7411778185318	1.70629241755937	0.121976352994163	0.999300903283301	-4.36984492072871
MMTAG2	-0.250648168696202	12.2581585849779	-1.70590928476395	0.122049591148893	0.999300903283301	-4.36999806692894
RASA4	0.532198127341026	13.2427045707786	1.70416939548039	0.122382687954995	0.999300903283301	-4.37069346683233
SH3BP2	0.2559975689522	13.5519038334195	1.70387306364659	0.122439502635854	0.999300903283301	-4.37081189337448
ARFRP1	-0.297320094809399	14.0876604221391	-1.70371181225061	0.122470428943888	0.999300903283301	-4.37087633473291
DGUOK	-0.295968198958928	15.4879515603303	-1.70342767040275	0.122524941723614	0.999300903283301	-4.37098988472535
COMTD1	-0.309339459689228	11.2530644612804	-1.70295132390447	0.122616378861659	0.999300903283301	-4.37118023740296
CYB5B	-0.310115251707803	15.9960085880665	-1.70248475852184	0.122705998950875	0.999300903283301	-4.3713666729727
APIP	-0.437900293343251	14.4218395941334	-1.70202539338448	0.122794294493962	0.999300903283301	-4.37155022316759
EPC2	0.289430250190502	12.2000641557358	1.70141921608715	0.122910898016623	0.999300903283301	-4.37179242311754
DLD	-0.288670127828373	13.933889175723	-1.70070939490679	0.123047567010666	0.999300903283301	-4.37207601613955
PLCG1	-0.18113031716325	15.6757990305976	-1.70003464751903	0.123177611668041	0.999300903283301	-4.37234557800462
PPCS	0.174362794495922	14.6290510280477	1.69813413285321	0.12354457498593	0.999300903283301	-4.37310473844885
CCDC91	-0.217190976268402	13.4863364189395	-1.69777800720785	0.12361344899591	0.999300903283301	-4.37324697697588
ITGB4	-0.40399880495508	16.5145731016294	-1.69698163623493	0.123767592550026	0.999300903283301	-4.37356503371096
TRIM65	-0.247579108174374	13.4225024248516	-1.69690996792262	0.1237814730964	0.999300903283301	-4.37359365555537
AMIGO1	-0.246771932034051	13.6956653562392	-1.69642808721405	0.123874839524452	0.999300903283301	-4.37378609673225
CX3CR1	-0.543708290649526	11.0194571713763	-1.69578722029622	0.123999109868971	0.999300903283301	-4.37404201540723
SMG9	-0.15739736941025	13.1730545791853	-1.69347577424783	0.124448268247725	0.999300903283301	-4.37496491299331
BBS7	0.180576669842599	13.5901893920753	1.69310997329032	0.124519486397672	0.999300903283301	-4.37511094763067
ARL6IP5	-0.159859609401074	19.3948424999269	-1.69086017011237	0.124958321469864	0.999300903283301	-4.376008991862
EDIL3	-0.406140262861626	14.8214034224878	-1.68946735438435	0.125230703849186	0.999300903283301	-4.37656485230632
SAMSN1	0.434916080454977	12.4950344442721	1.68933004658169	0.125257585405927	0.999300903283301	-4.37661964631126
MRPL43	-0.350694062122303	13.7643740637874	-1.68920823481938	0.125281437618306	0.999300903283301	-4.37666825582006
OCLN	-0.557918953175502	14.6936439533401	-1.68832828159049	0.125453866195375	0.999300903283301	-4.37701938671854
AARS2	-0.197756837746301	14.8326118245557	-1.6852896608693	0.126050955513296	0.999300903283301	-4.37823165059082
C5orf24	-0.397365691061628	12.8491736560461	-1.68353032325085	0.12639784882034	0.999300903283301	-4.37893336454573
LCMT1	-0.203208398483227	15.2408324953111	-1.68256445664093	0.126588661086662	0.999300903283301	-4.37931854580921
EPHB2	-0.197630308755624	13.6662095012753	-1.6817509803206	0.126749571413506	0.999300903283301	-4.37964292396092
NIPSNAP1	-0.299872603252897	16.8768600014935	-1.68111610326783	0.126875283228885	0.999300903283301	-4.37989606499089
TMEM179	-0.353754386588573	11.5020481588146	-1.68029563839396	0.127037911482944	0.999300903283301	-4.38022317877958
FZD7	0.258377760646802	13.4807037016431	1.67997119761277	0.12710227281148	0.999300903283301	-4.38035252311976
TBC1D14	-0.324557290570873	10.7019432793525	-1.67850019560263	0.127394457349539	0.999300903283301	-4.38093890824783
GLIPR2	0.313786524494923	16.6641150826434	1.67783483407354	0.12752681864267	0.999300903283301	-4.38120411026521
GSTO1	0.301449953225795	19.4995554038682	1.67736214534381	0.127620927333456	0.999300903283301	-4.3813925043866
HSF1	-0.284643242829027	13.6348365756188	-1.67637803923358	0.12781705816732	0.999300903283301	-4.38178469690144
CFHR3	-1.1488911499283	14.0725322776376	-1.69697513930815	0.127932396387272	0.999300903283301	-4.39820223655052
EEF1AKNMT	-0.211369575922324	12.7532868146435	-1.67406775197405	0.128278573400872	0.999300903283301	-4.38270524048097
ARHGEF16	-0.357614179268403	14.4250959195985	-1.6730270484547	0.128486964834349	0.999300903283301	-4.38311983588143
OCIAD2	-0.306176665091899	15.036100624047	-1.67185721391305	0.12872158123123	0.999300903283301	-4.38358581680864
ASCC2	0.212135759908723	14.1502371392989	1.67157681277419	0.128777875003232	0.999300903283301	-4.38369750006517
TAF4	-0.220305431799847	13.3527564625674	-1.67066388816984	0.128961310337024	0.999300903283301	-4.3840610917709
MX1	-0.499394155416368	18.6263340304156	-1.6696959644133	0.1291560562269	0.999300903283301	-4.3844465470187
COX5B	-0.267674457424171	18.7379248790219	-1.6694045846213	0.129214734073581	0.999300903283301	-4.38456257458337
DGKA	0.167901971410625	14.4580441034163	1.66931539380698	0.129232700098174	0.999300903283301	-4.38459808963653
DYNLL2	-0.185025194106551	17.0594750388136	-1.66930490371986	0.129234813303188	0.999300903283301	-4.38460226667975
MEPCE	-0.164920552598126	14.5492014677412	-1.66919894989786	0.129256159229177	0.999300903283301	-4.38464445610612
FAM184A	-0.155683878185974	14.9472492990475	-1.66705326836734	0.129689127983459	0.999300903283301	-4.38549872845544
CKMT1A	-0.29888472221695	19.1154760717217	-1.66696651705474	0.129706660887562	0.999300903283301	-4.38553326282318
SERPINA6	-0.543695515271772	17.8330641489368	-1.6666185627003	0.129777005972401	0.999300903283301	-4.38567177464927
EXTL3	-0.222927582375625	13.6116585007674	-1.66659183905455	0.129782410060175	0.999300903283301	-4.38568241242683
OVCA2	0.26324389885405	12.7837931124026	1.66625012833883	0.129851529239409	0.999300903283301	-4.38581843298806
SLC25A15	0.267392441712676	11.5950453142517	1.66255372437337	0.130601356025614	0.999300903283301	-4.38728946984786
LARP4B	-0.173551407795028	14.6172928532337	-1.66255197956486	0.130601710892017	0.999300903283301	-4.38729016406935
BAZ1B	0.167772852101949	12.2995860703572	1.66236891514489	0.130638948159995	0.999300903283301	-4.38736300064335
ATP1B1	-0.194253457848777	19.6022093147836	-1.66124730221364	0.130867306826841	0.999300903283301	-4.38780922698782
DYNLL1	-0.227465059531323	19.2486996272386	-1.66113221403331	0.130890759093402	0.999300903283301	-4.38785501072352
AVL9	0.186720056673005	13.1228450067574	1.66076423826901	0.130965769511819	0.999300903283301	-4.38800139259915
STING1	0.413374897648097	16.2316964360026	1.66003400614588	0.131114740039125	0.999300903283301	-4.38829186224761
MRC2	-0.253577498013572	14.7538652006976	-1.65930089432305	0.131264452741712	0.999300903283301	-4.38858345201584
NTAN1	-0.223966695571425	13.6238930647069	-1.65827937170963	0.13147332207023	0.999300903283301	-4.38898971250563
IGSF11	-0.41507381623615	14.441324261952	-1.6563956034899	0.131859284562755	0.999300903283301	-4.38973875834628
RAD21L1	0.518843288576853	11.4883687301253	1.65616583226811	0.131906432316747	0.999300903283301	-4.38983011101869
OMD	0.666572765129599	14.4022144955263	1.65528449585917	0.132087419404499	0.999300903283301	-4.39018049006831
NBR1	0.306040162228925	11.9831852039008	1.65465668278077	0.132216481463718	0.999300903283301	-4.39043005698204
CLN6	0.233758515839176	13.2441768256848	1.65415785385607	0.132319109248404	0.999300903283301	-4.39062833679521
COL5A1	0.391562684181096	17.0555341061225	1.65356497965255	0.132441179606853	0.999300903283301	-4.39086398302763
KCNA2	0.5078279717724	11.3747726536944	1.67362425663251	0.132534326634122	0.999300903283301	-4.40620042137855
FASN	-0.233680225521358	18.4169631538052	-1.65234507959438	0.132692673234217	0.999300903283301	-4.39134879574434
ECHDC2	-0.197364945372724	15.978281054391	-1.65190062303356	0.13278440958668	0.999300903283301	-4.39152541362772
NFIA	-0.266681508581426	15.5525114893502	-1.65160529342335	0.132845397747356	0.999300903283301	-4.3916427661846
CRNKL1	-0.512008885305249	11.840057448018	-1.65133804726636	0.132900608308501	0.999300903283301	-4.39174895577886
MBL2	-0.533137269814118	13.2869580241917	-1.67035006208569	0.13319169219565	0.999300903283301	-4.40732112238286
RALBP1	0.176329729501846	14.2415352768365	1.64860249095395	0.133466945592214	0.999300903283301	-4.39283571997264
MPV17L2	-0.423859845832997	12.5645346571126	-1.64836373776505	0.133516477825353	0.999300903283301	-4.39293055273423
RSRC1	-0.225086419656648	12.1027339220913	-1.64834386252506	0.133520601934644	0.999300903283301	-4.39293844705143
PTPRO	0.472672390510503	12.6324664066031	1.64817627832285	0.133555380219692	0.999300903283301	-4.39300500963536
ASH2L	0.189640363441574	13.1607332295762	1.64806644696827	0.133578177667025	0.999300903283301	-4.3930486326719
COL28A1	0.5430891709942	20.1212945001786	1.64601669736173	0.134004286735385	0.999300903283301	-4.393862645871
ABCC4	0.317502692795024	13.9694130500202	1.64492021053985	0.134232733164073	0.999300903283301	-4.3942980051561
CMTM3	0.314942222608325	14.8269708540154	1.64333873547371	0.134562844913661	0.999300903283301	-4.39492582182589
OGFOD3	-0.24713964063775	13.253853244608	-1.64083794574967	0.135086350868386	0.999300903283301	-4.39591833020985
CLDN5	-0.190597073079598	13.3073205307875	-1.64078494938948	0.135097464837652	0.999300903283301	-4.39593935984014
SASH1	-0.2506547398738	14.1389945103586	-1.64061259818114	0.135133614662199	0.999300903283301	-4.39600774999723
MAPKAPK3	0.297371895019801	13.0093305017922	1.64049143283048	0.135159033740474	0.999300903283301	-4.39605582833775
SEC31B	-0.302855272217897	16.7523885327832	-1.65915725018567	0.135461675482021	0.999300903283301	-4.4111505948278
ITFG2	-0.173855927468576	13.047461249344	-1.63874034828062	0.135526874039878	0.999300903283301	-4.39675057330669
SAT2	-0.964570188529898	13.7962297184696	-1.63792032227538	0.135699443230989	0.999300903283301	-4.39707586519179
EMB	0.266534158918526	14.6680803606069	1.63714068465512	0.135863697146795	0.999300903283301	-4.39738510326157
ACOX2	0.186088717518773	13.8439344523961	1.63656356673434	0.135985399985213	0.999300903283301	-4.39761399286783
ACOT9	-0.1736432355377	16.3159736688613	-1.6364632413769	0.136006566684467	0.999300903283301	-4.39765378093912
CCSER2	-0.283158516641601	13.233062629881	-1.63576892035255	0.136153136552655	0.999300903283301	-4.39792912756488
COPS8	-0.206077505415951	13.456718817762	-1.63499164024153	0.136317388267231	0.999300903283301	-4.39823734330522
TUBB3	-0.236973981745678	18.5421999322928	-1.63485283583516	0.136346738692954	0.999300903283301	-4.39829238023429
HMGN4	-0.399658891574624	16.8780923081164	-1.63455374771777	0.136410000788086	0.999300903283301	-4.39841096734772
PPP2R5C	0.270686240807576	11.5940373041095	1.63356385185234	0.136619569357738	0.999300903283301	-4.39880342308497
MACROH2A2	-0.181578994168504	16.4389701580617	-1.63308997897284	0.136719994800645	0.999300903283301	-4.39899127720146
RAB6B	-0.223348090757503	14.1485105549848	-1.63279516941623	0.136782505915991	0.999300903283301	-4.39910814050193
SHANK3	-0.20102725286465	12.0784312539125	-1.63120197674122	0.137120771769524	0.999300903283301	-4.39973960655743
PQBP1	-0.287478810340625	14.4417400930861	-1.6306551458383	0.137237048648503	0.999300903283301	-4.39995631325928
PBLD	0.317449098502751	13.5196625120137	1.63017467906901	0.137339287476569	0.999300903283301	-4.40014670696157
IFT74	0.202965007420548	12.3196921445448	1.62983595395367	0.13741140633012	0.999300903283301	-4.40028092552918
ZCRB1	-0.207029017691902	11.3611080448415	-1.62941677878416	0.13750070134676	0.999300903283301	-4.40044701361736
BASP1	-0.32055186670005	16.3334580070811	-1.62886872776921	0.13761752922079	0.999300903283301	-4.40066415143143
TFPT	-0.295347134681478	11.9511245095122	-1.62789780277115	0.137824720992461	0.999300903283301	-4.4010487922248
C7	-0.527254221704275	17.1227482124425	-1.62675069382743	0.13806987249115	0.999300903283301	-4.40150316427369
ANAPC10	0.198523471046075	13.1990429977684	1.6264861975992	0.138126454424969	0.999300903283301	-4.40160792162048
OLFML2A	-0.453932300351726	16.1691035416334	-1.62554309367619	0.138328376744327	0.999300903283301	-4.40198141987017
SNCA	-0.485674201314904	16.6516999944405	-1.6249087808988	0.138464335374607	0.999300903283301	-4.40223260004227
MLST8	-0.177668511735277	14.1564160314582	-1.62420605892673	0.138615097547537	0.999300903283301	-4.40251084375532
AKT1	0.234999884634627	12.9655598644336	1.62418945668514	0.138618661186591	0.999300903283301	-4.40251741710841
TRIM24	0.203153042148154	12.8920488691064	1.62348258567321	0.13877046634723	0.999300903283301	-4.40279727569946
DOCK10	0.199534669969099	13.7053550146525	1.62278607544554	0.138920193068598	0.999300903283301	-4.40307300548141
ATP5PB	-0.216720293416373	17.6763559874266	-1.62140524919211	0.139217455808717	0.999300903283301	-4.40361955860451
NELFB	-0.249822600032473	11.6199961470436	-1.62121669594615	0.139258091803472	0.999300903283301	-4.40369418281395
LACTB	0.182091838721252	14.4853109160656	1.62078990558654	0.139350110884079	0.999300903283301	-4.40386308746644
MON1A	0.209854690850023	16.7534597441802	1.62049640730711	0.139413423027115	0.999300903283301	-4.40397923517161
KANK3	-0.224187606585621	14.1062559934488	-1.62046926459324	0.139419279441936	0.999300903283301	-4.40398997626684
APOE	-0.471008727417303	19.7169043343834	-1.6193598349113	0.139658843995638	0.999300903283301	-4.40442897206531
CATIP	-0.219181876442249	13.3117596040803	-1.61863717198128	0.139815091540703	0.999300903283301	-4.40471488925198
FARP1	0.289590863135899	12.424138136885	1.61855717659996	0.13983239708543	0.999300903283301	-4.40474653714179
LHFPL6	0.290603919670801	14.7815469212289	1.61738083826362	0.140087099376243	0.999300903283301	-4.40521188040334
CHD1L	0.183359769727325	12.1465648023943	1.61652536651521	0.140272589574987	0.999300903283301	-4.40555024439737
LDB2	0.199909005357373	11.9678948188632	1.61502955979164	0.140597453819951	0.999300903283301	-4.40614178021828
HHATL	-0.398435383334096	11.7502691392774	-1.63441360323654	0.140606785641057	0.999300903283301	-4.41960625533051
ADGRA2	-0.341935509348701	13.2139324017716	-1.61482799646823	0.140641281758678	0.999300903283301	-4.40622148131046
SCRN1	-0.223999140874199	17.4479254891932	-1.61471757776923	0.140665296419913	0.999300903283301	-4.4062651415043
SRBD1	0.175486659090925	13.951175855318	1.61360124544632	0.140908291867731	0.999300903283301	-4.40670650682723
DVL2	-0.173931934213751	13.6742586350477	-1.61072644228931	0.141535798985633	0.999300903283301	-4.40784279234062
NDUFS4	-0.177872199549125	15.6193330774225	-1.60991233093887	0.141713958014969	0.999300903283301	-4.40816448902002
ALDH1B1	0.238954088603601	15.119513081349	1.60976890071114	0.141745366982886	0.999300903283301	-4.40822116160778
GIMAP1	-0.224883177527573	15.5477369320245	-1.60954552611964	0.141794294979283	0.999300903283301	-4.40830941968451
NPNT	0.249053806480124	12.9051235931347	1.60934974274122	0.141837191883288	0.999300903283301	-4.40838677375356
PPP1R14A	-0.532086470876573	13.091549924704	-1.60907157841021	0.141898158846361	0.999300903283301	-4.4084966727394
BNIP3L	-0.35562107472775	13.208791825793	-1.60658886647533	0.142443354447557	0.999300903283301	-4.40947735943136
SLC16A1	0.154248228350248	15.2618463486661	1.60589739197012	0.142595534922249	0.999300903283301	-4.40975043204984
TMEM35A	-0.443735898300702	14.8784058958171	-1.60276027929042	0.143287790722117	0.999300903283301	-4.41098896659802
FGD5	-0.490952798035122	15.5384909741783	-1.60225993617356	0.143398478418414	0.999300903283301	-4.41118644858832
FPR1	0.695450655873499	14.0171058137269	1.60056932624592	0.143773049488098	0.999300903283301	-4.41185361037355
PDE1B	0.278059110945623	11.9249512717436	1.60018156039626	0.143859086540432	0.999300903283301	-4.41200660950085
DGLUCY	1.2583063198109	15.5833405748709	1.59947106668378	0.144016850028766	0.999300903283301	-4.41228692259795
OGFOD1	-0.222907339301972	12.3552332734377	-1.59911602305571	0.14409574482537	0.999300903283301	-4.41242698760411
RNF25	-0.156936173552451	13.4062155380712	-1.59909927784391	0.144099466762693	0.999300903283301	-4.41243359341685
EPPK1	-0.429166415549147	15.8217871334762	-1.59891679673258	0.144140032205537	0.999300903283301	-4.41250557923252
ATXN1	0.31808936113816	11.9781087816364	1.61730609400732	0.144268232120713	0.999300903283301	-4.42544314560093
DNAJC28	0.590028655945043	10.9332368953552	1.61713384281492	0.144305537885291	0.999300903283301	-4.42550187332255
LPIN2	-0.419001432432227	12.6126939648551	-1.59728615432107	0.144502978264896	0.999300903283301	-4.41314875184348
PSMA4	0.375837635923197	18.0750076102271	1.59655920493732	0.144665045731562	0.999300903283301	-4.41343542989692
UBAP2L	-0.553755516334327	14.0400429836904	-1.59653417304945	0.144670629291012	0.999300903283301	-4.41344530084245
QKI	-0.306935744904775	13.9093183260629	-1.59545790275193	0.144910882769168	0.999300903283301	-4.41386967568292
MRI1	-0.997059866740525	14.4041302718765	-1.59532496554215	0.144940582871894	0.999300903283301	-4.41392208811096
DHH	-0.2514850629123	13.7777963216922	-1.59489858064817	0.145035880289052	0.999300903283301	-4.41409018928022
TAB3	-0.145505086653447	12.6009330590507	-1.59378939443992	0.145284047695976	0.999300903283301	-4.41452743108323
TCF25	-0.15588391349015	14.0539149257863	-1.5931212572829	0.145433719237976	0.999300903283301	-4.41479077471898
SLC1A4	-0.2747847533069	17.8307998230502	-1.59276418361066	0.145513765121672	0.999300903283301	-4.41493150265689
HPS4	-0.225027186664526	11.4956127759685	-1.59185943200352	0.145716761849989	0.999300903283301	-4.41528804329485
GNAO1	-0.277280454714001	15.0957133598502	-1.59088490763637	0.14593569721171	0.999300903283301	-4.41567202313885
ARG2	-0.414243140429878	13.5726250812317	-1.59037426360921	0.146050535488964	0.999300903283301	-4.4158732024399
RAP1GAP2	-0.240623352943151	12.960321966116	-1.58922603606026	0.1463090551368	0.999300903283301	-4.41632551245538
PPP1CA	-0.33269211247625	16.0590966670724	-1.58860764858346	0.146448452814366	0.999300903283301	-4.4165690737496
TSC1	0.193733388279702	13.6812984606481	1.58850516727235	0.14647156576771	0.999300903283301	-4.41660943526405
SLIT3	0.314795089927026	12.3945520676323	1.58714918207161	0.14677769340963	0.999300903283301	-4.4171434182451
ELAVL4	-0.319852740520547	15.938084753728	-1.58416561287351	0.147453282810505	0.999300903283301	-4.41831793188681
RPL29	-0.567670364963224	16.9949181759223	-1.58387876675911	0.147518381719833	0.999300903283301	-4.41843082224385
SHARPIN	-0.304195805411	11.4216513975537	-1.58384060113649	0.147527045237746	0.999300903283301	-4.41844584220625
ERF	-0.237891528011177	13.0035701975617	-1.5834719895287	0.147610742753117	0.999300903283301	-4.41859090339907
HBG2	0.740162896607151	14.0894645207217	1.58332056644941	0.147645137420201	0.999300903283301	-4.41865049102354
INSR	-0.570397131071172	12.6809842999193	-1.58209900522061	0.147922868665771	0.999300903283301	-4.41913114328036
ME2	0.219937368373252	16.7371824202563	1.58207944906409	0.147927318705522	0.999300903283301	-4.41913883734016
POLG	-0.175921496959075	12.9343457645092	-1.58112357513825	0.148144975628226	0.999300903283301	-4.41951488097274
SVEP1	0.319329231439424	12.9238648296667	1.57963747942948	0.148483935373447	0.999300903283301	-4.42009939906493
SHMT1	0.308056919848624	16.1868917789888	1.57946901895483	0.148522402820187	0.999300903283301	-4.42016564976051
RCAN1	0.167325768934797	13.9383889257244	1.57845226939116	0.148754763787449	0.999300903283301	-4.42056546946683
S100A4	-0.496573362989224	17.9743810465075	-1.57842184543326	0.14876172167508	0.999300903283301	-4.42057743214871
PCM1	-0.133241246638852	14.3895729234418	-1.57839404801649	0.148768079133276	0.999300903283301	-4.42058836202386
AHSG	-0.6044113492216	18.3404140507749	-1.57775576025418	0.148914126715926	0.999300903283301	-4.42083932142422
PRDX5	-0.198629572420103	19.4828676740403	-1.57669434041427	0.149157275546778	0.999300903283301	-4.42125658767714
CEP290	-0.187471995228503	16.8874717905264	-1.57658885514524	0.149181459362779	0.999300903283301	-4.42129805213418
SEPHS2	-0.201039249135723	12.698194873175	-1.57579385999463	0.149363834676085	0.999300903283301	-4.42161052783111
S100A13	-0.303193199858725	17.1875549043556	-1.57521567603324	0.149496597667379	0.999300903283301	-4.42183775921212
TF	-0.471128022461421	21.742083136688	-1.57389673515438	0.149799848379273	0.999300903283301	-4.42235603270276
UBXN2A	-0.412258462295002	10.4329368651673	-1.59210546869077	0.14982067366786	0.999300903283301	-4.43402525949101
EWSR1	-0.270177571800598	18.2293791257939	-1.57366324625258	0.149853589323046	0.999300903283301	-4.42244776951196
MRPL12	-0.379872173775624	14.4442483191761	-1.5732514601325	0.149948409987074	0.999300903283301	-4.4226095498154
RTN4IP1	-0.254681651340752	13.3414902828635	-1.57293114566378	0.150022204814547	0.999300903283301	-4.42273538551469
TJP2	-0.171648852693826	15.7071677204739	-1.57288423725274	0.150033014410541	0.999300903283301	-4.42275381294011
SYNM	-0.225157486704623	16.103107860384	-1.57245887425804	0.150131067008671	0.999300903283301	-4.4229209052389
HNRNPR	-0.156229446039024	14.4862453922446	-1.57240966286688	0.150142414670067	0.999300903283301	-4.42294023582694
SLC23A3	-0.236656994729175	16.0010728230776	-1.57221251031915	0.150187883783222	0.999300903283301	-4.42301767716105
PPIL3	-0.740756462680272	14.5540711902865	-1.57215888927151	0.150200252483248	0.999300903283301	-4.42303873901381
TNXB	0.482184782397773	18.6909563327917	1.57203919572357	0.150227865325291	0.999300903283301	-4.42308575284981
GZMK	0.4609605864344	14.18819120119	1.57092564422052	0.150484974674704	0.999300903283301	-4.423523093803
ERFL	0.88257654390665	14.386772982551	1.56894401341827	0.150943487521852	0.999300903283301	-4.42430116429302
CEND1	-0.4325521085464	16.4817844382392	-1.56894028742041	0.150944350822058	0.999300903283301	-4.42430262702799
CSNK1A1	0.17810207625195	15.5819245795371	1.56835544890326	0.151079910414586	0.999300903283301	-4.42453220872259
SNX24	0.271574023131373	11.7041434659981	1.56784888527202	0.151197414460513	0.999300903283301	-4.42473104467285
RNF114	-0.40834787663775	13.4539661344529	-1.56773084041906	0.151224808215196	0.999300903283301	-4.42477737707448
TMEM38A	-0.261487463504073	15.2759645108017	-1.56740359353269	0.151300773016483	0.999300903283301	-4.42490581602868
PNMA8B	-0.2924609711202	11.4867466808459	-1.56732811234125	0.151318299522201	0.999300903283301	-4.42493544011982
PCTP	0.178029378105975	14.8659417819439	1.56655479204286	0.151497966513689	0.999300903283301	-4.42523892296598
COMMD8	-0.2573928441169	13.6009690788713	-1.56524743302875	0.151802140471213	0.999300903283301	-4.42575189309072
C3	-0.738592419564654	21.4728418579871	-1.56478860997735	0.151909020600313	0.999300903283301	-4.42593189471713
PACSIN3	-0.201650175266698	15.6622289913483	-1.56441623529026	0.151995812406278	0.999300903283301	-4.42607797116901
ASNS	0.180860522297323	16.1664098786113	1.56305520598797	0.152313412577141	0.999300903283301	-4.42661180050057
TMEM109	-0.193339065925645	18.0238173519109	-1.56195318757091	0.152571004990901	0.999300903283301	-4.42704394700075
CD163	0.509669737665078	16.8641501057014	1.56184206650715	0.152597000629395	0.999300903283301	-4.42708751751547
PCOLCE	0.505683550750252	16.3502996654673	1.56137968240337	0.15270521305136	0.999300903283301	-4.42726880903131
UBE2A	-0.211942106819398	14.3231348865412	-1.56112988734612	0.152763701390279	0.999300903283301	-4.42736674256706
SPATS2L	-0.355638803920977	13.6218062384267	-1.56039523766603	0.152935831833735	0.999300903283301	-4.42765474125959
DVL1	0.464705632843934	8.82985894297048	1.57825184917196	0.152955243422485	0.999300903283301	-4.43873400788519
TRIQK	-0.177275370041304	16.1229685409771	-1.56028143313274	0.152962511998537	0.999300903283301	-4.42769935180518
MAGOH	0.287897966948449	14.4834280496304	1.56017719989104	0.152986951921456	0.999300903283301	-4.42774020969385
ABCA6	-0.197361811786374	15.4056479317671	-1.55906821746576	0.153247194236633	0.999300903283301	-4.42817486812365
PIEZO1	0.192491070058677	12.8278845382017	1.55895062475563	0.153274812548615	0.999300903283301	-4.42822095285166
ENOSF1	-0.427034551197575	13.0758738406457	-1.55848634997027	0.153383897351092	0.999300903283301	-4.42840289339063
PGRMC2	-0.169366238662521	15.5498095146357	-1.55774561701806	0.153558081177131	0.999300903283301	-4.42869314183228
MBLAC1	-0.211232359002249	12.9387427177158	-1.55608405247204	0.153949439801929	0.999300903283301	-4.42934407012884
FKBP10	0.277235287658552	16.2264499196011	1.55525943043369	0.154143997566601	0.999300903283301	-4.42966704966058
CALHM2	0.248771988830727	14.5318987481412	1.55216667057035	0.154875640236713	0.999300903283301	-4.4308779663353
N4BP2L1	0.276494325361501	12.5307692977231	1.55187130035122	0.154945676185132	0.999300903283301	-4.43099357826873
NXT2	-0.270438376833276	11.584991724179	-1.55113887807442	0.155119464115354	0.999300903283301	-4.43128023176841
FNDC3A	0.338295309224653	13.1919258537436	1.55060063759236	0.155247287366661	0.999300903283301	-4.4314908627281
SPON1	0.204970617039477	15.5379111449859	1.55052013765807	0.155266412823011	0.999300903283301	-4.43152236320002
GTF3C3	0.156642717865456	14.0309295505219	1.54976744865846	0.155445340683068	0.999300903283301	-4.43181687609421
DHX40	-0.236280404752524	11.6265287783196	-1.54938605632227	0.155536074518659	0.999300903283301	-4.43196609230744
MLH1	0.146995315450875	12.1604000002322	1.54930883942239	0.155554450269082	0.999300903283301	-4.43199630144429
MRGPRE	-0.378698335062598	12.9501695653918	-1.54924934989593	0.155568608650192	0.999300903283301	-4.43201957491051
COL5A2	0.385988722095377	16.1433276477158	1.54888375993737	0.155655643433292	0.999300903283301	-4.43216259532198
MBNL1	-0.344567588242626	10.7599323529231	-1.54694171957885	0.156118704295799	0.999300903283301	-4.43292217023629
PRRC2B	-0.291636499640674	12.086873376383	-1.54640272167981	0.156247439941064	0.999300903283301	-4.43313293638011
EFR3A	-0.166813238880975	13.3243604157618	-1.54603517514693	0.156335279763331	0.999300903283301	-4.43327664736744
ZCCHC24	0.218361239341299	14.0235477039194	1.54580436030238	0.156390464542715	0.999300903283301	-4.43336689119328
KANK1	-0.172530956686675	14.1808005436957	-1.54524058969986	0.156525327382753	0.999300903283301	-4.43358729771265
ARHGAP39	0.237152431700876	11.7149299920561	1.54520281851412	0.156534366537795	0.999300903283301	-4.4336020635666
PLCD4	-0.266974766895276	14.2205966831807	-1.54451787514776	0.156698363173856	0.999300903283301	-4.43386980998277
ISG15	-0.677889713094576	16.7982437504333	-1.54414411507105	0.156787917221346	0.999300903283301	-4.43401589963528
HINT3	-0.174960865888075	14.4999094505592	-1.54246519639429	0.157190751908678	0.999300903283301	-4.43467200508168
SLC25A16	0.309270265579277	13.6743064549079	1.54121222545843	0.157491984284716	0.999300903283301	-4.43516152077768
MICALL1	-0.4338549095815	13.1204233881375	-1.54031806902393	0.157707265527547	0.999300903283301	-4.43551078338364
ITGA10	0.447962875605324	12.5145166700031	1.53955112827116	0.157892125677117	0.999300903283301	-4.43581030822549
WDR5	0.170665108779223	15.4012986821584	1.53945616081363	0.157915029598872	0.999300903283301	-4.4358473942879
SMCO3	-0.606200816593585	11.0322729197994	-1.55623107197458	0.158060315315869	0.999300903283301	-4.44620381646262
EDEM2	0.170770527375952	12.727662943692	1.5383538659519	0.15818109292255	0.999300903283301	-4.43627780672399
MGST3	-0.270122965647396	17.8116453871195	-1.53801958332607	0.158261857970184	0.999300903283301	-4.43640831620928
RBM42	-0.324279504104322	11.9492891335133	-1.53795761156147	0.158276834804056	0.999300903283301	-4.4364325101104
ANG	0.670880869790874	15.4681290349511	1.53752565085037	0.158381262479795	0.999300903283301	-4.43660114057391
PCBP4	-0.230234977392275	16.6520482163776	-1.53737532501468	0.158417618484853	0.999300903283301	-4.43665982211638
PLXNA2	-0.190029573041501	13.5506966774128	-1.53717769214315	0.158465426860222	0.999300903283301	-4.43673696800495
IGSF1	-0.388524445493648	12.9924756047314	-1.53711760005403	0.158479965971344	0.999300903283301	-4.43676042434878
MSH3	-0.164336372746172	13.139857872939	-1.53710534138493	0.158482932066909	0.999300903283301	-4.43676520936445
PREX1	0.158541250267149	14.7705391720898	1.53699603740277	0.158509381327131	0.999300903283301	-4.43680787429379
SLC26A2	0.599698706062124	12.220415791754	1.53630160812857	0.15867750999553	0.999300903283301	-4.43707891217962
CLU	-0.522347593498946	19.9874587016082	-1.53462692057407	0.159083619929218	0.999300903283301	-4.43773240082621
ZFP36L2	-0.296890111274728	11.7725144570389	-1.53225566542917	0.159660221848219	0.999300903283301	-4.43865734344086
UHRF1BP1L	0.170471255154977	13.3144510121458	1.53219852606552	0.159674138847722	0.999300903283301	-4.43867962629246
HSP90AA1	-0.354120215595572	15.9144615634489	-1.52997340768537	0.160216930070138	0.999300903283301	-4.43954717321535
SRRM2	-0.149098072844701	15.8357374337707	-1.52979456813415	0.160260626694879	0.999300903283301	-4.43961688441284
FLT1	-0.159789899045725	12.7782381023842	-1.5291160090361	0.160426517870143	0.999300903283301	-4.43988136302195
NKIRAS1	-0.196173797274653	12.9854405355859	-1.52898273593474	0.160459117748752	0.999300903283301	-4.43993330412439
LURAP1	-0.224676670802975	12.1165946437284	-1.52855240298002	0.160564421347651	0.999300903283301	-4.44010101046382
R3HCC1L	-0.294052013431626	12.2441297556697	-1.52802433021389	0.160693725697515	0.999300903283301	-4.44030678808947
BBX	-0.264666621843652	12.6663947451489	-1.52780248366922	0.16074807471179	0.999300903283301	-4.44039323019283
SRPX2	0.295646059340676	17.1116813487998	1.52748020094259	0.160827058031526	0.999300903283301	-4.44051880040895
POLD2	0.1689969081421	13.019232783776	1.52604913064754	0.161178191905877	0.999300903283301	-4.44107628923637
EML1	-0.159691165079851	15.0091572365947	-1.52546288109734	0.161322232424569	0.999300903283301	-4.44130462392501
FAM174A	-0.262686221658722	14.0530772002386	-1.5243225738431	0.161602730064994	0.999300903283301	-4.44174867973559
MYO1C	-0.248869680870602	17.2792411966448	-1.52406183357859	0.161666928610157	0.999300903283301	-4.44185020259427
CRELD2	0.282424901500523	14.5435653420179	1.52393405396458	0.161698398286237	0.999300903283301	-4.44189995346221
ATP11B	0.259490725973599	11.5591859909283	1.52351808730481	0.161800880435299	0.999300903283301	-4.44206190097986
G3BP2	-0.266886920650304	17.0223637771498	-1.52325558133116	0.161865583858517	0.999300903283301	-4.44216409508477
PRKG1	-0.164211136390451	15.8491210864461	-1.52279177140213	0.16197996131651	0.999300903283301	-4.44234464425007
AKAP12	-0.266502569256751	17.2485540975601	-1.52275506813218	0.161989015545039	0.999300903283301	-4.44235893117217
TMEM242	-0.359514312015474	11.7807374442757	-1.52233997783057	0.162091444167408	0.999300903283301	-4.44252049980767
CWC15	-0.345223628562149	13.8492213080604	-1.52191404144727	0.162196608692089	0.999300903283301	-4.44268627631038
SYMPK	0.143109865434452	14.1065858015733	1.52182072946727	0.16221965565212	0.999300903283301	-4.44272259191215
PRRC2A	-0.296666357335379	14.6287971315406	-1.52121177503526	0.162370131300855	0.999300903283301	-4.44295957115779
SERPINA3	-0.424878881607704	21.6820678971687	-1.52074601070645	0.162485307194	0.999300903283301	-4.44314080749608
NDUFA6	-0.23491168415082	14.8609127671738	-1.52039903540167	0.162571155414238	0.999300903283301	-4.44327581018908
PPP1R12A	-0.302883380635128	15.5431917553149	-1.51966417147014	0.16275310688669	0.999300903283301	-4.44356170342642
WIPF1	-0.417133187547574	13.0293050936417	-1.51960829334426	0.162766949603059	0.999300903283301	-4.44358344066888
TSPYL5	-0.164659547023374	13.5911855223093	-1.51899403787823	0.162919187980334	0.999300903283301	-4.4438223771751
F10	-0.537517371152397	16.6453502155624	-1.51842217249486	0.163061033329783	0.999300903283301	-4.44404479810186
TBL1X	0.1699913428819	14.4430193528986	1.51834638574628	0.163079839637992	0.999300903283301	-4.44407427263115
CENPB	0.248380907075878	11.5251981561131	1.51753975676798	0.163280121473981	0.999300903283301	-4.44438795412369
GPRASP2	-0.224241160062851	13.8243765432922	-1.51725194948529	0.16335163509398	0.999300903283301	-4.44449986415351
RHBDF1	-0.240741727876001	15.0953092679409	-1.51707891029201	0.163394644740631	0.999300903283301	-4.44456714501469
ZSWIM8	0.146477614342974	15.4430728860306	1.51497556874687	0.163918239205821	0.999300903283301	-4.44538477527325
GSN	-0.195689862382473	17.8970050262926	-1.51397919237324	0.164166788157341	0.999300903283301	-4.44577197413147
LIMD2	-0.502611912056103	12.8281392750502	-1.51335635824993	0.164322324744283	0.999300903283301	-4.44601397195674
UAP1L1	0.225550557904176	14.4567495782788	1.51178501322631	0.164715304953263	0.999300903283301	-4.44662437023693
GZMA	0.568037327151476	11.4410228390304	1.51118258026288	0.16486618801956	0.999300903283301	-4.44685833679155
ADAMTS2	-0.493337309019676	14.1455250959922	-1.51051906220872	0.165032511230941	0.999300903283301	-4.447115993421
CPSF3	0.142118960709576	13.8395088576628	1.50875750081028	0.165474797348212	0.999300903283301	-4.44779987017457
HMG20A	-0.15753205749942	12.9505262108038	-1.50868415460405	0.165493235465483	0.999300903283301	-4.44782833938265
AFF4	-0.184039774860127	12.0782497905175	-1.50823060425862	0.165607291317728	0.999300903283301	-4.44800437459131
MAP7	-0.231750743613276	14.7511412105243	-1.50808037862982	0.165645084335727	0.999300903283301	-4.44806267759065
NUDT14	-0.233522909394425	14.6590347896813	-1.50460418343681	0.166521732809894	0.999300903283301	-4.44941129002075
TMED4	-0.209586807270327	14.5842879127045	-1.50420652137362	0.166622277645666	0.999300903283301	-4.44956550316199
NOLC1	-0.166203453948498	14.9538994240272	-1.50418877176423	0.166626766700844	0.999300903283301	-4.44957238615135
ITPA	-0.215447590854248	13.8231739555956	-1.5031213912376	0.166896913775006	0.999300903283301	-4.44998625054988
MAFG	-0.183222939054275	13.4688433245881	-1.49944268015828	0.167830927187411	0.999300903283301	-4.45141191366249
AIP	-0.205517201091222	16.0817416876814	-1.49879986179049	0.167994607834323	0.999300903283301	-4.45166091994937
GDI2	0.181715499164149	18.2904544167462	1.49862726692739	0.168038579509429	0.999300903283301	-4.45172777160172
NCBP1	0.159907685912524	15.238384221227	1.49663426888769	0.168547065452839	0.999300903283301	-4.45249954642041
REG1A	0.818493983154733	13.2738879013004	1.51114187994452	0.168995739387017	0.999300903283301	-4.46143354463518
CPLX2	-0.457926177813953	15.2001795560705	-1.49324291541381	0.169415431157283	0.999300903283301	-4.45381206482687
URGCP	-0.215194797020423	11.9215398741175	-1.49218011123088	0.169688372711109	0.999300903283301	-4.45422319209936
DPAGT1	0.211282894270548	13.9067806056469	1.49211487719815	0.169705138205702	0.999300903283301	-4.45424842365413
KBTBD6	-0.224246928476775	13.2504706471909	-1.49200526219411	0.169733313122006	0.999300903283301	-4.4542908203026
PACSIN1	-0.335469507836423	14.0256064989175	-1.49170413707995	0.169810734019882	0.999300903283301	-4.45440728359919
AQP1	0.382872863998449	14.4248802567113	1.49121259706165	0.169937178230827	0.999300903283301	-4.45459737543735
LAMTOR3	0.180862035711048	16.9651840535741	1.49047936385473	0.170125949422278	0.999300903283301	-4.45488089867851
RAMP3	-0.325110779548631	11.9529329201117	-1.50634050940335	0.170199306221347	0.999300903283301	-4.46304954536667
MPC2	0.185323170436877	15.9461458778963	1.49007905473579	0.170229086820482	0.999300903283301	-4.4550356691875
FIP1L1	0.431916855960219	11.779356047751	1.50607649303	0.170265709408655	0.999300903283301	-4.46313837111114
UBL4A	-0.257472349891277	14.7316921959752	-1.48953480712907	0.170369397177944	0.999300903283301	-4.45524606851189
SLC1A5	0.282375040508352	15.7580764944463	1.48836613026857	0.170671032176058	0.999300903283301	-4.45569777948185
EPHX1	-0.225081955227552	20.0823405688059	-1.48815020124965	0.170726814615585	0.999300903283301	-4.4557812265534
MYO9A	-0.312697164268801	13.5897459400043	-1.48619454554025	0.171232761470768	0.999300903283301	-4.45653682051292
MIF	-0.327686193188249	19.0224006460907	-1.48617403258258	0.171238075330163	0.999300903283301	-4.45654474423982
RBM27	-0.266200386245449	12.96164546042	-1.48581703100689	0.171330579359688	0.999300903283301	-4.4566826407213
UBQLN2	-0.169647852777928	14.9278938087707	-1.48566978176506	0.171368746429233	0.999300903283301	-4.45673951446894
F2	-0.628319428289124	18.0807255012282	-1.4853786496272	0.171444229950059	0.999300903283301	-4.4568519562744
CCNK	0.167751272569053	14.6154503548272	1.48378957319487	0.171856752973095	0.999300903283301	-4.45746556523484
FUCA2	-0.317147089164799	14.8899810176177	-1.48355997643594	0.171916427988531	0.999300903283301	-4.4575542042025
HRAS	0.132743007450024	16.170311577023	1.48320708369823	0.172008184546939	0.999300903283301	-4.4576904344115
CNNM4	0.164448451533499	12.5875821657159	1.48310308786284	0.172035232960119	0.999300903283301	-4.45773057876689
MST1	-0.518791627731996	14.9430993935012	-1.48290174542665	0.172087610971536	0.999300903283301	-4.45780829809549
ZNF512	-0.361447626481922	14.6395420803414	-1.48165951070626	0.172411079928988	0.999300903283301	-4.45828773031342
XPA	-0.259386743703651	12.4570649387012	-1.48062356987185	0.172681238607384	0.999300903283301	-4.45868744259851
MRPL54	-0.314548189635525	15.0564341831335	-1.48044004328067	0.172729138379723	0.999300903283301	-4.45875824565053
MPC1	0.257435057971223	13.7428949142876	1.47962523307795	0.172941941407521	0.999300903283301	-4.45907255737489
GLCCI1	-0.338732333464721	12.743372397243	-1.47635194278346	0.173799137565765	0.999300903283301	-4.46033463990151
GCLM	-0.177624335115949	15.868282293369	-1.47513688306809	0.174118277430885	0.999300903283301	-4.46080289136222
MRPS24	0.442374092399476	14.439067075343	1.47466423749774	0.174242557927787	0.999300903283301	-4.46098500117373
GRIK3	0.224457759903624	14.2402194465487	1.47265890132377	0.174770717262299	0.999300903283301	-4.46175743541847
KRAS	0.294475357114774	12.7373511320063	1.47137695704431	0.175109084718519	0.999300903283301	-4.46225103996416
FGF1	-0.366010898954727	17.9669968241449	-1.47130763365245	0.175127398841286	0.999300903283301	-4.46227772833345
GC	-0.645839801968197	19.774093585425	-1.47096000329961	0.175219262423237	0.999300903283301	-4.46241155386584
ABL2	-0.142254532651124	12.4776298059121	-1.47073366771812	0.175279095704083	0.999300903283301	-4.46249867936417
ATF7IP	0.299121664744426	15.4284647578718	1.4706026682477	0.175313734421366	0.999300903283301	-4.46254910414383
MGP	-0.482754999560672	16.5208640085087	-1.46984842734902	0.17551328624271	0.999300903283301	-4.46283939942528
DPH6	0.287898937680149	11.547360681385	1.46947004596934	0.175613470489867	0.999300903283301	-4.46298501323307
EFNB1	-0.232515312977945	16.3230444297448	-1.46946845742887	0.17561389119389	0.999300903283301	-4.46298562452957
TRAPPC3	0.246964109073678	12.2423176184437	1.48489214585572	0.175669803932179	0.999300903283301	-4.4702535213413
SMG6	0.153172407611724	13.0260060955033	1.46866173499699	0.175827654788347	0.999300903283301	-4.46329603540145
GRAMD2B	0.355139758509901	10.8053993229527	1.46822391893367	0.17594376146958	0.999300903283301	-4.46346447396561
MAPT	-0.576338517365624	14.3069186818772	-1.46756209162656	0.176119401948101	0.999300903283301	-4.46371906247519
HDGFL2	-0.14158146651142	16.0674216008692	-1.46700114554246	0.176268389701441	0.999300903283301	-4.46393481365368
AAMP	-0.129299770154823	13.8680852015717	-1.46555649812802	0.176652595971722	0.999300903283301	-4.46449032364318
RALB	-0.205022258155173	15.1719152786743	-1.46487719530539	0.176833510156911	0.999300903283301	-4.46475147066593
CPT1C	-0.718742034733076	12.2949447199696	-1.46424427957683	0.177002215856437	0.999300903283301	-4.46499474732015
BST1	0.358921673136647	15.9851007978297	1.46393502739905	0.177084699069842	0.999300903283301	-4.46511360275651
CERS2	0.194228599769447	15.8725051185375	1.46382417638499	0.177114273227021	0.999300903283301	-4.46515620420971
UTP20	0.174349037277725	13.6654382618747	1.46299688619598	0.17733512368983	0.999300903283301	-4.46547410708681
SEC61B	-0.187171857069472	16.4282958740966	-1.4627727591883	0.177394997183608	0.999300903283301	-4.46556022167771
HPS5	0.169522881779676	13.361714775298	1.46249346798806	0.177469631965658	0.999300903283301	-4.4656675251803
WDR48	-0.161431709960423	14.4721991321308	-1.46239373642494	0.177496289793133	0.999300903283301	-4.46570584026216
FCHSD2	0.177077975852875	13.4765325403075	1.46232474341337	0.177514733378634	0.999300903283301	-4.46573234561218
ME1	-0.190793218382474	18.0407062575769	-1.46209385155344	0.177576468798154	0.999300903283301	-4.46582104520201
PLK1	0.306191478561697	13.4714657480594	1.46160606799221	0.17770695298862	0.999300903283301	-4.46600841651125
RPL38	-0.232841924608547	16.2067464479959	-1.45941193650294	0.178294926862585	0.999300903283301	-4.46685097472129
MTMR1	-0.143575511057225	13.9814022031769	-1.45900162784061	0.178405067608088	0.999300903283301	-4.46700848644649
DUSP12	-0.199937268017276	13.4342858395838	-1.45834870975942	0.178580455189422	0.999300903283301	-4.46725910060017
C5orf51	0.163986905671274	13.3457777846216	1.45823648504521	0.178610616243603	0.999300903283301	-4.46730217265229
NCOA6	-0.449092798363747	11.9640829972159	-1.45785075572238	0.178714317123067	0.999300903283301	-4.46745020742903
TMED2	-0.178314506629622	17.1502003133281	-1.45673379377907	0.179014901169341	0.999300903283301	-4.46787879643276
CISD3	0.281917073615324	13.1321037780329	1.45666207853797	0.179034215392632	0.999300903283301	-4.46790631032047
SLC38A7	-0.3047799282001	13.5281063440165	-1.45564268138033	0.179308953971245	0.999300903283301	-4.4682973553333
CASP8	0.222437688413576	14.8219604105364	1.45490572499459	0.179507800281378	0.999300903283301	-4.46857999488993
MRGBP	-0.187728340391676	13.8195428932075	-1.45461160152625	0.179587214558254	0.999300903283301	-4.46869278385689
TTC7A	0.202642345431167	12.8354204072108	1.46962019461515	0.179659834560412	0.999300903283301	-4.47536731514922
PJA1	-0.426600484659124	13.6826069145268	-1.45425076680248	0.179684682865219	0.999300903283301	-4.46883114392935
PTPRE	-0.310606282876527	13.1489351028861	-1.45409889544011	0.179725719970486	0.999300903283301	-4.46888937453826
UBE2I	-0.208718499414804	16.720338018961	-1.45354164310252	0.179876364814368	0.999300903283301	-4.46910301816483
ACTN4	-0.191315881450823	19.1605360590696	-1.45339495846085	0.179916037083721	0.999300903283301	-4.46915925042376
TMED5	0.176189755373326	16.0513377112208	1.45316206826441	0.179979040116586	0.999300903283301	-4.46924852587215
PNMA1	-0.186938385395298	12.4877521700802	-1.45313856032878	0.179985400709284	0.999300903283301	-4.46925753705444
PTPRM	0.237567488137451	11.526836646283	1.45248377846768	0.180162645072532	0.999300903283301	-4.46950851065731
POLRMT	-0.202237011723327	13.3339669613291	-1.45218246901247	0.180244258216259	0.999300903283301	-4.46962398714008
CHCHD6	-0.222316394142696	15.2540224549073	-1.45138506190929	0.1804604003633	0.999300903283301	-4.46992955144833
RGS10	-0.304351482332827	13.396668676704	-1.45078157269169	0.180624129728214	0.999300903283301	-4.47016076731592
CPVL	0.413654463285603	16.5398361099461	1.44934042127237	0.181015643424078	0.999300903283301	-4.47071277974284
JMJD7	0.146565569398501	13.5805731504335	1.44924159977473	0.181042517008308	0.999300903283301	-4.4707506247421
PHLDB2	-0.241153453555851	13.798751894426	-1.44847969648983	0.181249825994592	0.999300903283301	-4.47104237476088
TIMP1	0.820991022904501	15.745378552356	1.44821307168563	0.181322421621441	0.999300903283301	-4.47114445849371
CEP97	0.144022865064327	13.1038008903739	1.44642696781901	0.181809387512262	0.999300903283301	-4.47182813797566
LIPE	-0.228294332365801	13.4285647283174	-1.44385199537955	0.182513431515939	0.999300903283301	-4.47281324493731
RUFY3	-0.224126826682548	14.4417028882368	-1.4436639874467	0.182564928915134	0.999300903283301	-4.47288514635266
LTV1	0.246618879825423	13.0901175889658	1.44349995016567	0.182609870801111	0.999300903283301	-4.47294787771561
CORO2B	-0.244854016474049	15.1620269277914	-1.44339829025792	0.182637727754363	0.999300903283301	-4.47298675334639
SRXN1	-0.304836886759251	13.5396563319378	-1.44258986301833	0.182859385193493	0.999300903283301	-4.47329586773583
AFDN	-0.217047198715148	14.160546476193	-1.44100624369708	0.183294264406778	0.999300903283301	-4.47390120693325
FUT11	0.16133633379625	11.3377666922944	1.43948222816025	0.183713622985227	0.999300903283301	-4.47448353475352
PRKD1	0.175262731970623	14.4650158940003	1.43931675899879	0.183759204671862	0.999300903283301	-4.47454674719818
RCN2	-0.861461918657474	15.2225977593292	-1.43860214360373	0.183956172018299	0.999300903283301	-4.47481971381396
PDLIM2	-0.526587776761026	15.6285431921755	-1.43831950172026	0.184034126293558	0.999300903283301	-4.47492766286682
DRG2	0.142002230476477	15.1503064432388	1.4382718141452	0.184047281628433	0.999300903283301	-4.4749458753587
RETN	1.12528755406178	13.0857008482319	1.43792874797014	0.184141945632729	0.999300903283301	-4.47507689020386
CSNK1D	-0.492385619367401	13.8188371379504	-1.43771194075218	0.184201792128663	0.999300903283301	-4.4751596816533
TRIP12	0.134843842178251	14.2215421684503	1.43684408658165	0.184441519622035	0.999300903283301	-4.47549104055732
RPL15	-0.402323892252578	19.0871680323704	-1.43678687246448	0.184457333386522	0.999300903283301	-4.47551288313985
SPP2	-0.447001222547826	10.9779957569666	-1.43388048316899	0.185262196071048	0.999300903283301	-4.47662203315094
ZNF185	-0.439567164670578	12.6135900125067	-1.43181976150089	0.185834711015131	0.999300903283301	-4.47740795475001
RRP8	0.259874948065875	12.6241488994311	1.43172258062445	0.185861747844846	0.999300903283301	-4.47744500745972
SIDT2	-0.167402697415302	13.6212253934318	-1.43161306316125	0.185892220935933	0.999300903283301	-4.47748676269652
EMC4	-0.186992491157099	15.5974896311896	-1.43137373042076	0.185958830015889	0.999300903283301	-4.47757800791723
JMJD6	0.207329420105273	12.9863400005401	1.43026800051241	0.186266835824351	0.999300903283301	-4.47799949235254
PDE3A	-0.190560681101326	12.8009294163442	-1.42914396219399	0.186580394040081	0.999300903283301	-4.47842783184356
RPL19	-0.361720050012323	18.1798015497143	-1.42891442884841	0.186644480079067	0.999300903283301	-4.47851528519188
INTS10	0.182125776264321	13.7333858655834	1.42889928515133	0.186648708890715	0.999300903283301	-4.47852105483236
NOC4L	0.19924022215865	12.4463057223879	1.42876894304518	0.186685109785706	0.999300903283301	-4.47857071330457
SYNRG	-0.230248597651725	13.408991814217	-1.42835056556631	0.186801992388259	0.999300903283301	-4.47873009773908
POGK	0.442393060938921	10.6449381184639	1.42819709397083	0.186844883796485	0.999300903283301	-4.47878855968613
ADGRE5	0.162216188827927	15.0162272769947	1.42770446731651	0.186982617992415	0.999300903283301	-4.47897620019413
DHRS3	0.427172792633726	14.6073342282957	1.42759569115843	0.187013042710932	0.999300903283301	-4.4790176295654
MKNK1	0.308134507015351	11.681740131895	1.4270963920984	0.187152751730363	0.999300903283301	-4.47920778156515
LMBRD2	0.146486268160499	13.9256352813527	1.42564444219175	0.187559535308438	0.999300903283301	-4.47976059799607
ECI1	-0.172668383438076	16.9174592089785	-1.42443085368477	0.187900125005095	0.999300903283301	-4.48022249901405
PLPP3	0.167320603464496	16.8813144669274	1.42374724506333	0.188092212849945	0.999300903283301	-4.48048262072195
PCCA	-0.1810209692166	14.7935294197122	-1.42373579990387	0.188095430280306	0.999300903283301	-4.48048697535068
MICU2	0.162744341163327	12.5904903319742	1.42317742475085	0.188252456874719	0.999300903283301	-4.48069940871224
COX6C	-0.557962227213872	15.9651146530602	-1.42295122755913	0.188316100416642	0.999300903283301	-4.48078545633182
ITGA2	0.239112271651351	16.800196590366	1.42260576434025	0.188413336896958	0.999300903283301	-4.48091686398433
AKAP1	-0.243315460512399	13.4902407228229	-1.42238886245156	0.188474409777214	0.999300903283301	-4.48099936321073
OAT	-0.234072832249652	17.1977720061339	-1.42160647177476	0.188694848985239	0.999300903283301	-4.48129690827301
TMED1	-0.346646922044002	14.8332638260811	-1.42134157186709	0.188769535200832	0.999300903283301	-4.48139763636267
PIAS1	0.252821448674347	13.3821561793272	1.42113578298539	0.188827573200062	0.999300903283301	-4.48147588261958
KIAA2013	0.218646203775526	14.0603668374918	1.421082793882	0.188842520047257	0.999300903283301	-4.48149602975542
CDH1	-0.216554908568021	17.2392016174765	-1.42100758652869	0.188863735838968	0.999300903283301	-4.48152462406765
CDC23	0.183040966089749	13.7519111929117	1.42092505998036	0.18888701872467	0.999300903283301	-4.48155600052681
SEPSECS	0.143886968572378	14.1559851718662	1.42064328719237	0.188966532838645	0.999300903283301	-4.48166312489585
DPM3	-0.23123028750782	14.9233715452222	-1.42063258595663	0.18896955321476	0.999300903283301	-4.48166719313313
NEIL2	-0.247886204423375	12.2163895519279	-1.4202243197552	0.189084815671319	0.999300903283301	-4.48182239308115
CD109	-0.229483220011074	14.8544874283993	-1.42013764633895	0.189109293278625	0.999300903283301	-4.48185533929066
IFI44	-0.967946780919599	13.5159574376921	-1.41990567138169	0.189174819237113	0.999300903283301	-4.48194351363085
PIGG	-0.191298554715299	13.112366774527	-1.41961160184251	0.189257913226952	0.999300903283301	-4.48205528246495
AFAP1L2	-0.212900007478524	16.71438868116	-1.41865540834885	0.189528318636024	0.999300903283301	-4.48241864825194
EIF4ENIF1	-0.235040255888423	13.475206223366	-1.41826676885616	0.189638318683784	0.999300903283301	-4.4825663097112
PROS1	-0.409937097296948	15.8147611231247	-1.4182157730168	0.189652756572738	0.999300903283301	-4.4825856841634
INPP5K	-0.143304691474349	14.2254946956653	-1.41767211841994	0.189806734472139	0.999300903283301	-4.48279221418026
RGP1	0.188620664418126	12.7510136969002	1.41640299566142	0.190166604778872	0.999300903283301	-4.48327422655119
MAPKAP1	-0.144879375354526	13.2253038413722	-1.41587021649988	0.190317854077615	0.999300903283301	-4.48347652690032
PPAN	0.222983916292424	12.9599959214284	1.4157300050257	0.190357675594155	0.999300903283301	-4.48352976145416
EBF1	-0.199100142922502	13.3857314693417	-1.41507312707576	0.19054433147892	0.999300903283301	-4.4837791336905
MVK	0.190350576874227	15.5232905450652	1.4143135409539	0.190760369292858	0.999300903283301	-4.48406744217955
CYTH2	-0.164686703433651	12.7487924848523	-1.41343374326616	0.191010861052681	0.999300903283301	-4.4844013041564
VAT1	-0.15328688533338	18.3628175247861	-1.41313039113066	0.191097295729635	0.999300903283301	-4.48451640052121
ATAT1	-0.152819835105003	14.0407934992306	-1.412341177739	0.191322325711392	0.999300903283301	-4.48481579557518
PPBP	0.550550624393725	12.4053635297029	1.42644599253142	0.19137707786568	0.999300903283301	-4.48974637347342
SERINC5	-0.249173015156224	15.3742304891036	-1.41211011235462	0.191388253049926	0.999300903283301	-4.48490344011761
EEF1G	-0.23978463426835	20.3905754043098	-1.41097082344636	0.191713600094272	0.999300903283301	-4.48533549893268
IGHG3	0.741548341390725	17.4502170958137	1.41081239801624	0.191758879405226	0.999300903283301	-4.48539556885847
SQSTM1	-0.195067557137421	16.2707449269833	-1.41079215016807	0.191764667073279	0.999300903283301	-4.48540324601667
RPL13	-0.218580319979033	19.2969962972386	-1.41008569113689	0.19196669637346	0.999300903283301	-4.4856710798933
NDUFAF6	0.185888607830925	13.2589752226012	1.40956524523394	0.192115647911819	0.999300903283301	-4.48586835909087
MFF	-0.212465999156871	14.5429272798715	-1.40933279003872	0.192182208705396	0.999300903283301	-4.48595646402028
POTEI	-0.443326072774575	21.5685610442186	-1.40831471161528	0.192473957413347	0.999300903283301	-4.48634226892725
ATXN2	0.195883630827202	14.128645221623	1.40795294423307	0.192577720162557	0.999300903283301	-4.48647933616755
RPS15A	-0.226851069089726	18.8048151435047	-1.40787837482816	0.192599114274265	0.999300903283301	-4.48650758749743
CHCHD1	-0.329953324319526	12.9472545066443	-1.40733511319953	0.192755038884263	0.999300903283301	-4.48671338985453
SCARA3	0.369163316982052	12.0376834787481	1.40662551742255	0.192958867648385	0.999300903283301	-4.48698215776207
HTRA1	-0.314945893163049	14.8641046438828	-1.40651889419859	0.192989510800768	0.999300903283301	-4.48702253804215
COL6A1	0.324448715576445	20.9727072033499	1.40593014759695	0.19315878999006	0.999300903283301	-4.48724548638316
TBC1D10A	-0.234701217283426	12.4282253890559	-1.40516676250301	0.193378472278914	0.999300903283301	-4.48753451333891
ZC3H15	-0.158275995550051	14.1808087437614	-1.40500610443115	0.193424732844862	0.999300903283301	-4.48759533267657
DPY19L1	0.168755349026249	14.3206810818789	1.40437656064248	0.193606098104384	0.999300903283301	-4.4878336290996
HDHD3	-0.162957463104998	15.6201520333394	-1.40437290542124	0.19360715156399	0.999300903283301	-4.48783501256122
SV2C	0.229459811224459	12.4673711981491	1.41714743432575	0.193986928993208	0.999300903283301	-4.49282699338849
FBP2	0.490146930642197	14.7355949011783	1.40299903611455	0.194003459367424	0.999300903283301	-4.48835490771119
IRAK3	0.227714027538376	11.5193238213674	1.40259511051877	0.194120108788476	0.999300903283301	-4.48850772211814
GSTT1	-0.981090515635499	15.9657214271228	-1.40247610316803	0.194154488345859	0.999300903283301	-4.48855274207405
MIX23	-0.37973075646485	12.713706624269	-1.40244123671566	0.194164561767222	0.999300903283301	-4.48856593161625
COX7A2L	-0.2817086341449	14.9060607982961	-1.40222466275251	0.194227143175542	0.999300903283301	-4.48864785596085
CRTAC1	-0.150302475100373	14.235762772091	-1.40173427243315	0.194368910892599	0.999300903283301	-4.48883333967057
TMED3	0.211399330818502	14.0867968408322	1.4013932573635	0.194467547906391	0.999300903283301	-4.48896230917212
ABCC1	-0.166289588219323	12.2657112898164	-1.40132478083531	0.19448735960804	0.999300903283301	-4.48898820503123
POMK	-0.3085426368749	13.1276261222033	-1.40100491145994	0.194579927533815	0.999300903283301	-4.48910916388476
EMC10	-0.167583311901026	14.8879780935093	-1.400968116422	0.19459057818449	0.999300903283301	-4.48912307726263
TAF2	0.348021198459749	11.5570147480241	1.40056129028302	0.194708371022399	0.999300903283301	-4.48927690165147
RAB18	-0.235177940669324	15.5392923440177	-1.39862041517944	0.195271177640664	0.999300903283301	-4.49001052118952
ACP1	-0.222869346531056	15.6938488117851	-1.3985397648039	0.195294594499304	0.999300903283301	-4.49004099706933
MCEE	-0.321547646989625	14.305268507629	-1.39781821877513	0.195504202917864	0.999300903283301	-4.49031362151872
EFEMP2	0.294665871469794	16.0431253169503	1.39773451391948	0.195528531598578	0.999300903283301	-4.49034524444743
SOX2	-0.271945396080925	13.7476663913303	-1.39761732909694	0.195562595544856	0.999300903283301	-4.49038951454606
CCNDBP1	-0.2750807916839	11.9902987042678	-1.39712445942157	0.195705921479446	0.999300903283301	-4.49057569487923
NFATC1	-0.1495188041619	14.656474466507	-1.39698491401406	0.195746517502266	0.999300903283301	-4.49062840310992
GDE1	-0.164961401473827	15.1247375541166	-1.39681228525446	0.195796748012837	0.999300903283301	-4.49069360450178
LMAN2L	-0.245124471103226	16.026590521455	-1.39597022511641	0.196041924427056	0.999300903283301	-4.49101160254331
MIPOL1	-0.649295604619825	13.9011580303368	-1.39554802911013	0.196164951266583	0.999300903283301	-4.49117101330484
TYRO3	0.221319863514301	12.8464458146836	1.39545800324763	0.196191193142732	0.999300903283301	-4.49120500237161
STEAP3	0.334706189212145	15.4417380906384	1.39540323412162	0.1962071594137	0.999300903283301	-4.49122567990987
POLR1D	0.269612238825827	13.8517380929301	1.39413955792196	0.196575855512253	0.999300903283301	-4.49170267888299
TRIR	-0.334525604281573	14.7040914860242	-1.39350204355157	0.196762085174247	0.999300903283301	-4.4919432558583
FNBP4	-0.206684534716199	12.31649857407	-1.39286148778782	0.19694935568744	0.999300903283301	-4.49218493647905
OGN	0.340387899938772	22.132695915514	1.39208114484159	0.197177700390506	0.999300903283301	-4.49247929878171
EPHX2	0.157876194122723	15.3945258289923	1.39146092954375	0.197359350273266	0.999300903283301	-4.49271321054661
SAA4	-0.681668018731749	18.3986695646725	-1.39138229979088	0.197382389755637	0.999300903283301	-4.49274286247831
PFKFB4	0.253566578542493	12.5793883101434	1.39058493563828	0.197616157514097	0.999300903283301	-4.49304351730396
LSM14B	-0.203985634084372	14.1221648210342	-1.39009095087654	0.197761100843687	0.999300903283301	-4.4932297450672
PROSER2	-0.447096659553438	12.080086162269	-1.40386152920372	0.197769987889189	0.999300903283301	-4.49721790809965
RAB11FIP1	-0.279952683523776	13.7623667361171	-1.38844661239212	0.19824423362218	0.999300903283301	-4.4938494547885
ALS2	0.128392809787151	13.7244040592881	1.38830316573812	0.198286428445605	0.999300903283301	-4.49390350226625
RPH3A	-0.299900329912376	14.1544711380848	-1.38790639224829	0.198403179413236	0.999300903283301	-4.49405298592806
SEC11C	-0.149107319723374	16.0194522443858	-1.38736153385113	0.198563600448462	0.999300903283301	-4.4942582323221
ATG16L1	0.172048812644622	12.8838382396207	1.38639756122749	0.198847692175486	0.999300903283301	-4.49462127826394
PON1	-0.382084457099523	15.6415630391958	-1.3857315866036	0.199044164332096	0.999300903283301	-4.49487203450451
SERPINC1	-0.474536966670382	19.8475952857779	-1.38563088384299	0.199073887565312	0.999300903283301	-4.49490994740509
REM1	0.204374183551927	12.0137695086958	1.38555448696291	0.199096439256274	0.999300903283301	-4.49493870880782
PIN1	-0.161129310444728	16.5161094090962	-1.38541313149985	0.199138171919876	0.999300903283301	-4.49499192371004
CNN3	-0.290660843207149	17.8411139128271	-1.38412045219593	0.199520159739199	0.999300903283301	-4.49547846608901
PDGFRB	0.198078984380302	15.2885431682383	1.38377406410466	0.199622624177374	0.999300903283301	-4.49560880944447
AFAP1L1	-0.340248249830752	13.6669155167215	-1.38340736831424	0.19973114485995	0.999300903283301	-4.49574678005188
SCAF8	-0.182631691851473	12.6896649198593	-1.38333010199517	0.199754017645736	0.999300903283301	-4.49577584989294
ACOT13	-0.188883612059271	17.1341861824809	-1.38310770172907	0.199819866261801	0.999300903283301	-4.49585951968308
TIMM13	-0.32656577230135	13.1066730827436	-1.38215113200325	0.200103300658451	0.999300903283301	-4.49621933111345
RBM3	-0.203061294320177	15.220264498237	-1.38213124394351	0.200109197195883	0.999300903283301	-4.49622681088809
PLEKHA4	-0.272616572035377	13.9520720255624	-1.38190542577805	0.200176159614745	0.999300903283301	-4.49631173662007
C12orf4	-0.194844760112577	12.8846883581719	-1.38173926287079	0.20022544455073	0.999300903283301	-4.49637422359394
BORCS5	-0.24079727062575	14.0581020877667	-1.38146793227188	0.200305945176624	0.999300903283301	-4.49647625320983
PSAP	-0.277905241611627	19.8268006652865	-1.38105519695094	0.200428452007351	0.999300903283301	-4.49663144023495
TEX10	0.135968038144952	14.2581715218803	1.38046693052192	0.20060317016929	0.999300903283301	-4.49685259373232
KLHL26	0.180040954017048	13.2493853844605	1.38022266054903	0.200675757862947	0.999300903283301	-4.49694441357096
QPCTL	-0.172876563675148	13.9136711109774	-1.37982759611537	0.200793203428254	0.999300903283301	-4.49709290226834
IRF2BPL	-0.204323262048302	12.9538498576337	-1.37950974497233	0.200887737516194	0.999300903283301	-4.49721235704253
AIFM2	0.146001012997477	14.1672041553885	1.37900503885447	0.201037923465418	0.999300903283301	-4.49740201256226
GNL3	-0.169206931692798	13.9213536957324	-1.37877790933606	0.201105541946522	0.999300903283301	-4.49748735272466
ADAMTSL5	0.359982177356748	16.3468617893485	1.37786247836091	0.201378270960084	0.999300903283301	-4.49783125255378
SNX27	-0.140923442086324	15.8504924075852	-1.37768882985756	0.201430040688823	0.999300903283301	-4.4978964765246
HP	-0.680081699526447	21.7149715921307	-1.37609817983232	0.201904789555208	0.999300903283301	-4.49849378257002
TPM4	-0.276962646123227	20.9891598602576	-1.37589504546241	0.201965486238987	0.999300903283301	-4.4985700413172
IP6K1	0.16803414294365	14.2605880820492	1.37572653319509	0.202015849639399	0.999300903283301	-4.49863329906142
METAP2	-0.262871451477499	14.0530668225086	-1.37556608488634	0.202063812924133	0.999300903283301	-4.49869352672314
PLEKHD1	-0.267295388201777	12.5785016003757	-1.3754537914349	0.20209738691953	0.999300903283301	-4.49873567672578
C6orf47	0.187198430580223	14.0359236465296	1.37474844120694	0.202308384606124	0.999300903283301	-4.49900040171119
PEDS1	0.176771993257574	14.1506194985665	1.37471921718718	0.20231713070296	0.999300903283301	-4.49901136857313
CNTF	-0.415172424231384	14.6704231773924	-1.38816374230642	0.202322682367864	0.999300903283301	-4.50238903416392
HOGA1	-0.400728075943301	12.2685369856327	-1.37326302386434	0.202753345773613	0.999300903283301	-4.49955771088234
SREBF1	-0.276534257667151	12.0738416635237	-1.37237881945464	0.203018608157542	0.999300903283301	-4.49988933486262
TTC33	-0.3275849373754	12.4192702412115	-1.37208724398859	0.203106146041636	0.999300903283301	-4.49999867193084
SMCR8	0.214258588738323	11.8878611581711	1.37113778315094	0.203391419917174	0.999300903283301	-4.50035464102545
UBE2Q1	0.216195821290549	13.5978447829622	1.36905160894238	0.20401942980384	0.999300903283301	-4.50113642475058
TUBGCP6	-0.132184413641347	13.0987342423095	-1.36875126231174	0.20410998041836	0.999300903283301	-4.50124893751129
HDAC3	-0.233212157423171	12.1513462391585	-1.36847559337294	0.204193121176072	0.999300903283301	-4.50135219673762
COL1A1	0.354218802308349	20.4898931304513	1.36837275779197	0.204224143407645	0.999300903283301	-4.5013907143594
RPL32	-0.502114936495673	15.7141792409115	-1.36773350345024	0.204417076262305	0.999300903283301	-4.50163012350741
ACOT11	0.308160022018999	12.5526167047484	1.36721348540673	0.20457413704443	0.999300903283301	-4.50182484273338
HDAC10	-0.513126697437482	10.8036333892006	-1.36655078855345	0.20477444002499	0.999300903283301	-4.50207294288529
TMEM160	-0.170750019925402	15.5375876951857	-1.36634689851083	0.204836100268475	0.999300903283301	-4.50214926505375
CAST	-0.275162402706428	18.3979201385999	-1.36619973034385	0.204880616560452	0.999300903283301	-4.50220435156617
HSPE1	-0.164337927304206	20.3141746856077	-1.36519467637846	0.205184851539939	0.999300903283301	-4.50258048701259
FGD2	0.277920016118898	13.5507657262271	1.36512557896356	0.205205781808142	0.999300903283301	-4.5026063420562
TMEM63B	-0.275337932287103	14.4262288358691	-1.36459483461557	0.205366609971604	0.999300903283301	-4.50280491904738
GPN3	0.243045337355426	11.8395562088066	1.36415665393568	0.205499470007271	0.999300903283301	-4.50296883915223
NLGN4X	0.408686598265575	11.6704966206056	1.36284437849453	0.205897800639212	0.999300903283301	-4.50345961950509
OLFML1	0.414989196704354	18.7959382257246	1.36265983773751	0.205953869167233	0.999300903283301	-4.50352862034848
SCAPER	-0.243960143949423	13.1068249279836	-1.36119913543177	0.206398129048634	0.999300903283301	-4.50407464665586
CELF4	0.169722382937199	13.3137315593507	1.36026025103908	0.206684112747265	0.999300903283301	-4.50442548158623
SNRPC	-0.253607128999048	13.7954811007261	-1.35992521592828	0.206786245822679	0.999300903283301	-4.50455065015518
CASP10	0.269790926461948	12.0924713407569	1.35875414903674	0.207143574480593	0.999300903283301	-4.50498805652065
VSTM4	-0.367629553094655	10.9139843171068	-1.35837145040671	0.207260461393107	0.999300903283301	-4.50513096413027
SERPINA5	-0.3945837948029	15.2279711631639	-1.35813530637627	0.207332614381351	0.999300903283301	-4.50521913671231
CLEC4A	-0.205916659037047	11.154106995765	-1.35721072040025	0.207615323883693	0.999300903283301	-4.50556430054103
STON1	0.292083626588401	14.7713198107846	1.35718436742481	0.207623386599511	0.999300903283301	-4.50557413709921
IL1RAPL1	-0.186409287863224	13.2516501536877	-1.35648284549641	0.207838115677143	0.999300903283301	-4.50583595862445
CSTF3	0.120681617522823	14.7808261513854	1.35354935900369	0.20873807244223	0.999300903283301	-4.50693016870291
MDN1	0.141201403919226	12.9500138380156	1.35270205145682	0.208998630784927	0.999300903283301	-4.507246032113
ROMO1	0.252763421652865	13.8566547606108	1.36534904779681	0.209101765140622	0.999300903283301	-4.50987023389035
TYW5	0.178330237337176	13.507809980293	1.35231566237265	0.209117542184967	0.999300903283301	-4.50739004405395
INTS11	0.153287833631426	13.8698979515098	1.35198601686626	0.209219036108502	0.999300903283301	-4.50751289306294
FAM83F	-0.219902509889174	12.8638550158857	-1.35190484625445	0.209244033985457	0.999300903283301	-4.50754314095363
NADK	0.255815719804426	12.6345316362009	1.35186735213178	0.20925558179696	0.999300903283301	-4.50755711272006
SLC25A35	-0.117642420222749	13.3196870130658	-1.35152944540957	0.209359678058286	0.999300903283301	-4.50768302240721
NR2F1	0.192558770315173	11.7372606851713	1.35132801555401	0.20942175186665	0.999300903283301	-4.50775807212429
PDE1A	-0.377138366635025	13.3273995285126	-1.35069003653235	0.209618458287646	0.999300903283301	-4.50799574182995
TPD52L1	-0.255905411690975	12.9313308680684	-1.35019893415749	0.209769985353817	0.999300903283301	-4.5081786620223
APLP2	-0.135672942643501	14.9133898799867	-1.34966808320032	0.20993388111423	0.999300903283301	-4.50837635520531
KNDC1	-0.496060437907326	15.1121850202737	-1.34911203409641	0.210105673027849	0.999300903283301	-4.50858339657439
DTX3	-0.198232809572922	13.3551364368627	-1.34859426200086	0.210265746383375	0.999300903283301	-4.50877615276316
AP4E1	-0.273405494079027	10.9853685716246	-1.34822080536956	0.210381267640144	0.999300903283301	-4.5089151634311
SLC25A6	0.222744268443325	16.8304874605698	1.34761558258658	0.210568595315677	0.999300903283301	-4.50914040852965
CHGA	0.501701804108176	11.532518396741	1.34692499730587	0.210782516941509	0.999300903283301	-4.50939736964585
LMCD1	0.200770683931605	16.6462057795644	1.34683723946135	0.210809714749809	0.999300903283301	-4.50943001955119
MPHOSPH10	0.194647024511625	12.6759713153112	1.346574652698	0.210891113094096	0.999300903283301	-4.50952770827397
AKR7L	-0.170499436971301	16.4532459825463	-1.34563862041247	0.211181487132808	0.999300903283301	-4.50987586832997
SELENOI	-0.267253355127053	16.0357721152712	-1.34536341438613	0.211266925393765	0.999300903283301	-4.50997821214127
UBE2L6	-0.2200247000199	15.1142867990948	-1.34528655995469	0.21129079023511	0.999300903283301	-4.51000679120413
SDF2L1	0.278865719890449	13.4389839137729	1.34513350867496	0.211338322526712	0.999300903283301	-4.51006370269716
RBMX	-0.173470385674751	17.7341720293418	-1.34506348095104	0.211360073670481	0.999300903283301	-4.51008974128588
GFRA1	-0.184293550349	13.0064016341588	-1.34478514329627	0.211446546210009	0.999300903283301	-4.51019323049082
CPPED1	0.300574093397973	15.6772790729119	1.34462686509365	0.211495732646727	0.999300903283301	-4.51025207604713
SLC27A3	-0.169673192510022	13.9712880537122	-1.34461034272811	0.211500867685373	0.999300903283301	-4.51025821865178
CCDC9	-0.201048363302124	15.0418641250674	-1.34459851398999	0.211504544041453	0.999300903283301	-4.5102626162624
MLIP	-0.464997863202278	16.4847384711304	-1.34384895536173	0.211737616257611	0.999300903283301	-4.51054124805884
DMAC2L	0.2412009255623	14.8380153233052	1.34350293312417	0.211845283817925	0.999300903283301	-4.510669851423
LRRC41	-0.21433229252785	12.3850373351383	-1.34311652335871	0.211965573057116	0.999300903283301	-4.51081344831625
MARK3	-0.178193821931876	13.8447081999807	-1.34311252949429	0.211966816647712	0.999300903283301	-4.51081493241524
ATP6AP2	-0.2900619099834	12.1189803697491	-1.34302550575529	0.211993915221114	0.999300903283301	-4.51084726950279
PATZ1	-0.273722421140851	12.3123851941519	-1.35577144135072	0.212005685339288	0.999300903283301	-4.51299813925171
F11	-0.305541071951279	14.4523658275914	-1.34249490147552	0.212159205080092	0.999300903283301	-4.51104441666572
SMIM12	-0.228289982461973	12.8800669801481	-1.34239523885469	0.212190263396682	0.999300903283301	-4.51108144275058
SPHKAP	-0.291584954331896	13.5022636356885	-1.34237382004161	0.212196938741356	0.999300903283301	-4.51108939998908
TCAF1	-0.138245858625503	14.4704205865003	-1.34212398418429	0.212274815216319	0.999300903283301	-4.51118221167589
NOL7	-0.145541340030501	13.5652818805003	-1.34119194789661	0.212565554232642	0.999300903283301	-4.51152838811865
FREM2	-0.458744946035749	15.7841072415836	-1.3407725720141	0.212696484044155	0.999300903283301	-4.51168411833021
IGHMBP2	-0.139358456387649	12.7062561416946	-1.34045411179562	0.212795953397179	0.999300903283301	-4.51180236053755
RBM14	-0.153218543469103	16.0245085848454	-1.34032601583368	0.212835974584885	0.999300903283301	-4.51184991828057
NAPEPLD	-0.199626096112897	13.0158839012455	-1.34019750945354	0.212876130397618	0.999300903283301	-4.51189762640606
CEP192	-0.209413590793117	12.0863659843675	-1.35273063980466	0.212934901371211	0.999300903283301	-4.51398959712006
F12	-0.650723570657773	15.6056242789857	-1.33947946502712	0.213100623657519	0.999300903283301	-4.51216416438948
CTSS	0.410283335469675	15.2975671552269	1.33912637024807	0.21321109051996	0.999300903283301	-4.5122952102357
C5	-0.588865606116073	17.9130312585438	-1.33809336802971	0.213534546747797	0.999300903283301	-4.5126785068037
NUTF2	-0.255983237917121	16.8751322411061	-1.33768679008522	0.213661969172354	0.999300903283301	-4.51282933247372
TATDN3	-0.208973117471924	13.1165273550193	-1.33609480900906	0.214161518222565	0.999300903283301	-4.5134197062911
TMEM119	-0.223524192934079	15.9508348835182	-1.33592018930807	0.214216372298172	0.999300903283301	-4.51348444386991
WDR19	0.141360285375198	12.7078635789691	1.33488766955122	0.214540965050302	0.999300903283301	-4.51386715872205
PTPRS	0.192186942344501	15.2446123173633	1.33464440203612	0.214617501388894	0.999300903283301	-4.51395730956322
PRKAR1B	-0.216304893236352	14.9256695565785	-1.33445886823447	0.214675889161891	0.999300903283301	-4.51402606040065
CBS	0.523197480795925	13.2203229552456	1.33259871501604	0.215262024026585	0.999300903283301	-4.51471512013702
PHAX	0.268243633914777	12.6415473743341	1.33105266624264	0.215750211940177	0.999300903283301	-4.51528750246417
SMTN	-0.345323794896624	14.1697109625134	-1.33073934359904	0.215849261997535	0.999300903283301	-4.51540346577302
CRYZ	-0.260556579119669	18.0389928316081	-1.32977543925163	0.216154219724325	0.999300903283301	-4.51576013887992
TTBK1	0.167490216435574	13.1779192810351	1.32961284361599	0.216205697144398	0.999300903283301	-4.51582029277117
USF2	-0.231123347446024	13.8338971992706	-1.32960851078051	0.216207069051996	0.999300903283301	-4.51582189570259
F13A1	0.514237556629851	19.2437640317699	1.3295923469724	0.216212187070429	0.999300903283301	-4.51582787547896
SFXN3	0.186660621959525	17.3409420179101	1.32910591270509	0.216366256729164	0.999300903283301	-4.51600781599748
CNNM3	0.120111086708649	13.2528310365182	1.32906954605432	0.216377778956955	0.999300903283301	-4.51602126748086
FGA	-0.623828378018199	21.1882432799186	-1.32896709253909	0.216410242598773	0.999300903283301	-4.51605916263344
CYP2J2	-0.416345749377747	14.489874083313	-1.32760046647891	0.216843667582176	0.999300903283301	-4.51656452131283
RNF157	-0.295384900924775	12.3985753850384	-1.32717519544835	0.216978691342423	0.999300903283301	-4.51672173320761
RNF170	0.257254788857423	14.6011883064963	1.32568312188884	0.217452985990645	0.999300903283301	-4.51727313722251
CARD11	-0.139281217827424	13.1385250819308	-1.32547367420021	0.217519634289203	0.999300903283301	-4.51735051760674
ARHGEF26	0.312553233427723	13.8534034342475	1.3251758458449	0.217614435811532	0.999300903283301	-4.51746054079218
RPL39	-0.380115648875327	13.9482935077811	-1.32400956769674	0.217986007997304	0.999300903283301	-4.51789127858913
TSC22D4	-0.396410456823146	14.6770179527416	-1.32376235833226	0.218064836638845	0.999300903283301	-4.51798255782603
MAOA	-0.135597861987623	15.5195259062923	-1.32365738096041	0.218098318454641	0.999300903283301	-4.51802131721258
PCDH10	0.301249179749602	11.8229602634101	1.32353351329161	0.218137830768734	0.999300903283301	-4.51806704943829
TNFAIP8	0.298444157062402	12.7636000694343	1.32351556670006	0.218143556017998	0.999300903283301	-4.5180736752017
BRCC3	0.154648710110877	14.48911928717	1.32286176265236	0.2183522162256	0.999300903283301	-4.51831502788046
ANP32E	-0.281625061768676	16.3959680054007	-1.32285300805659	0.218355011376351	0.999300903283301	-4.51831825928877
HUS1	0.252656610209399	11.439724013538	1.32277107957806	0.218381170805746	0.999300903283301	-4.51834849943935
OXCT1	-0.187982637366055	17.7268742716441	-1.32189871970784	0.218659875387883	0.999300903283301	-4.51867043903293
PTX3	0.52726896520565	16.5477198307314	1.32179060162692	0.218694438172224	0.999300903283301	-4.51871033276801
CNIH4	-0.15168174954157	16.1230563126356	-1.32150694122422	0.21878513952633	0.999300903283301	-4.51881499166467
MAPK12	-0.189815989972999	13.2233235222237	-1.32137037033823	0.218828819808223	0.999300903283301	-4.51886537704202
UBA3	0.201518556354225	14.3193118763701	1.32061759864916	0.219069714988161	0.999300903283301	-4.51914305659328
TRMT1	0.159020859847699	13.9565218247471	1.3204421450624	0.219125894106678	0.999300903283301	-4.5192077670061
ZMAT2	-0.198718822124626	13.3720799581011	-1.3202011003191	0.219203094857671	0.999300903283301	-4.51929666229177
ITGB5	0.164418107211722	13.9034173260897	1.31934631034212	0.219477047682998	0.999300903283301	-4.51961184270948
SERPING1	-0.372349939003399	18.9846088659095	-1.31890396568505	0.219618928360925	0.999300903283301	-4.51977490903565
ITPRID2	-0.1754548357607	14.7516235963057	-1.31877393841736	0.219660648869355	0.999300903283301	-4.51982283770756
PCMT1	-0.169900150817149	18.6801869167716	-1.31855260812194	0.219731680165436	0.999300903283301	-4.51990441620291
NEU3	-0.292611477479277	11.8765488281819	-1.31795924551726	0.219922202689731	0.999300903283301	-4.52012308880112
IRF2	0.186410836946552	12.4479808390879	1.31716939285479	0.220176031571966	0.999300903283301	-4.52041410502588
FES	0.211791239117849	13.4031747975681	1.31688412252281	0.220267767214639	0.999300903283301	-4.52051919166437
NOC2L	0.185075346337252	13.8206613962229	1.31680860688491	0.220292056488902	0.999300903283301	-4.52054700805924
RAB3A	-0.255891659943725	15.5285082761783	-1.31638901963872	0.220427055892049	0.999300903283301	-4.52070155101994
EGFR	-0.240926140736928	16.417865084622	-1.31626997007604	0.220465371954777	0.999300903283301	-4.52074539545537
NUP62	-0.147193671659775	14.2218096794546	-1.31613756678274	0.220507992484605	0.999300903283301	-4.52079415578756
ATG4C	0.140436383557674	12.7201999552768	1.31583235498345	0.220606266328785	0.999300903283301	-4.5209065480563
C3orf38	0.137802527822274	14.1658830948193	1.31545445929303	0.220727994332187	0.999300903283301	-4.52104568930753
PHF6	0.139215264262802	14.2513417714852	1.31532907011225	0.220768397241876	0.999300903283301	-4.5210918536143
NR3C1	-0.323914092389725	14.3443172377941	-1.31469381791329	0.220973183721283	0.999300903283301	-4.52132570254338
MAP3K3	0.139125580752253	16.9968546283358	1.31397651872232	0.22120461148611	0.999300903283301	-4.52158969285919
ANKMY2	-0.139342403533725	14.9569199523527	-1.31245242068391	0.221697018668612	0.999300903283301	-4.52215039458775
VTI1B	-0.154381794823051	15.0003378680269	-1.31220311884445	0.221777650865557	0.999300903283301	-4.52224208222063
TBL1XR1	0.142842985425549	14.583055478955	1.31158454833489	0.221977822680056	0.999300903283301	-4.52246954426258
NSFL1C	-0.148471488276329	16.3946310984467	-1.31095329022606	0.22218225653875	0.999300903283301	-4.52270162130177
WDR13	-0.170518040945277	14.6256193343483	-1.31089370631185	0.222201561032818	0.999300903283301	-4.52272352421772
ANTXR1	-0.162700232796425	13.9748879693152	-1.31059561046416	0.222298161747338	0.999300903283301	-4.52283309675959
SH3BGRL2	-0.171870597797577	15.0728902512119	-1.3105050143806	0.222327527225648	0.999300903283301	-4.5228663953444
RTL8C	0.155126472198823	15.8161005057548	1.30972203840852	0.222581453768621	0.999300903283301	-4.5231541342087
OTOF	0.370913039952622	15.8978893232449	1.30966530015377	0.222599863972076	0.999300903283301	-4.52317498210897
C9	-0.497710987962975	19.123571842128	-1.3096522155523	0.22260410979279	0.999300903283301	-4.52317978985529
AOAH	0.284179585013501	12.5932227849063	1.32139892660284	0.222715073654952	0.999300903283301	-4.52415795273186
KDM1A	0.142190679725472	13.923285982305	1.30928332674063	0.222723838430288	0.999300903283301	-4.52331532362069
TDRKH	0.165243223787524	12.5644455456597	1.3092767315901	0.22272597948092	0.999300903283301	-4.52331774659157
MORC3	0.167875958260327	13.8008281473747	1.30918049781327	0.22275722279175	0.999300903283301	-4.52335310096893
CPE	-0.328441618389373	12.935594719504	-1.30838120673127	0.223016863127894	0.999300903283301	-4.52364669856354
MYO9B	0.157932259820749	14.1975942771674	1.3080762312297	0.223115997698581	0.999300903283301	-4.52375870123463
TSPAN15	0.256830772168598	16.4034083910255	1.30787018993367	0.223182993873065	0.999300903283301	-4.52383436339567
PCYOX1	-0.154977411875574	17.4431614601664	-1.30767554751273	0.223246299090647	0.999300903283301	-4.52390583464986
GALNT2	0.195960450799372	16.4425871516343	1.30753040841691	0.223293513714608	0.999300903283301	-4.52395912546834
RAB5A	0.180130442179998	17.4737763324259	1.30729707377577	0.223369436425774	0.999300903283301	-4.52404479340428
TRIP6	-0.241517147732425	14.9068817651433	-1.30706965246279	0.223443455870738	0.999300903283301	-4.52412828351841
HMGN5	-0.234102413815373	14.928981976207	-1.30601350766664	0.223787471688451	0.999300903283301	-4.52451592407391
MYO1E	0.127466900640723	14.9320475261953	1.3053645486613	0.223999075771335	0.999300903283301	-4.52475404218384
MTG1	0.153463828194775	13.4881301826149	1.30480234763098	0.224182526416392	0.999300903283301	-4.5249602826522
SLCO3A1	0.202165325810675	12.9657633590041	1.30412184743626	0.224404747335373	0.999300903283301	-4.52520986566953
GLB1	0.163463572058625	16.4930582033099	1.30368883971945	0.224546244289789	0.999300903283301	-4.52536864601968
COL6A2	0.295747714836953	21.2515288384093	1.30323297856579	0.224695289933419	0.999300903283301	-4.52553578018827
BRI3BP	-0.196001344676096	15.0848503377205	-1.30299234713154	0.224773998744463	0.999300903283301	-4.52562399293194
CHD2	0.1172095733774	13.2873382570255	1.30192184085718	0.225124433412846	0.999300903283301	-4.52601633690327
L1CAM	0.231460921191047	16.1633754989749	1.30187260493444	0.225140561988828	0.999300903283301	-4.52603437843152
TIAM1	-0.151077499769675	12.8679211028499	-1.30143947990179	0.225282485635891	0.999300903283301	-4.52619307488078
CPM	0.250455158936376	14.8649782960237	1.30096530194209	0.225437947074492	0.999300903283301	-4.52636678497118
SCD5	-0.228886693277246	15.9463833987697	-1.30085415256254	0.225474400895377	0.999300903283301	-4.52640749912134
DNAJC11	-0.2664529720979	14.4571225948286	-1.30001324248686	0.225750355185368	0.999300903283301	-4.52671547311405
CNDP1	-0.379437125748149	14.049924553614	-1.29997987408603	0.225761311233696	0.999300903283301	-4.52672769201138
YIPF6	-0.153572755424204	14.7871185063934	-1.29963163672261	0.225875676647922	0.999300903283301	-4.52685520145161
TMTC1	-0.234885900144651	12.8658964302927	-1.29861628872562	0.226209405960587	0.999300903283301	-4.52722688713591
GSDMD	0.232367641283778	15.2557241483115	1.298018111752	0.22640621046555	0.999300903283301	-4.52744579679364
SDSL	0.299812562095024	14.5913529306843	1.29746979052242	0.226586737784111	0.999300903283301	-4.52764641984777
ACSF3	-0.14472273874585	15.2748367066715	-1.2965342083624	0.226895043256421	0.999300903283301	-4.52798864485863
TPMT	0.231744647169199	14.2339440599	1.29622184258098	0.226998056201921	0.999300903283301	-4.52810287891705
ITGA4	0.268237466044701	14.8699486754705	1.29606431869295	0.227050019732215	0.999300903283301	-4.52816048147451
UPF3B	-0.128120096913424	13.9731389382319	-1.29594466918998	0.227089496009131	0.999300903283301	-4.52820423212542
CKAP4	0.148844338283777	18.1087353351406	1.29559649974062	0.227204401095596	0.999300903283301	-4.52833153188941
TMEM94	0.150944994312747	13.112698014514	1.2950701574496	0.227378200113249	0.999300903283301	-4.52852394585085
PLEKHF2	0.136375859075276	14.2668724756026	1.29348110014868	0.227903582950197	0.999300903283301	-4.52910463213608
ITPRIP	-0.201433205036123	13.5527344421331	-1.29285730692296	0.228110101715423	0.999300903283301	-4.52933249225863
SPRY4	-0.281427618454602	12.6636959142532	-1.29279224342466	0.228131651233132	0.999300903283301	-4.52935625577573
KANK4	-0.213664757145553	15.9884392855475	-1.29260468195196	0.228193782506322	0.999300903283301	-4.52942475678842
ANKRD27	-0.302160908680003	13.5982584715775	-1.29232246754814	0.228287294948191	0.999300903283301	-4.5295278180418
ITGAM	0.249675658868822	15.4302913935998	1.29114429760984	0.22867802995303	0.999300903283301	-4.52995795688691
C2CD5	0.122661463690301	15.2896451215221	1.29087674024885	0.228766841903053	0.999300903283301	-4.53005561382819
ANGPTL2	0.214612768826926	15.1945368746103	1.29035570573897	0.228939874642805	0.999300903283301	-4.530245761122
RDH10	0.351779646768751	13.2497178987548	1.29010911861887	0.229021802937762	0.999300903283301	-4.5303357384535
GUSB	-0.192696561734277	15.7958222464513	-1.289511844644	0.229220347889317	0.999300903283301	-4.53055364448537
NUDT8	-0.261964045103754	10.8956237093117	-1.30064189791457	0.229403787919536	0.999300903283301	-4.53084449490864
PRR14L	0.260838551367078	13.3810760183092	1.28880671672185	0.229454930210708	0.999300903283301	-4.53081083796352
GLUD1	-0.124736517494895	18.2669243626579	-1.28855659610854	0.229538188539564	0.999300903283301	-4.53090205278912
GTF3C2	0.160989858544699	13.5827201408644	1.28842140018975	0.229583202056892	0.999300903283301	-4.53095135300382
ATG5	0.132832711463104	13.7450663938254	1.28799495967985	0.229725233749492	0.999300903283301	-4.53110684172136
PPP4R1	0.263230016327803	12.7233625814482	1.28795386752283	0.229738923907554	0.999300903283301	-4.5311218234544
AP3S1	-0.110708161423251	15.947953984413	-1.28764915284404	0.22984046308888	0.999300903283301	-4.53123291189666
PLCXD3	-0.21104276358925	13.1618604065943	-1.28760697300219	0.229854521500716	0.999300903283301	-4.53124828822837
CMTM5	-0.160021929167595	16.2402231534177	-1.28719470480387	0.229991966960555	0.999300903283301	-4.53139856480992
PEX12	-0.148915487693301	13.1570916142971	-1.28703953965979	0.230043714964545	0.999300903283301	-4.53145511841164
SZT2	0.12108279152725	13.3044323556328	1.28681962969074	0.230117072164288	0.999300903283301	-4.53153526425602
IGSF21	0.427622935077803	13.3038053618444	1.28613617635785	0.23034518180295	0.999300903283301	-4.53178430627293
NME6	-0.141463269273473	12.3064610829197	-1.28550530705374	0.230555908126023	0.999300903283301	-4.53201413155114
RBM47	0.354644899479325	12.9939922726699	1.28457256711561	0.23086776103605	0.999300903283301	-4.53235382988299
GPRC5B	-0.233838996486902	13.9348672797099	-1.28407132352329	0.231035492197677	0.999300903283301	-4.53253633134401
KHDRBS1	-0.15043852496818	16.8367597143339	-1.28392282325045	0.231085204325591	0.999300903283301	-4.5325903933859
PPP6R1	0.130110474079526	14.6369075423349	1.28383986455393	0.231112979553994	0.999300903283301	-4.53262059349174
STXBP5	-0.204453161270376	13.493562298066	-1.2833176614106	0.231287881110867	0.999300903283301	-4.53281067385138
HNRNPF	0.196649685421075	17.3358576688885	1.28307183322553	0.231370254502581	0.999300903283301	-4.53290014180131
SAA2	-1.18487720951047	14.8055084073163	-1.29418331263007	0.231519525797784	0.999300903283301	-4.53291650226834
MTREX	0.166832556371549	14.7098375069034	1.28208706285507	0.231700481338776	0.999300903283301	-4.53325846208393
TLR6	0.287213540078252	11.9035079337923	1.29349739254818	0.231745192295973	0.999300903283301	-4.53313631230182
GPSM3	0.340550705489877	12.3221041743828	1.28103985054898	0.232052077202986	0.999300903283301	-4.53363935838291
LCAT	-0.4423843159977	12.9043446573406	-1.28094724550454	0.232083190191783	0.999300903283301	-4.5336730339013
TPD52	-0.31797941158635	16.4982629444229	-1.28015457335676	0.232349650268452	0.999300903283301	-4.53396123882826
HSCB	0.362968296442501	10.4279379282579	1.27964865351758	0.232519850312068	0.999300903283301	-4.53414513979587
PRRC2C	-0.152737582427921	15.0679405120394	-1.27954988160673	0.23255309095508	0.999300903283301	-4.53418103914565
GFPT1	-0.408072014510473	11.6049383515651	-1.27793743288596	0.233096302404489	0.999300903283301	-4.53476690697211
INPP1	-0.142423965404099	14.2195087946985	-1.27687701934517	0.233454115339934	0.999300903283301	-4.53515200457268
DHX58	-0.304606203471199	12.9590952082957	-1.27668085834183	0.233520355489311	0.999300903283301	-4.53522322513934
RAB20	0.194424975147998	13.6175143526583	1.27621626874125	0.233677301570972	0.999300903283301	-4.53539188359244
PDLIM5	-0.530436285514803	13.2648392970926	-1.27606197186783	0.233729444993011	0.999300903283301	-4.53544789094309
HMGB2	0.208714389810694	18.4054534360044	1.2760264231335	0.233741459779423	0.999300903283301	-4.53546079411487
DENND3	0.262671321354025	12.2138328100653	1.2759140405525	0.233779446297773	0.999300903283301	-4.53550158463139
IL17D	0.479214165345024	12.5315102319537	1.2759015683646	0.233783662347168	0.999300903283301	-4.53550611144493
CLASP2	-0.187963690356151	14.3693083304389	-1.27514372889171	0.234039957928679	0.999300903283301	-4.53578113124052
MSH6	0.195587804685974	13.5039435783568	1.27497625812824	0.234096626738251	0.999300903283301	-4.53584189571212
HP1BP3	-0.161623331385755	18.3918344351026	-1.27482636439807	0.234147357486737	0.999300903283301	-4.53589627933093
CFB	-0.637341951599552	20.0948380108763	-1.27310035769587	0.234732173268199	0.999300903283301	-4.5365222769389
SMARCAD1	0.153019752168527	11.7163227934435	1.27271053905929	0.234864421580007	0.999300903283301	-4.53666360170998
TMCO4	-0.173653658822927	12.3706549369755	-1.27248049472281	0.234942494502843	0.999300903283301	-4.53674699210424
CHN1	0.130182691211051	13.6980665730455	1.27189653317717	0.235140777281874	0.999300903283301	-4.53695864363853
TTC3	-0.225122368201403	12.1809175201189	-1.27172473568593	0.235199137137707	0.999300903283301	-4.53702090110573
ATR	0.341637756985172	12.0558799171524	1.28293251932066	0.235244620120482	0.999300903283301	-4.53651595407806
TANK	-0.175732622860149	13.0813922128284	-1.27052304428106	0.235607689425789	0.999300903283301	-4.53745626635994
MLKL	0.275184211546177	11.4566547034697	1.26851426085974	0.236291951462117	0.999300903283301	-4.53818358916353
TMEM259	-0.133288362392625	13.8950336069975	-1.26750819297468	0.236635271894404	0.999300903283301	-4.53854764676523
WDR41	-0.185562468452549	14.065224932835	-1.26719953860744	0.236740682925288	0.999300903283301	-4.53865930876456
FUNDC2	-0.115699514145902	17.6303883607992	-1.26718648876229	0.236745140539529	0.999300903283301	-4.53866402951918
TEX264	-0.300544274008352	15.4243543732076	-1.26632830054581	0.237038436278444	0.999300903283301	-4.53897442521663
ZRANB2	-0.179955286855575	15.7982695051009	-1.26549109989457	0.237324849151652	0.999300903283301	-4.53927713092689
TAOK1	0.128901150776075	14.3266580227267	1.26520082712392	0.2374242205978	0.999300903283301	-4.53938206166331
VPS41	-0.198727888438903	13.2415589185419	-1.26509982552482	0.237458805375881	0.999300903283301	-4.53941856997935
MACF1	-0.35775513558675	12.4079038956497	-1.26503205961401	0.237482011989457	0.999300903283301	-4.5394430640321
GIMAP2	0.3977344477904	10.9872900241569	1.27587134434376	0.23760832838437	0.999300903283301	-4.53876843132705
GALNT13	-0.2399511846167	11.960640552919	-1.26405652811767	0.237816293375676	0.999300903283301	-4.53979559958076
CEP170	-0.270175530903975	14.5114607382839	-1.26344697683319	0.238025363416131	0.999300903283301	-4.54001581026542
PLEKHA5	-0.20598993219985	12.6685942851867	-1.26334961599832	0.238058771296735	0.999300903283301	-4.54005097868241
HDHD2	-0.167411397714771	16.0468771492028	-1.26331895443229	0.238069293147107	0.999300903283301	-4.54006205389479
FOXO3	-0.351297808319023	10.6163057901456	-1.26310503740174	0.238142711812484	0.999300903283301	-4.54013931883157
DPY19L3	0.193268005244853	13.8125813001817	1.26294165416571	0.238198799342157	0.999300903283301	-4.54019832708197
DNM1	-0.213635686658478	14.6102476816726	-1.26273909295331	0.238268351378758	0.999300903283301	-4.54027147982737
OLFML2B	0.337378873760752	11.8852109817417	1.26268436300286	0.238287146504093	0.999300903283301	-4.5402912439556
RPL6	-0.328323184591223	19.1174163437641	-1.26192607350668	0.238547681258197	0.999300903283301	-4.54056503479978
IRAK4	0.265053555721799	13.0054639581647	1.26128100193895	0.238769501749021	0.999300903283301	-4.54079788307162
XKR4	0.365517396275498	11.9696216971354	1.26118164257436	0.238803683565352	0.999300903283301	-4.54083374311863
CHMP1A	0.179454354890948	15.9868235858305	1.26103865747711	0.238852880697686	0.999300903283301	-4.54088534580123
MALT1	0.146162824101326	12.8221456329254	1.26083110559099	0.238924308347027	0.999300903283301	-4.54096024522244
ECD	-0.195869697411249	13.4557035823552	-1.26065874810352	0.238983637489884	0.999300903283301	-4.54102243939604
COQ7	-0.176344330745598	14.4099886317411	-1.26007338828704	0.239185221809604	0.999300903283301	-4.54123363171826
SMPD2	0.294397931438699	11.7412956299933	1.25967923279927	0.239321038962421	0.999300903283301	-4.54137581206467
WRNIP1	0.111674180536728	14.0341146409087	1.25943918683822	0.239403784646517	0.999300903283301	-4.5414623910431
POLR3F	0.137419040155851	13.6439064046381	1.25912962785783	0.239510526901634	0.999300903283301	-4.54157402972175
CASP2	0.436128446787764	9.97564009462585	1.25887307403339	0.239599021695054	0.999300903283301	-4.54166654246635
TOR2A	0.3297481873777	12.3131366173379	1.25850073901505	0.239727501705766	0.999300903283301	-4.54180078908819
TRIM3	0.164374109308049	14.2220258661859	1.25825042044014	0.239813910027646	0.999300903283301	-4.54189103124495
RASL12	0.204799183869074	13.7674850525518	1.25798694434274	0.239904888029251	0.999300903283301	-4.54198600722224
BTK	0.260585609406451	13.6270163382105	1.25709458247389	0.240213231380846	0.999300903283301	-4.54230760632703
PLCB4	-0.184412297447224	14.5416023061175	-1.25682527133935	0.240306352394984	0.999300903283301	-4.54240464141582
VAT1L	-0.184336274865547	18.5041505956977	-1.25564418943816	0.24071509283791	0.999300903283301	-4.54283007354899
HSP90AB4P	0.128953012706074	17.6503248889042	1.25516987399908	0.240879401983652	0.999300903283301	-4.54300086870389
SRR	0.213164264713475	13.3439758095152	1.25512457273533	0.240895099782127	0.999300903283301	-4.54301717945565
ARHGAP19	-0.203750945897822	13.6596089608064	-1.25483168236914	0.240996612556243	0.999300903283301	-4.54312262778097
DPYSL3	-0.3046501552469	16.8468891982521	-1.25454880171323	0.241094689575382	0.999300903283301	-4.54322446073718
TRPC4	0.238960361195026	11.9256946553503	1.25367148784937	0.241399070872319	0.999300903283301	-4.54354020847517
SMARCAL1	0.118740600043999	12.45342822628	1.25361286219045	0.241419422155414	0.999300903283301	-4.54356130409889
PARD6G	-0.244820507658245	12.8701598470603	-1.25349738679126	0.241459512369217	0.999300903283301	-4.5436028548709
DNAJB4	-0.148595686896599	15.1799053168821	-1.25327276241434	0.241537512148867	0.999300903283301	-4.54368367456158
NPL	0.389918246310977	13.0948561809265	1.25288702555517	0.241671505979787	0.999300903283301	-4.54382244558127
HBS1L	-0.1479141842114	13.7935182084784	-1.25268676270979	0.241741095672457	0.999300903283301	-4.54389448288248
PELP1	0.146235176844776	13.9885924339588	1.25227879797118	0.241882911183918	0.999300903283301	-4.54404121565887
APOL2	-0.201050732773652	17.4649368418833	-1.25205847930732	0.241959526235874	0.999300903283301	-4.54412044781712
RPS6KA2	-0.185937305561447	14.3740204168576	-1.25198236930655	0.241985997874209	0.999300903283301	-4.54414781728072
APPL2	0.130463026974974	14.5595743833749	1.2514893690598	0.242157524945524	0.999300903283301	-4.54432508205748
OTUB1	-0.184933662713551	16.4905845980864	-1.25074858525801	0.242415450517766	0.999300903283301	-4.54459137516123
ESF1	0.174192890443074	13.2291096041408	1.24924802331919	0.242938608876519	0.999300903283301	-4.54513054779378
CAPZA2	-0.171061797781899	18.3323255152096	-1.24908669718683	0.242994909214716	0.999300903283301	-4.54518849521785
MED22	0.178464649881526	12.2039572817825	1.24879485830767	0.243096783799046	0.999300903283301	-4.54529331255074
AKR1C2	-0.250084419596501	16.8264656485088	-1.24853891507187	0.243186156948646	0.999300903283301	-4.54538522744506
JAKMIP1	0.342344341977258	10.999098622088	1.25888727443147	0.243375771240515	0.999300903283301	-4.54416484842872
TGFBI	0.296879363484852	20.7343253070909	1.24799068287811	0.243377685917314	0.999300903283301	-4.54558207800737
NAT8L	-0.258646707571074	14.1741678165394	-1.24763031491983	0.243503650771618	0.999300903283301	-4.54571144962545
NAA20	0.169533826843352	13.3597442250779	1.24600806540673	0.244071364950746	0.999300903283301	-4.54629360267908
CXADR	0.301122394604295	13.0341317823324	1.25664938887406	0.244144406836017	0.999300903283301	-4.54487359985136
C8G	-0.434207281568703	18.1853543297936	-1.24462154328448	0.244557448064409	0.999300903283301	-4.54679086168154
NT5C2	0.144850596169475	14.9901661323625	1.24451501112465	0.24459482873713	0.999300903283301	-4.54682905658674
ACY3	-0.327144650366627	12.7731494244218	-1.24451361644265	0.244595318143064	0.999300903283301	-4.54682955661023
TAOK2	0.110088394475724	13.4367841682788	1.24442000298088	0.244628169755208	0.999300903283301	-4.54686311840402
DYNC1I2	-0.226780245374176	13.5044801674174	-1.24402695523132	0.244766140938152	0.999300903283301	-4.54700401787423
PKP4	-0.185855090742402	13.9641762178849	-1.24357628705614	0.244924417314308	0.999300903283301	-4.54716554544484
ARSD	0.243394987428402	14.0389704135986	1.24275066638506	0.245214596740552	0.999300903283301	-4.54746138608728
ABHD12	-0.259729483500951	14.7949766641977	-1.24138113618978	0.245696566253213	0.999300903283301	-4.54795190419019
TMEM263	-0.5115862474939	13.8574239404957	-1.24103369784034	0.245818961604596	0.999300903283301	-4.54807630100761
ERBIN	-0.135473087246501	14.68551444757	-1.24098241544998	0.245837031573264	0.999300903283301	-4.54809466066001
RAD23B	-0.116233589648026	17.5177741677089	-1.24070696773503	0.245934107571452	0.999300903283301	-4.54819326735671
OAS2	-0.376770562904001	15.6325694978461	-1.24013295570138	0.246136507743256	0.999300903283301	-4.54839872055055
PSMB3	0.143954705043996	17.1369842107757	1.24003500452343	0.246171059593241	0.999300903283301	-4.54843377490113
TAMALIN	-0.190032454321347	13.0367333022922	-1.23996735376923	0.246194925426986	0.999300903283301	-4.5484579846453
LIMD1	-0.303255805632276	15.1343198709115	-1.23993724356403	0.246205548316608	0.999300903283301	-4.54846875977708
SPAG7	-0.262717822341175	11.2785884264815	-1.23922841273832	0.246455732811791	0.999300903283301	-4.54872238112679
FCHSD1	0.128376054437451	12.9954944411685	1.23876154993236	0.246620627790926	0.999300903283301	-4.54888938553054
COL6A6	0.190806561328602	12.4157564914892	1.23849488198855	0.246714854997533	0.999300903283301	-4.54898476263887
TRAPPC4	0.115848073146827	14.9217823392475	1.23846784305315	0.246724410864514	0.999300903283301	-4.54899443286797
UFM1	-0.223589695343225	16.0941194001245	-1.238291281388	0.24678681723341	0.999300903283301	-4.54905757590229
SARS2	-0.164475634925424	15.4928049599075	-1.23799747457867	0.246890693050709	0.999300903283301	-4.54916263869932
TOM1L2	-0.224687559434155	17.0320361781629	-1.23723182532031	0.247161558068233	0.999300903283301	-4.54943636872685
NUFIP2	-0.265949141199751	14.5158590151379	-1.23704033564641	0.247229339800802	0.999300903283301	-4.54950481541768
HDAC8	-0.281744907104981	12.2458475641607	-1.24766788601499	0.247249733763656	0.999300903283301	-4.54771258875672
GANAB	-0.194913001068755	17.9939618544635	-1.23676595584112	0.24732648879641	0.999300903283301	-4.549602881223
MPO	0.84325191913584	14.1679263878461	1.2473542048692	0.247358782518977	0.999300903283301	-4.54781158045391
TBK1	0.121328814195305	14.510191943887	1.23547197435585	0.247785067939471	0.999300903283301	-4.55006521237593
ITGB8	0.211739791346579	15.0740220873163	1.23513971507238	0.247902931066066	0.999300903283301	-4.55018388661902
AZGP1	-0.676924926961075	20.1438431073905	-1.23501676662594	0.247946556514092	0.999300903283301	-4.55022779642759
NHS	-0.213403435162848	13.3572238458232	-1.23484234690147	0.248008456170077	0.999300903283301	-4.55029008485959
DIMT1	0.170867762692524	14.1821263633577	1.23482165254217	0.248015801213123	0.999300903283301	-4.5502974748907
SAMD9L	-0.200012534786152	13.4061376190635	-1.23399591278826	0.248309026371066	0.999300903283301	-4.5505922979277
NECAB1	0.222237936484673	14.748275444635	1.23398666223398	0.248312312907731	0.999300903283301	-4.5505956001849
CARMIL1	-0.145795240592523	13.4485899252015	-1.23395296710499	0.248324284413725	0.999300903283301	-4.55060762854439
TMEM63A	-0.1190922512945	14.4122117838546	-1.23351610683603	0.248479538863705	0.999300903283301	-4.55076356206106
CD302	0.262859932356664	10.8073852023992	1.24410469225079	0.248490816701106	0.999300903283301	-4.5488364197581
CHRDL1	-0.370848972889149	13.0589186334756	-1.23313589644079	0.248614725433413	0.999300903283301	-4.55089925189964
ORMDL3	-0.170363107988173	15.3480552144754	-1.23301229629562	0.248658685344322	0.999300903283301	-4.55094335782272
FOXJ3	-0.367440731307347	10.0763822298117	-1.23261410081961	0.248800351780281	0.999300903283301	-4.55108543594267
TERF2	-0.132126144332325	13.4317927587413	-1.23231205819105	0.248907853917722	0.999300903283301	-4.55119319057175
NUDT4	0.157254676702175	15.4306669176541	1.23210942215593	0.248979996877605	0.999300903283301	-4.55126547401063
HAAO	0.180651106758127	16.7104415797839	1.23181718546539	0.249084069842058	0.999300903283301	-4.55136970867185
FTSJ1	0.220049154556701	13.2203184012228	1.23177765445186	0.249098150583745	0.999300903283301	-4.55138380757679
NUDT2	-0.396863058504225	15.2231670565692	-1.23157928152718	0.249168819835754	0.999300903283301	-4.55145455462429
PLSCR3	0.114871138834326	15.7119217540645	1.23113089720784	0.24932861477149	0.999300903283301	-4.55161444334821
PREX2	-0.25318459884909	11.9420477792349	-1.2416512073333	0.24934840233332	0.999300903283301	-4.54960942423475
FAIM2	-0.348763075713203	13.2852996222032	-1.2309353193808	0.249398340965996	0.999300903283301	-4.55168417480681
ATP2B4	-0.110701792218599	17.9387290511141	-1.23035699509176	0.249604614988723	0.999300903283301	-4.55189033767948
SP3	-0.175019322159901	12.299157322945	-1.23028044689597	0.249631928310401	0.999300903283301	-4.55191762209279
SHC4	-0.20926358278575	11.3850958435855	-1.22998586934617	0.249737059971858	0.999300903283301	-4.55202261153826
GALM	0.191038804053225	16.5922042313489	1.22925317477593	0.249998708253603	0.999300903283301	-4.55228369280637
FGB	-0.58706457626128	21.2004653083199	-1.22824975559902	0.250357397436431	0.999300903283301	-4.55264111153131
L3MBTL3	0.174625558762802	12.0905423416863	1.22821496157678	0.250369842700071	0.999300903283301	-4.55265350249343
CTIF	-0.199405220915848	14.9484834580793	-1.22808555242552	0.250416134720488	0.999300903283301	-4.55269958652034
PAFAH1B3	0.171677673180547	16.5922841635584	1.22781464957748	0.250513064299976	0.999300903283301	-4.55279604991061
TMEM53	0.158502323792874	11.7136898163122	1.22778150405649	0.250524925940939	0.999300903283301	-4.55280785165168
DKK3	-0.275970840012597	13.7956881873463	-1.22773168909076	0.250542753866611	0.999300903283301	-4.55282558837957
NLN	0.132269994570724	15.9912715306168	1.22672079263357	0.25090476073919	0.999300903283301	-4.55318544006972
SF3A3	0.123196018949756	16.6644333163761	1.22635751178123	0.251034957807145	0.999300903283301	-4.55331472081422
FASTKD2	0.152826119704701	13.5736004345079	1.22612180803913	0.251119461767726	0.999300903283301	-4.55339859011701
GTF3C4	0.124024151137451	13.5558970794197	1.22593900424664	0.25118501617544	0.999300903283301	-4.55346363055537
ADI1	-0.226016167182674	16.1636381450533	-1.22559010921266	0.251310170619607	0.999300903283301	-4.55358775129788
MAST3	0.121838171425424	13.4635794137524	1.22555218390887	0.25132377812778	0.999300903283301	-4.55360124226904
NDUFAF2	-0.322171688519703	15.4138518154976	-1.2254802105985	0.251349603635504	0.999300903283301	-4.55362684436695
PPP1R37	-0.191583256035852	11.2893304848744	-1.22546159514774	0.251356283596192	0.999300903283301	-4.55363346606437
SELENOH	-0.142599049158374	13.8082720862182	-1.22533553909836	0.251401521316138	0.999300903283301	-4.55367830406184
FLI1	-0.191040555806852	11.8507197960524	-1.22533017499885	0.251403446477543	0.999300903283301	-4.55368021201319
PNKD	0.239254649227075	13.2151302685451	1.22488698394768	0.251562548233911	0.999300903283301	-4.5538378352794
LAMC3	0.432544306544203	14.5479028196721	1.2244616285008	0.251715324553868	0.999300903283301	-4.55398908746053
EXD2	-0.190801230927574	13.7146876762712	-1.22307993804266	0.252212114135947	0.999300903283301	-4.5544802150607
FERMT3	0.341123243119451	15.6438396149039	1.22296441638696	0.252253686440982	0.999300903283301	-4.55452126468584
GDPGP1	-0.244912660052595	12.9467198229623	-1.22294514893261	0.252260620685492	0.999300903283301	-4.554528111014
WASF2	-0.154838092800155	16.7611788718972	-1.22286499398096	0.252289469656674	0.999300903283301	-4.55455659197036
RRP12	0.151923513257954	13.3112708183177	1.2227404906225	0.252334285629749	0.999300903283301	-4.55460082904686
WDR24	-0.120471783254299	13.6828697305751	-1.22241336035246	0.252452069759059	0.999300903283301	-4.55471705000372
FXYD1	-0.226956255539303	17.8309416303461	-1.22215691354296	0.252544435514354	0.999300903283301	-4.55480814765635
C2	-0.513334691799201	16.9017060484525	-1.22131215657418	0.252848891143014	0.999300903283301	-4.55510816060121
FKBP7	0.290592066948273	14.7419636298519	1.22024996460683	0.253232136904036	0.999300903283301	-4.55548524179937
LZTS1	-0.184640587593174	14.2671866477501	-1.22021129193442	0.253246099196061	0.999300903283301	-4.55549896748669
EEF2K	0.207653309430926	13.3424617635108	1.21966168948437	0.253444594310804	0.999300903283301	-4.55569400764331
CNTN1	0.190358096782724	16.4798230991305	1.21942560648861	0.253529897315343	0.999300903283301	-4.55577777353136
SAA1	-1.00417239831377	16.9441976798217	-1.22961917047999	0.253589859856382	0.999300903283301	-4.55339042154399
TXN2	-0.18784670312545	15.7806194291183	-1.2192014136854	0.253610925765176	0.999300903283301	-4.55585731276956
KLF5	-0.47461214290945	10.6787751207385	-1.21913097741612	0.253636387418931	0.999300903283301	-4.55588230061107
GCA	0.318124789380001	16.4093106675598	1.21837676503851	0.253909154610787	0.999300903283301	-4.55614981639569
ZBTB8OS	0.171395055417374	12.3254840858382	1.21801154342998	0.254041326010982	0.999300903283301	-4.55627932782382
DOCK5	-0.1730934210761	15.5971360259317	-1.21751004234565	0.254222907514353	0.999300903283301	-4.5564571323409
SRCAP	0.148126510196047	13.8519595220276	1.21723021606677	0.254324271886312	0.999300903283301	-4.55655632661165
PLGRKT	-0.145042416366024	15.354872737838	-1.21712051003138	0.25436402083145	0.999300903283301	-4.55659521252318
ZNF655	-0.295858883784026	11.0699444116101	-1.21658529169294	0.25455801501994	0.999300903283301	-4.5567848973374
PRPF40B	0.123963346160428	12.8249773552332	1.21636949192811	0.254636267490783	0.999300903283301	-4.55686136580979
MFSD1	0.209141146687124	14.1457576783695	1.21601460649155	0.254764997302659	0.999300903283301	-4.55698710373583
DUSP15	-0.184970782379851	15.379478212939	-1.21401668174987	0.255490707107421	0.999300903283301	-4.5576946208883
MTR	0.178007628162401	13.9147760258256	1.21386129240317	0.255547219967954	0.999300903283301	-4.55774962271495
CYP4X1	0.126307393377502	14.5897372764024	1.21330797223658	0.255748537194445	0.999300903283301	-4.55794544664997
MBLAC2	-0.168769697759977	15.1386020097309	-1.21288121269128	0.255903895441307	0.999300903283301	-4.55809644783075
MRC1	0.398192451415124	15.3601609520903	1.21262137608332	0.255998524416983	0.999300903283301	-4.55818837265487
GTF2F1	-0.112671011937302	14.27796968363	-1.21192590163629	0.256251946970627	0.999300903283301	-4.55843436615765
NFKBIA	0.249599861405052	13.1906815430505	1.22145972895218	0.256500178504868	0.999300903283301	-4.5559450022024
WDFY1	-0.125777394435076	15.8221444430264	-1.21011517086428	0.256912713497836	0.999300903283301	-4.55907448372274
UTP11	0.171970012663623	13.3906531128226	1.21003971905452	0.256940277205315	0.999300903283301	-4.55910114599232
ITFG1	-0.178139707271724	14.567147287253	-1.20988157521059	0.256998057390441	0.999300903283301	-4.55915702614955
PALS2	-0.241107100332453	16.9827627630925	-1.2098771659938	0.256999668514238	0.999300903283301	-4.55915858409189
ADH1C	-0.294197020413552	14.7819548879413	-1.2098691457798	0.25700259911419	0.999300903283301	-4.55916141792786
CYBA	-0.236893531305675	15.6370164804103	-1.20973030777132	0.257053335068778	0.999300903283301	-4.55921047292011
ADCY6	0.141487723716377	13.2823429265167	1.20925949157559	0.25722544737944	0.999300903283301	-4.55937680209653
GIMAP4	-0.194981033360733	17.462724285588	-1.20917861957636	0.257255020504374	0.999300903283301	-4.55940536898228
CD177	0.900879357538667	14.9917235128328	1.21926127696943	0.257289045974493	0.999300903283301	-4.55663196892792
CSRP1	-0.259709431064422	19.9856368072199	-1.20883522678088	0.257380622550418	0.999300903283301	-4.55952665636766
PHAF1	-0.158901605481551	13.8124967614723	-1.20867872939872	0.257437880800542	0.999300903283301	-4.55958192568122
PREPL	-0.215431939515149	13.0206747782654	-1.20848768623492	0.257507792475841	0.999300903283301	-4.55964939020868
TBRG4	-0.393487232032525	13.7333917007539	-1.20817328520913	0.257622880195428	0.999300903283301	-4.55976040475833
AK2	-0.156598194931398	17.1322727748913	-1.20807957843214	0.257657190013517	0.999300903283301	-4.55979348953041
SEL1L3	-0.341045978067976	11.4998092738655	-1.20761272969987	0.257828177454099	0.999300903283301	-4.55995829818116
AGFG2	-0.129570922303449	14.4354990592294	-1.20757038596117	0.257843690780586	0.999300903283301	-4.55997324485504
SORBS1	-0.210058423443925	19.5081455542402	-1.20749516413451	0.257871251407364	0.999300903283301	-4.55999979629259
SH3TC2	0.214500720384724	12.4426339859566	1.20707626377124	0.25802477667288	0.999300903283301	-4.56014764169962
DIS3	0.132299413272603	14.5989823372532	1.20697384572078	0.258062323766577	0.999300903283301	-4.56018378467722
ZNF512B	-0.319379044408301	12.1561756185297	-1.20615170597824	0.258363886189718	0.999300903283301	-4.56047385605994
KRT19	-0.499196417232874	12.6058921988021	-1.20547590609354	0.25861198520129	0.999300903283301	-4.56071221657814
STX2	-0.135535019475832	14.576826115276	-1.20530374022272	0.258675221491085	0.999300903283301	-4.56077292964959
REEP1	-0.300081946596723	16.7474232495795	-1.20473162226942	0.258885449842076	0.999300903283301	-4.56097464989744
AHCYL2	-0.191628367745649	15.6780650057116	-1.20461136338875	0.258929657368122	0.999300903283301	-4.56101704491066
SCAMP1	-0.131406303026477	16.6086341805973	-1.2045493108602	0.258952470461414	0.999300903283301	-4.56103891948618
SNRPG	-0.221422860095117	17.2311207036694	-1.20430775840677	0.259041290742872	0.999300903283301	-4.56112406514471
DNAJC7	0.132895047348647	15.2946347552497	1.20350661051676	0.259336054678745	0.999300903283301	-4.5614063995127
ADA2	-0.200616857077673	14.1625880249895	-1.20345228797325	0.259356051261221	0.999300903283301	-4.5614255398258
CLIC5	-0.158418179436826	15.0389220020596	-1.20285583957432	0.259575691216953	0.999300903283301	-4.56163566558364
HPX	-0.479748311086247	21.7707194804429	-1.20230587499171	0.259778347409192	0.999300903283301	-4.56182936615229
TTLL2	-0.337333463197677	11.9054000274319	-1.20167949995815	0.260009316393061	0.999300903283301	-4.56204992137783
CTDP1	-0.127750211042626	13.7053631504534	-1.20076582596351	0.260346522417928	0.999300903283301	-4.56237152851639
FMN2	-0.279802965673625	12.3436128091375	-1.20071895873434	0.260363829077966	0.999300903283301	-4.56238802194589
EPM2A	-0.1577111019488	13.0408964790593	-1.20070018115057	0.260370763337418	0.999300903283301	-4.5623946300223
LSM4	-0.148013772024278	17.3045569746472	-1.20030045499553	0.260518411300757	0.999300903283301	-4.56253528576723
PARD6B	-0.174757925032948	12.3582816275137	-1.20013205622921	0.26058063354285	0.999300903283301	-4.56259453447644
PAWR	-0.379851260753449	14.8956043447517	-1.19925886632838	0.260903464726769	0.999300903283301	-4.56290168262489
CUTC	-0.155000765504376	14.3310913140135	-1.19912043424688	0.260954674867819	0.999300903283301	-4.56295036569627
FRMD8	-0.146688765460471	14.6046566179974	-1.19887682926135	0.261044811372962	0.999300903283301	-4.56303602812046
COX16	-0.297856720319897	11.4623972024257	-1.19881798987843	0.261066586370022	0.999300903283301	-4.56305671728585
ZCCHC3	0.161430745543298	11.1819214026738	1.19844177007704	0.261205850789285	0.999300903283301	-4.56318899123102
NTM	0.395263959669229	16.3876413853944	1.19734026740668	0.261613937639008	0.999300903283301	-4.56357613716816
TPP2	0.1123104881455	16.5132387154172	1.197339475486	0.261614231217002	0.999300903283301	-4.56357641543642
S100A16	-0.287247656165752	13.5204901606201	-1.19705250564809	0.261720633215229	0.999300903283301	-4.56367724554545
LRPAP1	0.147195603397851	16.218313305206	1.19686704036836	0.261789418237209	0.999300903283301	-4.56374240397595
UBAP2	-0.224391499951949	14.2012980954642	-1.19675094704471	0.261832482165674	0.999300903283301	-4.56378318760554
UCHL1	-0.15902070530645	21.5675882265577	-1.19654517856473	0.261908824500997	0.999300903283301	-4.56385546893357
TM6SF1	0.223327109687302	13.5634318872956	1.1962751797841	0.26200902431512	0.999300903283301	-4.56395030263662
MLF2	-0.163140953041976	13.5750251166791	-1.19624818259518	0.262019045005317	0.999300903283301	-4.5639597844302
ARHGAP15	0.200294780275051	12.7131883100242	1.19623104593046	0.262025405873307	0.999300903283301	-4.56396580300895
CLDN1	-0.305801261562472	16.5804322083932	-1.19504783804249	0.262464896960926	0.999300903283301	-4.56438124611535
CSNK1G2	-0.136348769527427	13.8110210929679	-1.19503657608545	0.262469082970467	0.999300903283301	-4.56438519930532
COBL	-0.261717190365898	13.593846437485	-1.19493520346493	0.26250676506667	0.999300903283301	-4.56442078238057
SEC24D	0.223215056014375	14.7370732736293	1.19416613110773	0.262792786249725	0.999300903283301	-4.56469068360428
DICER1	0.176490499413475	13.0306369295825	1.19382421102156	0.262920028690833	0.999300903283301	-4.56481064830723
DIPK1B	-0.235202585929224	12.8031664646677	-1.19323990131541	0.263137589583383	0.999300903283301	-4.56501561399858
MTFR1L	-0.181907312602029	14.1368888927563	-1.1931380146459	0.263175540800362	0.999300903283301	-4.56505134853233
CPN1	-0.392311346279676	15.1066847915206	-1.19290749881661	0.263261420739692	0.999300903283301	-4.56513219087262
PALMD	-0.208079187345923	15.3773933814703	-1.19289865177665	0.263264717204651	0.999300903283301	-4.56513529337848
APOA2	-0.615460793037549	14.8720185202887	-1.19222818175766	0.263514635862815	0.999300903283301	-4.5653703796365
RRP1B	-0.243538804585327	11.0716367250485	-1.19172029432455	0.263704079302177	0.999300903283301	-4.56554841221325
TASOR	0.172242444258572	11.7939225168296	1.19168571505295	0.263716981470165	0.999300903283301	-4.56556053198564
RP2	0.167376762552273	16.2734706584476	1.19107133690609	0.26394630245076	0.999300903283301	-4.56577583517612
GLUD2	0.220014493848902	13.1091992787821	1.19056786744104	0.264134346120842	0.999300903283301	-4.56595222667523
RPS28	-0.144041055562823	18.3878828395313	-1.19049902427277	0.264160067158975	0.999300903283301	-4.5659763428766
IFIT1	-0.384179939543948	16.7567841461046	-1.19049829024904	0.264160341414268	0.999300903283301	-4.56597660000573
PECAM1	-0.166943866413572	15.3473556950179	-1.19023871774219	0.264257340627481	0.999300903283301	-4.56606752309438
SYNE3	0.189054401444048	15.2382313226236	1.19017441952146	0.264281372568508	0.999300903283301	-4.56609004382444
ZBTB4	-0.23725420420875	13.4151322571307	-1.18993656482396	0.264370287890549	0.999300903283301	-4.56617334773641
NDRG1	-0.199144543562927	19.1693914310829	-1.188868563507	0.264769828231251	0.999300903283301	-4.56654728293005
CSNK1G3	-0.238346677536125	11.9099383101576	-1.18882042125382	0.264787849777163	0.999300903283301	-4.56656413450516
MYO1G	0.354063368355497	13.8237604356774	1.18859201051116	0.264873366436083	0.999300903283301	-4.56664408169792
TIMM17A	0.160762073704177	13.2782962473157	1.18842347846018	0.264936478896658	0.999300903283301	-4.56670306510639
CDKN2D	-0.168618461675777	13.025624031184	-1.18839587691653	0.264946816374629	0.999300903283301	-4.56671272475414
TTF2	0.284918279121653	11.968545309735	1.1980411630703	0.265007103168073	0.999300903283301	-4.56323308727487
EARS2	-0.172839518804	14.7345635377493	-1.18823313193839	0.265007775117889	0.999300903283301	-4.56676967775908
USP9Y	0.159965761680475	14.1908711371448	1.1868781276689	0.2655157534732	0.999300903283301	-4.56724370039211
GCSH	-0.237595626649576	14.9551010655838	-1.18684755772427	0.2655272229177	0.999300903283301	-4.56725439131976
SAR1B	-0.203985003791272	14.6460384645313	-1.18666147000964	0.265597049226999	0.999300903283301	-4.56731946672642
SYNPO2	-0.22959855507478	15.920448803868	-1.18620076786238	0.265769983779165	0.999300903283301	-4.56748055171122
TSR1	0.174631000718678	14.0442587340176	1.1859393161657	0.265868165756146	0.999300903283301	-4.56757195343316
ABCF3	-0.1742104913072	13.4995616807447	-1.18516667762448	0.266158482849327	0.999300903283301	-4.56784199847241
SNX14	0.133854668520499	13.0014432248943	1.18513950154794	0.266168698849177	0.999300903283301	-4.56785149504309
BAG4	-0.208823256027351	12.3037282872946	-1.18382391066438	0.266663632644451	0.999300903283301	-4.56831108101546
BAX	0.123865654540928	16.4162698106232	1.1837269304489	0.266700146577228	0.999300903283301	-4.5683449488779
MELTF	0.245038750863236	13.3280257466224	1.1927219577803	0.266971387354334	0.999300903283301	-4.56487917492475
S100A1	-0.277392801285774	19.797079960698	-1.18297575025402	0.26698310929642	0.999300903283301	-4.56860722806441
CASKIN2	-0.310391097766425	14.2605584927458	-1.18281676164719	0.267043029871303	0.999300903283301	-4.5686627282558
SPG11	0.116314368010622	13.771277623944	1.18251497157242	0.267156800129798	0.999300903283301	-4.56876806677535
PHF3	0.195565284158572	12.2226525647364	1.18223829470375	0.267261137411221	0.999300903283301	-4.56886462673048
DAB2IP	-0.137528055037503	14.3328268130067	-1.18215962017885	0.267290812262222	0.999300903283301	-4.56889208180667
FITM2	-0.188427974552775	14.7846185636742	-1.18208045834985	0.267320673596721	0.999300903283301	-4.5689197059292
CPLX1	-0.285643780013624	16.046989304446	-1.18193451605055	0.267375732829899	0.999300903283301	-4.56897063095329
EMSY	-0.130242489945225	12.1637679648839	-1.18188237023343	0.267395407948506	0.999300903283301	-4.56898882585161
DHRSX	0.338275455406286	12.3209639417626	1.19052180697722	0.267787351631037	0.999300903283301	-4.56555900838465
DMAC2	0.332918290026958	13.136861812275	1.19019485333761	0.267908782604341	0.999300903283301	-4.56565998350282
WDR4	0.213794181105598	12.9590278514714	1.18030426458712	0.267991394384453	0.999300903283301	-4.56953925602961
GLRX	-0.291425961055976	13.0514049622728	-1.17993043823853	0.268132730031685	0.999300903283301	-4.56966958453824
ALG12	0.111609832977098	13.8294487157041	1.17968512382574	0.268225510710027	0.999300903283301	-4.5697550971388
WDR77	0.113438545417903	15.9907529091405	1.17959096528432	0.268261129396517	0.999300903283301	-4.56978791667989
KRT2	-0.300324646541476	15.4184790506857	-1.17951035676687	0.268291625348686	0.999300903283301	-4.56981601213482
TTC27	0.161553095979549	13.1683266918443	1.17949461238203	0.268297582117074	0.999300903283301	-4.56982149959146
POLG2	0.208236607559364	13.1870355215425	1.18880068574519	0.26842708530293	0.999300903283301	-4.5660904026604
TCEAL2	-0.333157803450726	11.5874696782347	-1.1884901621851	0.268542639019312	0.999300903283301	-4.56618623691607
ATP6V1F	-0.239013588656725	15.693282704326	-1.17832608265712	0.268739983721797	0.999300903283301	-4.5702286599371
GPNMB	-0.394815827548648	17.4815690499172	-1.17820493469601	0.268785883520299	0.999300903283301	-4.57027085982938
AKAP11	-0.137855312528252	12.8657406651221	-1.17808981946587	0.268829503519473	0.999300903283301	-4.57031095611048
NEK6	0.208027449276297	15.0974983906837	1.17807899369198	0.268833605965154	0.999300903283301	-4.57031472677161
NDUFV2	-0.22174209992157	18.010792422697	-1.17793615828148	0.268887738407445	0.999300903283301	-4.57036447514366
CDC34	0.140854175317543	14.2203832774357	1.18726943624428	0.268997297651932	0.999300903283301	-4.56656286178422
FLVCR2	0.243190349124749	10.6738058040296	1.17759039116302	0.269018815185204	0.999300903283301	-4.57048488919384
KRR1	0.197754369196851	14.3874070660041	1.17750351853182	0.269051755790376	0.999300903283301	-4.57051513969608
BANF1	-0.257848932190925	16.9613415306499	-1.17747068770465	0.269064205519316	0.999300903283301	-4.57052657161932
DOCK11	0.115638576455876	15.54249926268	1.17714561227208	0.269187501902753	0.999300903283301	-4.57063975569232
PDE2A	-0.361797136772406	12.1579310676071	-1.18643873366233	0.26930705300168	0.999300903283301	-4.5668190473366
HDAC4	-0.120493376461123	12.7211540742505	-1.17676629816173	0.269331427678849	0.999300903283301	-4.57077180273461
CP	-0.384279849616249	19.2855352977492	-1.17676039575217	0.269333667759886	0.999300903283301	-4.5707738572997
NANP	-0.27449608243138	12.5571441702737	-1.17674524246653	0.269339418799778	0.999300903283301	-4.57077913196897
PCDH18	0.358531913494351	11.7775285423794	1.17666705792111	0.269369093302922	0.999300903283301	-4.5708063464376
AKR1E2	-0.172181688578874	17.7923597114219	-1.17660857306731	0.269391292618343	0.999300903283301	-4.57082670318877
NDUFA8	-0.132746557089604	16.3280415140114	-1.17657739272646	0.269403128458645	0.999300903283301	-4.57083755586403
KRT1	-0.43669658292335	17.2709678521752	-1.17657462398465	0.269404179473974	0.999300903283301	-4.57083851954872
SRP54	0.132090779004201	14.3589566780565	1.17616959491285	0.269557964175026	0.999300903283301	-4.57097947998986
FLCN	-0.169673278266423	13.1874484116796	-1.17577113261145	0.269709324427466	0.999300903283301	-4.57111812893904
GSPT2	0.134984421718297	14.3585650141723	1.17558409412728	0.269780396599185	0.999300903283301	-4.57118320192488
CAD	0.139940308551299	15.5936832411392	1.17547948230648	0.269820154284969	0.999300903283301	-4.57121959517381
ERC1	-0.349904239155626	14.5484783648551	-1.1754138604369	0.26984509625751	0.999300903283301	-4.571242423356
KPNA5	0.219858774630797	11.6463569949257	1.17517758974493	0.269934914857879	0.999300903283301	-4.57132461011064
POGLUT2	0.195194474883223	13.2634686731897	1.17517283024189	0.269936724435846	0.999300903283301	-4.57132626561004
LRRC40	0.10874058196185	15.9931341256258	1.17516277466608	0.269940547629336	0.999300903283301	-4.5713297632319
JAGN1	-0.180081573889147	15.6347069934404	-1.17475438194966	0.270095857906639	0.999300903283301	-4.57147180015133
NEPRO	0.1400774196048	10.4983776250189	1.17452127302195	0.270184540583619	0.999300903283301	-4.57155286204442
PDE4D	0.129468090665803	12.4148938165673	1.17352290691999	0.270564618234296	0.999300903283301	-4.57189993592882
H2BC11	-0.653116514335121	14.6984187911455	-1.17341378140748	0.270606188311902	0.999300903283301	-4.57193786264364
SYNJ2BP	-0.160392135609925	15.7551267657327	-1.17328165610461	0.270656526755415	0.999300903283301	-4.57198378035681
GNB5	-0.167181023402049	14.7665376256077	-1.17263314681286	0.270903711507376	0.999300903283301	-4.57220911635027
PALM	-0.146806588161429	16.5413350872493	-1.1725227034364	0.270945825988968	0.999300903283301	-4.57224748498258
RAC2	0.420748861970701	15.2787257942887	1.1722068054652	0.271066313841426	0.999300903283301	-4.57235721862337
DPYSL4	-0.238301351372748	15.3305752959915	-1.17141853366109	0.271367159237626	0.999300903283301	-4.57263096961153
NTN4	-0.318259823040254	14.5842460403456	-1.17108068308007	0.271496182576846	0.999300903283301	-4.57274826711089
SLC38A1	0.187459329635349	12.8263435524625	1.17102213422884	0.271518547077051	0.999300903283301	-4.57276859263393
SMARCC1	0.177500512157351	13.6506039128657	1.17082965492905	0.271592080774678	0.999300903283301	-4.57283540880398
DHX57	0.122093733758174	13.4517494685544	1.17026246617584	0.271808859291197	0.999300903283301	-4.57303226406496
CYTH4	0.214928170632804	14.7073191088919	1.17021500629553	0.271827004665387	0.999300903283301	-4.57304873365539
TOMM20	0.216504579033273	15.2891520122175	1.17017841427641	0.271840995585112	0.999300903283301	-4.57306143161324
MORF4L1	0.141760965486251	12.3373670707175	1.16934197062845	0.272160966519539	0.999300903283301	-4.57335162950701
ATCAY	-0.218455444295097	12.3781352792936	-1.16918198617421	0.272222200956684	0.999300903283301	-4.57340712179399
SMC4	0.320662657508901	12.5271551364392	1.16917708276316	0.272224077923676	0.999300903283301	-4.57340882252696
PAXBP1	0.128981238608274	13.9698347628751	1.1690603559148	0.272268762627567	0.999300903283301	-4.57344930770354
PLCB3	-0.193629638320699	15.1847091343483	-1.16889995757735	0.272330174997779	0.999300903283301	-4.57350493609981
LTBP2	0.235778346521975	17.5547106247326	1.16853465477957	0.27247008144617	0.999300903283301	-4.57363161240762
ANKRD13A	0.154221803559453	13.4463778470799	1.16851214133087	0.272478705703676	0.999300903283301	-4.57363941869197
PLCB2	0.273478060842853	13.780181484641	1.16761057478667	0.272824249974248	0.999300903283301	-4.57395195796462
ANK3	-0.155162711546554	15.6836737695682	-1.16705569156642	0.273037095192198	0.999300903283301	-4.57414424839663
NFIX	0.166240175704251	14.3750066577336	1.16697450982265	0.273068246499361	0.999300903283301	-4.57417237702551
HMGB3	0.179138338367249	14.7280369690507	1.16669163124817	0.273176815789693	0.999300903283301	-4.57427038298913
SLC4A1AP	-0.196277995155125	12.4774650335125	-1.16645099100421	0.273269201165676	0.999300903283301	-4.57435374466089
MDM1	0.2064330083049	13.4284490999653	1.16644937576161	0.273269821365971	0.999300903283301	-4.57435430417467
TARS3	-0.188314741551826	15.0945137005473	-1.16612567969144	0.273394132827989	0.999300903283301	-4.57446642252241
CTNND1	-0.127955664603554	17.1131715126006	-1.16583139276726	0.273507189393284	0.999300903283301	-4.57456833938927
GPR89A	-0.167831635745301	14.2817129563148	-1.16537556092954	0.273682380806082	0.999300903283301	-4.57472617384365
LPP	-0.266702364445699	17.8023334213532	-1.16518088103634	0.273757230187216	0.999300903283301	-4.57479357240423
WAC	-0.167577661753301	12.6708350689852	-1.16474034231337	0.273926666461294	0.999300903283301	-4.57494606456449
CPEB2	-0.205069773418547	13.258192027962	-1.16422014491765	0.274126848511682	0.999300903283301	-4.57512608904163
SLC5A3	-0.228063630196271	14.552730202288	-1.16416847653765	0.274146737900743	0.999300903283301	-4.57514396744111
UFD1	-0.139089641377275	17.8781696517414	-1.16383769154927	0.274274098697357	0.999300903283301	-4.57525841583608
FCGR3A	0.307518651605875	15.8018705160186	1.16348559361882	0.274409717574273	0.999300903283301	-4.57538021832049
CABP1	0.264900688236924	11.4304197633056	1.16316009337829	0.274535139468499	0.999300903283301	-4.57549280143283
CCDC50	-0.145327245399175	14.2679165579475	-1.16287112855434	0.274646521966137	0.999300903283301	-4.57559273300636
ATP13A3	0.138875982165249	13.3046833201705	1.16266116293124	0.274727476632589	0.999300903283301	-4.57566533587696
NSRP1	0.126575209039823	13.0825421367413	1.16146777592257	0.275187963523893	0.999300903283301	-4.57607785117194
POLR1E	0.164444917149449	12.9681655392812	1.16096957355164	0.275380385246304	0.999300903283301	-4.57624999334794
PSMD5	0.1759932113366	15.0774895418382	1.16062378111671	0.275514004625348	0.999300903283301	-4.57636944947423
AKT3	-0.144131784417926	13.7721913811547	-1.16039462571518	0.275602582269276	0.999300903283301	-4.57644860161507
ATP9A	-0.228952673764628	15.035876830063	-1.16029054106899	0.275642822630029	0.999300903283301	-4.5764845504011
RPS27L	-0.150247546188375	16.1891980941591	-1.16013005689645	0.275704876924134	0.999300903283301	-4.57653997492396
RPL31	0.164913243339321	19.6681975973033	1.15949504080499	0.275950527666915	0.999300903283301	-4.57675924069365
CYP20A1	0.130569702445575	14.5210647654254	1.15885233485177	0.276199331297537	0.999300903283301	-4.57698109299597
SUPT20H	0.321597246857282	11.1702553047455	1.16773406187571	0.276359343910244	0.999300903283301	-4.57256418776868
ACO1	0.165097660778777	17.0686130213039	1.15838910343948	0.276378768095016	0.999300903283301	-4.57714095051599
SEC31A	-0.158964723967802	12.3859942712647	-1.15819331722702	0.276454635622574	0.999300903283301	-4.57720850398602
LENG9	0.347764733536422	13.238354881942	1.15791384688567	0.276562959737015	0.999300903283301	-4.57730492043272
EMC6	-0.196387262667649	15.3452925311184	-1.15789834783668	0.276568968238984	0.999300903283301	-4.57731026717566
CARS2	-0.20881181719653	14.9058247190796	-1.15663737052122	0.277058159627823	0.999300903283301	-4.5777451343434
SELL	-0.318241045167923	13.4319450378114	-1.15628992890571	0.277193069656646	0.999300903283301	-4.57786490791172
SV2B	-0.2643491747261	12.5092833652189	-1.1561157825069	0.277260709658601	0.999300903283301	-4.5779249337721
VDAC1	-0.148475319433857	19.0089604495417	-1.15587915338223	0.277352639622586	0.999300903283301	-4.57800648838923
USP25	-0.113159547039775	14.2284556434149	-1.15566430967176	0.277436127070678	0.999300903283301	-4.57808052646556
TMEM19	0.207117281557798	13.6938506033374	1.15553527358733	0.277486279644463	0.999300903283301	-4.57812499032727
STAC	-0.256022526408277	14.0062590227797	-1.15456757288885	0.277862627445057	0.999300903283301	-4.57845835579708
ALDH1A3	0.250086764962049	16.2066728038261	1.15440077846852	0.277927536483448	0.999300903283301	-4.5785157992467
CCDC126	0.296701202433425	10.133844259326	1.15393240375989	0.278109871971533	0.999300903283301	-4.57867708085984
P4HA2	-0.180457124536325	13.9519062195202	-1.15391442755392	0.278116871902903	0.999300903283301	-4.57868327010512
EIF6	0.113177551100048	17.3549490661714	1.15345889857224	0.278294301721348	0.999300903283301	-4.57884009147514
NFATC4	0.179261228114999	13.0829764137699	1.15283117541508	0.278538949580607	0.999300903283301	-4.57905613533523
SGSM3	-0.208977154248148	15.4659904404917	-1.15264607341993	0.278611123685048	0.999300903283301	-4.57911982928335
PPP1R11	-0.161837197063726	14.2310109903868	-1.15194853349415	0.278883239186375	0.999300903283301	-4.5793598020131
NRDE2	0.148763577885225	12.0041584409448	1.15172326450051	0.278971163543004	0.999300903283301	-4.57943728308555
CASP3	0.284908274604501	15.198202749816	1.15170913595356	0.278976678768427	0.999300903283301	-4.57944214230043
RETSAT	0.147426004278177	15.2062729373849	1.15162004288027	0.279011459179516	0.999300903283301	-4.57947278319956
SERPINF2	-0.460296638320834	18.4877722735751	-1.15160022251894	0.279019197179378	0.999300903283301	-4.57947959963746
GMPPA	0.268192983901049	13.6813503718534	1.15140932929892	0.279093731910287	0.999300903283301	-4.57954524648499
PPIB	0.147429499243778	20.3431815831315	1.15117513406506	0.279185195697511	0.999300903283301	-4.57962577615724
PLXNB1	-0.285232425102897	13.2820892808458	-1.1507471706578	0.279352396397745	0.999300903283301	-4.5797729103502
SLIT2	0.247010159623024	12.9563820357378	1.14952067070309	0.279832018782831	0.999300903283301	-4.58019440991167
HIP1	-0.123192377880201	16.3932833220825	-1.14887446949463	0.280084979256809	0.999300903283301	-4.58041638091619
TAGLN2	-0.156649729534223	17.5317249459661	-1.14857184483844	0.280203506619362	0.999300903283301	-4.58052030847984
SAV1	-0.1601075320315	11.6612121938878	-1.14801072736021	0.280423382145195	0.999300903283301	-4.58071296656841
CTU1	0.134202254524526	12.8189923418588	1.147345607633	0.280684189134444	0.999300903283301	-4.58094126405475
MYRIP	0.172424590942724	13.4788770506843	1.14723757529605	0.280726569033987	0.999300903283301	-4.58097833824482
ELP5	0.114553155856701	14.5541359884953	1.14707381935716	0.280790818400883	0.999300903283301	-4.58103453168559
CBR4	-0.130420735673351	15.4163193301272	-1.14701056938193	0.280815637554869	0.999300903283301	-4.58105623491784
EGFL8	-0.161258632337574	16.0548002078911	-1.14677672450966	0.280907412938038	0.999300903283301	-4.58113646917295
GAS2	0.241968104096003	14.3967561728176	1.14657109036401	0.280988136384671	0.999300903283301	-4.58120701636421
ARHGAP24	0.123528815040673	13.3390629310975	1.14644740581504	0.281036698703685	0.999300903283301	-4.58124944551659
LCN2	0.643196933674727	12.6879926413397	1.14593657397276	0.281237337581065	0.999300903283301	-4.58142465526067
QPRT	-0.154803914467823	15.7605368789687	-1.14563113859686	0.281357357532089	0.999300903283301	-4.58152939495624
FBXO7	-0.127247327264749	14.1908208249009	-1.14527579337181	0.281497040680424	0.999300903283301	-4.58165122962863
ARFGEF3	-0.195991269928173	14.8953896899204	-1.14444431012259	0.281824105093279	0.999300903283301	-4.58193622989888
MTERF1	-0.174517176435048	12.8942410631106	-1.14433018019601	0.28186902173857	0.999300903283301	-4.58197533997921
PLTP	0.715809191402077	15.4687121394059	1.14390820946978	0.282035140745185	0.999300903283301	-4.58211992166227
FMO3	0.313752761580577	13.4386177227688	1.14356978274426	0.282168426859407	0.999300903283301	-4.58223585623866
MCM3AP	0.248922765438699	11.0228746634127	1.14343522231581	0.282221436099787	0.999300903283301	-4.58228194704038
MTMR9	-0.186635858623951	12.7426147628806	-1.14250062359941	0.282589833837769	0.999300903283301	-4.58260198812142
DUS3L	0.229502100688395	12.6522617562217	1.14246949186908	0.282602111836429	0.999300903283301	-4.58261264619282
BOD1L1	-0.117320321142101	13.367813201596	-1.14246180828951	0.282605142217614	0.999300903283301	-4.58261527667115
EXOSC6	0.144124774277827	14.7419568474938	1.14202198202622	0.282778651440778	0.999300903283301	-4.58276583455719
SHROOM3	-0.305035998495999	12.7537976782816	-1.1417111953628	0.282901306213878	0.999300903283301	-4.58287220056276
C2orf49	0.405572055644082	9.84163701939713	1.15069601358842	0.2829134620387	0.999300903283301	-4.57775764206957
TELO2	0.156555155577449	12.9933127013876	1.14162959168774	0.282933518847113	0.999300903283301	-4.58290012647506
JMJD4	-0.3086029364223	9.7190073427283	-1.14120098841641	0.283102755629436	0.999300903283301	-4.58304678165977
BDH1	-0.226145152785925	16.7736254882986	-1.14098436859112	0.28318831994936	0.999300903283301	-4.58312089043729
HSPA12B	-0.128665526417798	15.8347237018175	-1.14029332062298	0.283461419513426	0.999300903283301	-4.58335725392591
COL11A1	0.286109056064577	14.9272851715869	1.14015995038472	0.283514150993744	0.999300903283301	-4.58340286191337
CAMSAP1	-0.165792445939799	13.6635401584317	-1.1398342993353	0.283642938539065	0.999300903283301	-4.58351421036841
MED24	-0.284368544835775	11.0986021621463	-1.13940201845153	0.283813967470317	0.999300903283301	-4.58366199003822
SIRT3	-0.140967180706502	14.7239953502775	-1.1384548991651	0.284188974713779	0.999300903283301	-4.58398565971805
SERPINA10	-0.339968975753798	15.0558007240666	-1.1377261107506	0.284477802445034	0.999300903283301	-4.58423461117879
MX2	-0.356599139984182	15.5933709431211	-1.13722566517375	0.284676269913956	0.999300903283301	-4.58440550833205
EIF1	-0.170689719473121	16.4762439304212	-1.13718766059203	0.284691346313417	0.999300903283301	-4.58441848474437
MOV10	0.173261816185926	13.3247636018219	1.13664532185906	0.284906560817005	0.999300903283301	-4.58460363544096
C6	-0.4784980015489	17.0631491417028	-1.13658533817868	0.284930371864253	0.999300903283301	-4.58462411032414
NOL9	0.11028069044815	13.2318452062777	1.13658326346095	0.284931195469849	0.999300903283301	-4.58462481849898
BAIAP2L1	-0.271624440146899	13.5087535394011	-1.1362936165397	0.285046195817084	0.999300903283301	-4.58472367795448
PDE4DIP	-0.115626946494872	14.1991058862683	-1.13549886155683	0.285361931384917	0.999300903283301	-4.58499486119359
VSIG4	0.555466738287276	15.2952591151041	1.13510395706277	0.285518919747644	0.999300903283301	-4.58512956820186
HSD17B8	-0.1515002268505	14.8313294997556	-1.13509167432275	0.285523803663935	0.999300903283301	-4.58513375756821
LRRN1	-0.207087158530799	13.554345021483	-1.13503764285103	0.285545288677796	0.999300903283301	-4.58515218617657
TES	0.157951820181722	17.4831937559913	1.13489258228382	0.285602976734949	0.999300903283301	-4.58520165972784
AKAP2	-0.142965370523623	15.7427159401162	-1.13478542539243	0.28564559709083	0.999300903283301	-4.58523820371313
HECTD1	0.103494049904775	14.7106238414555	1.13452725873507	0.285748300445562	0.999300903283301	-4.58532623874147
KXD1	-0.1836179480824	14.2979957911237	-1.13414896915857	0.285898843696155	0.999300903283301	-4.58545521483976
EXOSC8	0.140523273339952	14.5882812182549	1.13387563336415	0.286007658869321	0.999300903283301	-4.58554839193044
ATP5F1E	-0.317298301433253	15.6849968084424	-1.13361952579282	0.286109645236163	0.999300903283301	-4.58563568431155
CELSR2	0.139929998163852	13.2248078669381	1.13321246684105	0.28627180225467	0.999300903283301	-4.58577440385169
CANT1	0.148211616641449	12.6419019127142	1.13243666861904	0.286581052653801	0.999300903283301	-4.58603870419194
CWF19L1	0.169551180339177	12.5153642822564	1.13235739320687	0.286612668479798	0.999300903283301	-4.58606570597145
NOSTRIN	-0.280990394476607	9.46182515143625	-1.13230508746441	0.286633530043829	0.999300903283301	-4.5860835210857
BCAS3	-0.122558625231424	13.8006834828814	-1.13229100231152	0.286639147955898	0.999300903283301	-4.5860883183475
CXCL16	0.368602925555074	12.5314454425262	1.13159710652798	0.286916018608513	0.999300903283301	-4.58632460941289
TRPT1	0.183825445575303	11.8144188410836	1.13147623914746	0.286964267414125	0.999300903283301	-4.58636575956247
RAF1	-0.116658393644348	13.4947120937209	-1.13114022270065	0.287098434873783	0.999300903283301	-4.5864801453115
DOCK9	-0.154610399813951	15.3952850793959	-1.13102871104331	0.287142971148087	0.999300903283301	-4.58651810142667
ATP1A1	-0.168511647697148	19.6974871077712	-1.13056780986498	0.287327106936914	0.999300903283301	-4.58667495898159
COL8A2	-0.308888198204748	12.6659505530545	-1.13046591806957	0.287367826588305	0.999300903283301	-4.5867096305923
CHD4	-0.158073758105353	14.9803884630012	-1.12982272804904	0.287624973964182	0.999300903283301	-4.58692845253471
CHPF2	0.146343282385649	12.9593461788677	1.12978216511009	0.287641197125333	0.999300903283301	-4.5869422501668
PEF1	-0.153922826764603	16.354892635475	-1.12945720852096	0.287771189741293	0.999300903283301	-4.58705277493506
COMMD9	-0.157521964988078	13.3375830821553	-1.12937093884706	0.287805708061877	0.999300903283301	-4.5870821140098
WASH6P	-0.307197083859	14.3267334902781	-1.12905976042611	0.287930244327717	0.999300903283301	-4.58718793047318
ITIH1	-0.307827601917221	19.2764109660855	-1.12875279089138	0.288053137897524	0.999300903283301	-4.58729229906433
CEACAM1	-0.383446648472825	10.3270875109814	-1.12851739378717	0.288147405922189	0.999300903283301	-4.58737232207524
PDCD6IP	0.133179908246557	16.4729839101478	1.12806550506045	0.288328439339781	0.999300903283301	-4.58752591394132
BAG6	-0.117156826691804	16.5947331293406	-1.12767036512876	0.288486811984354	0.999300903283301	-4.58766018814536
EEPD1	-0.169648772625228	13.5731701045162	-1.12748375171875	0.288561630795652	0.999300903283301	-4.58772359251535
SLC1A3	0.378158582383877	12.8428069644809	1.1274008253277	0.288594883347371	0.999300903283301	-4.58775176588729
TUBA8	0.244143896622024	13.4213710415613	1.12696433575656	0.28876996066989	0.999300903283301	-4.58790003871128
FADS2	-0.204520417812123	15.5819345037547	-1.12683956466982	0.28882002215644	0.999300903283301	-4.58794241652397
SART3	-0.103795139790805	15.8403275677907	-1.12674764908324	0.288856905525265	0.999300903283301	-4.58797363339483
PEX3	0.159580047047399	14.3809245373332	1.126710022579	0.288872005150083	0.999300903283301	-4.58798641188377
ASCC3	0.123959440707749	14.6180603095397	1.12656358295186	0.288930777730155	0.999300903283301	-4.58803614246467
WDR89	0.162292065326579	12.2887089958787	1.12651725884832	0.28894937157023	0.999300903283301	-4.58805187324428
PKHD1L1	0.121790898868724	14.9787586957066	1.12637820491641	0.289005191528164	0.999300903283301	-4.58809909103127
PEX6	0.191075480959075	12.286700830909	1.12624036095026	0.289060534178484	0.999300903283301	-4.5881458945967
DHX37	0.140885489337998	12.6056006795293	1.12538581365741	0.289403811138273	0.999300903283301	-4.5884359730431
LGALSL	-0.143007436106799	15.4010444390888	-1.12536684384999	0.28941143507784	0.999300903283301	-4.5884424109365
EP300	0.130990061517826	13.5089339363052	1.12506610614504	0.289532322330991	0.999300903283301	-4.58854446555488
CSTF2	0.452579296973351	13.6174348430814	1.12464498776999	0.289701665867124	0.999300903283301	-4.58868734424991
ATP8B2	0.284473713746099	11.1339640495991	1.12365795305964	0.290098886581729	0.999300903283301	-4.58902210655241
RBBP6	-0.169175325137051	15.3107453470544	-1.1221073260655	0.290723786069105	0.999300903283301	-4.58954766867848
AP2A2	0.114114437736976	16.1320610071414	1.12203804707207	0.290751730113101	0.999300903283301	-4.58957113983511
AATF	0.161361230798903	12.9101242877648	1.12169636087449	0.290889582005807	0.999300903283301	-4.58968688788197
FGG	-0.518982797636575	21.1592756495482	-1.12167270780948	0.290899126644286	0.999300903283301	-4.5896948997197
MTX2	-0.200865087996554	13.7426304831389	-1.12159416978844	0.290930820587708	0.999300903283301	-4.58972150164421
ARHGEF40	-0.157287134988598	13.6905464928219	-1.12080670131372	0.291248753227807	0.999300903283301	-4.58998816772822
STOML2	-0.131534383742526	16.2925176713518	-1.12055252638123	0.291351432287702	0.999300903283301	-4.59007421730853
RABL2A	0.151804038389102	14.0861680053458	1.11998279972388	0.291581688416558	0.999300903283301	-4.59026705356853
ARHGAP31	-0.174719360685426	15.8660419711097	-1.11874211953162	0.292083607705846	0.999300903283301	-4.59068678881255
TRIM11	0.307769987511177	12.4001075421683	1.12733503753457	0.292103623809263	0.999300903283301	-4.58481441914325
MAN2B2	-0.204363592438799	13.9803704123814	-1.11866929647733	0.29211308952451	0.999300903283301	-4.59071141711079
BRD4	0.133402856169546	14.2413955727694	1.11858217988287	0.292148361044332	0.999300903283301	-4.5907408781535
CNST	0.187905308083351	11.5904898100153	1.11854446939247	0.292163630200764	0.999300903283301	-4.5907536306475
CMPK2	-0.280692382902501	15.9352595375713	-1.11846405935155	0.292196190706168	0.999300903283301	-4.59078082193169
SLC4A11	-0.202302412824372	14.8708807754326	-1.11791863003135	0.292417127281769	0.999300903283301	-4.5909652327087
SIPA1L1	-0.333592436230857	10.992697373054	-1.1178605204606	0.292440673424436	0.999300903283301	-4.59098487654851
OSBP2	-0.1546649083677	13.0711970999561	-1.11758768158417	0.292551248371548	0.999300903283301	-4.5910771012072
SIAE	-0.266645016462725	17.2859332446353	-1.11750379133229	0.292585253660187	0.999300903283301	-4.59110545501721
LETMD1	-0.2534150551379	14.4547240047898	-1.11740661514683	0.292624648350461	0.999300903283301	-4.59113829772976
KIN	0.150487197315126	11.750500566751	1.1173447645329	0.292649724422715	0.999300903283301	-4.59115920055335
IPO11	0.151882023295773	13.1997654256527	1.11719374217785	0.292710960468301	0.999300903283301	-4.59121023668742
RPL36	-0.205459715772246	19.1386327337	-1.11671947948824	0.292903328493693	0.999300903283301	-4.59137048141894
SDHB	-0.119102233049901	17.7439804053589	-1.11656456733836	0.292966184722651	0.999300903283301	-4.59142281471205
ATL3	-0.105474719948525	17.2693222226423	-1.1164738279515	0.293003007523083	0.999300903283301	-4.59145346681063
ATP1B3	-0.14624627388033	17.5729409779707	-1.11560943172871	0.293353969304395	0.999300903283301	-4.59174538924598
APOD	-0.322334274058907	22.3833345364747	-1.1155987866892	0.293358293458942	0.999300903283301	-4.59174898343788
H2AC21	0.156280616504695	22.1471680061834	1.11527134088007	0.293491330727073	0.999300903283301	-4.59185953235986
HIBADH	-0.118135481984272	17.1149926424868	-1.11487286289871	0.293653291501567	0.999300903283301	-4.59199403655164
PXN	-0.174388736145152	15.9027498051732	-1.11428288562596	0.293893215912589	0.999300903283301	-4.59219312811615
ABAT	-0.159957790051031	16.7357897892414	-1.11421681342162	0.293920094904311	0.999300903283301	-4.59221542071559
CALCOCO2	0.179051351204551	13.9631124143638	1.11420403723672	0.293925292637653	0.999300903283301	-4.59221973127869
PSMA7	-0.167269331121171	16.0404198715744	-1.11355829909051	0.294188092310902	0.999300903283301	-4.59243755905064
ANK1	-0.336091808914349	13.8605035672454	-1.11314234731195	0.294357472301064	0.999300903283301	-4.59257783304016
AP3B1	0.130273577030101	15.0229047368425	1.11268907800671	0.294542135623997	0.999300903283301	-4.5927306564773
SUGCT	0.140852321796073	12.7870904680692	1.11248028782751	0.294627228003696	0.999300903283301	-4.59280103936934
NOD1	0.307676492154314	17.3754381762533	1.11183769787102	0.294889236539491	0.999300903283301	-4.59301760641501
CHMP3	0.164865688187826	14.69110398051	1.1114537812988	0.295045861333493	0.999300903283301	-4.59314695935732
REEP2	-0.250704439881698	15.4049970833984	-1.11083760444018	0.295297376903663	0.999300903283301	-4.59335451224828
SLC25A22	-0.165291392879471	16.3392261978744	-1.11080552897484	0.29531047430931	0.999300903283301	-4.59336531466911
PEX10	-0.213009630842175	11.7636577496635	-1.11050751663728	0.295432183776719	0.999300903283301	-4.59346567082493
KPTN	-0.142386091431877	12.597673605244	-1.10997266309084	0.295650718913319	0.999300903283301	-4.59364574350368
SPATA5	-0.104056739488449	16.5139905866006	-1.10987354977565	0.295691229427809	0.999300903283301	-4.59367910697234
PRKCB	0.158443312838926	14.9456853092409	1.10946030533565	0.29586018147766	0.999300903283301	-4.59381819398131
RPL37A	-0.13839530356957	18.489106812915	-1.10926107915779	0.295941660740619	0.999300903283301	-4.59388523716317
CD44	-0.184610217115424	16.6625071016287	-1.10915679001307	0.29598431979892	0.999300903283301	-4.59392032947286
APTX	0.154151268535147	11.8404040190696	1.10885840034499	0.296106401549782	0.999300903283301	-4.59402072391911
EXOSC7	0.112745517249072	13.5327663680171	1.10869670305504	0.29617257412219	0.999300903283301	-4.5940751209249
DPP10	-0.183055624305599	13.0176708052396	-1.10817462254405	0.296386308163235	0.999300903283301	-4.59425072312225
PHLDA2	-0.142923822296556	15.1436579866758	-1.11618677208135	0.296573069221841	0.999300903283301	-4.58815510768345
RANBP10	0.110588583080828	13.2271382010912	1.10769487985977	0.296582816192931	0.999300903283301	-4.59441204149427
RTRAF	-0.183946025335269	15.9070845748451	-1.10753979842652	0.296646361147661	0.999300903283301	-4.59446418030032
STX1B	-0.148595174091572	14.0587786779177	-1.10738977567886	0.296707843452787	0.999300903283301	-4.59451461421907
PGGHG	-0.250814078633976	12.5295402060599	-1.10718658462828	0.296791131113891	0.999300903283301	-4.59458291550161
SCN11A	-0.504726534408201	12.2675499140371	-1.10670455182458	0.296988788841673	0.999300903283301	-4.59474491761551
ATP1A2	0.353920930641753	17.520980563269	1.10645429360836	0.297091447996535	0.999300903283301	-4.59482900806469
TOM1	-0.136836901819073	16.4453895451733	-1.10612367365153	0.297227115214459	0.999300903283301	-4.59494008383092
MGLL	-0.185452171817527	16.0604109738079	-1.10593973798689	0.297302612737668	0.999300903283301	-4.595001870654
HIP1R	0.10572048323905	13.9208165778084	1.10539184219089	0.297527588975083	0.999300903283301	-4.59518588090558
KNG1	-0.434859511916947	19.3986360628884	-1.10521369696517	0.29760076745508	0.999300903283301	-4.59524569905804
CYCS	-0.157402956361977	17.7502512419752	-1.1052061080313	0.297603885149739	0.999300903283301	-4.59524824716561
TOP3B	0.107466745199522	13.7272833734844	1.10473018854388	0.297799454064813	0.999300903283301	-4.59540802394387
M6PR	0.188359370776951	15.3042361529268	1.10411430427623	0.298052687899167	0.999300903283301	-4.59561472889771
GSTM2	-0.25664676732152	18.4471988311376	-1.10386810289749	0.298153965962803	0.999300903283301	-4.59569734044959
PLBD1	0.399933065817276	13.9019231378126	1.10349409766993	0.29830786931437	0.999300903283301	-4.59582281478687
CYFIP2	0.1651891598984	14.8627119177614	1.10316767227279	0.298442244359884	0.999300903283301	-4.59593230583527
TUBB4A	-0.112552119348152	19.35372374029	-1.10301215441524	0.298506280914695	0.999300903283301	-4.59598446349478
PALS1	-0.145064406342925	13.7896426263147	-1.10247442018093	0.298727783046673	0.999300903283301	-4.59616477510734
CYGB	-0.230144575206559	17.1459247345596	-1.10239298897973	0.298761337192666	0.999300903283301	-4.59619207580445
CPB2	-0.381563251112706	16.605426386565	-1.10238862135748	0.298763136977249	0.999300903283301	-4.5961935400632
SNTA1	-0.154303314646942	16.6742227677529	-1.10195310278209	0.29894264556243	0.999300903283301	-4.59633953152602
SPEG	-0.207511541360624	12.8081229400282	-1.10149292344037	0.299132410297905	0.999300903283301	-4.5964937519823
TMEM104	-0.1192542543754	14.4339917991418	-1.10137643810683	0.299180460443403	0.999300903283301	-4.59653278371921
GATAD2B	-0.160930510609125	14.002887249413	-1.10132093084672	0.299203359285908	0.999300903283301	-4.59655138213966
NENF	0.169903231789947	15.721682446776	1.10098348044816	0.299342599828121	0.999300903283301	-4.59666443711635
NPRL2	0.169414062854479	11.0016036058005	1.10057094965844	0.299512889269032	0.999300903283301	-4.59680261777281
APEX1	-0.114482089288973	18.4668326202747	-1.09978197341913	0.299838783362088	0.999300903283301	-4.59706680530161
SNX13	-0.564023459147958	10.7252167341124	-1.1075900020556	0.300056780797137	0.999300903283301	-4.59071902326075
BTD	-0.315131447271877	15.3037772635668	-1.09851102797238	0.300364342181101	0.999300903283301	-4.59749213978833
FAIM	-0.214817833482227	13.3232759598928	-1.0978146943782	0.30065259370506	0.999300903283301	-4.59772504912661
ITGA6	-0.237280974466124	18.7188523296223	-1.09772133627591	0.300691256280343	0.999300903283301	-4.59775626873533
DTD2	-0.126878665221025	12.3859157730446	-1.097353936202	0.300843446110186	0.999300903283301	-4.59787911436989
SPOCK3	-0.243577088804271	12.5768379702311	-1.09706398859173	0.300963594912024	0.999300903283301	-4.5979760451224
RAB21	-0.130056733825924	16.4169196738624	-1.09702627789751	0.300979224263093	0.999300903283301	-4.59798865083676
STX11	0.157273196802404	12.9958385076189	1.09694125406524	0.301014465062519	0.999300903283301	-4.59801707115617
ADPRH	0.237450043864103	14.54698861634	1.09658355238338	0.30116276105606	0.999300903283301	-4.5981366230273
POLR2G	0.138450137695949	13.458380485125	1.09650130233308	0.30119686835307	0.999300903283301	-4.59816410949908
GCDH	-0.1535705744664	16.180383653487	-1.09645097441138	0.301217739728558	0.999300903283301	-4.59818092756203
TRIM58	0.4230696411599	13.6408531697683	1.09641795084682	0.301231435467763	0.999300903283301	-4.59819196278117
ATP5PO	-0.134856486914376	18.3555645480277	-1.09607009192995	0.301375731223784	0.999300903283301	-4.59830819180999
GPC6	0.212139219661877	15.8769520675564	1.09528637960653	0.301701021519303	0.999300903283301	-4.5985699695608
TIAL1	0.0969145881955775	15.3238184810473	1.09519654261181	0.301738327063602	0.999300903283301	-4.5985999699332
MPRIP	-0.138646241177101	14.9338010807285	-1.09475980420779	0.301919737527268	0.999300903283301	-4.59874579416361
TSPYL4	0.227128124513598	12.0779788046947	1.0943887947532	0.302073912623843	0.999300903283301	-4.59886964427577
RAB39A	-0.232272437457951	13.056031329296	-1.10253749142356	0.302119395379052	0.999300903283301	-4.59222086663043
SLC9A3R2	-0.144896992836772	15.7020003661385	-1.09338266664708	0.302492323971631	0.999300903283301	-4.59920538137826
RGS6	-0.182012300773549	14.027679184802	-1.09309401993541	0.302612444811987	0.999300903283301	-4.59930166601806
PDIA4	0.202247859751104	18.3117840006133	1.09306195015462	0.302625793003189	0.999300903283301	-4.59931236266833
PXDN	0.504304080917576	15.0815606096454	1.09302002688778	0.302643243137477	0.999300903283301	-4.59932634559298
STX16	-0.159188342754927	13.7755206242024	-1.09283157560626	0.302721693759034	0.999300903283301	-4.59938919689288
SSR3	0.121816409201049	16.8533020710759	1.09223992487618	0.302968095798039	0.999300903283301	-4.59958647851071
PTBP3	-0.140042307473127	15.4196558987939	-1.09189970223522	0.303109857514814	0.999300903283301	-4.59969989393158
ACTB	-0.99396203031808	19.8039418533905	-1.0918166617363	0.303144466126514	0.999300903283301	-4.59972757276597
ARID4B	0.0947538565019208	13.6390396416168	1.09168770500819	0.303198217250724	0.999300903283301	-4.59977055374212
APOA1	-0.393785184069397	21.7228150289665	-1.09156988540453	0.303247332743738	0.999300903283301	-4.59980982004801
DCAF8	-0.0967236952928996	14.3312157806582	-1.09153355028217	0.303262481027561	0.999300903283301	-4.59982192911016
LMO7	-0.331798597817878	15.4926862292099	-1.09126003456932	0.303376529941228	0.999300903283301	-4.59991307325025
SVIL	0.107466902383624	14.1980150144359	1.09098160201389	0.303492663367336	0.999300903283301	-4.6000058415973
PSME4	0.131865686501072	12.8337191466595	1.09095340681099	0.303504425436882	0.999300903283301	-4.60001523489267
SERPINA1	-0.387553115269803	22.7954307954853	-1.09090495204362	0.303524639929838	0.999300903283301	-4.60003137736327
CRABP1	-0.631458215817947	14.0232489416474	-1.0898432986475	0.303967806651472	0.999300903283301	-4.60038495271675
SORT1	-0.155861334575429	14.7593378939482	-1.08975485274488	0.304004749410528	0.999300903283301	-4.60041439949117
SUMF1	0.222940750502374	14.0738776267205	1.08956378657772	0.304084567316549	0.999300903283301	-4.60047800722737
ATG4B	-0.130935753457777	14.8977342934431	-1.08951283702647	0.304105854250631	0.999300903283301	-4.60049496767006
SLC9A7	-0.134872794016177	13.7394009836441	-1.08929860844859	0.304195372534031	0.999300903283301	-4.60056627629826
SIGLEC10	0.496671064964451	12.1343955387183	1.0891998348953	0.304236653296107	0.999300903283301	-4.60059915142264
CIAO1	0.137524639113575	15.7777823503325	1.08915062224753	0.304257222530376	0.999300903283301	-4.60061553035209
CEP44	0.124154037577171	12.6939940608951	1.08826969314204	0.304625604448256	0.999300903283301	-4.6009086445571
AP1S2	0.116119038454023	16.1353284607837	1.08819744338111	0.304655832835474	0.999300903283301	-4.60093267803191
ARSB	0.186632291768849	14.7860749251291	1.08806781627628	0.304710073028666	0.999300903283301	-4.60097579532035
HMGA1	-0.198390204963877	14.9161429735883	-1.08793948772471	0.304763777265627	0.999300903283301	-4.60101847759517
CFDP1	-0.168570579672975	14.9306914274028	-1.08758359166816	0.304912754796167	0.999300903283301	-4.60113683312691
BAG5	0.118996796776399	14.4587776345032	1.08745071314925	0.304968392057682	0.999300903283301	-4.60118101668685
EML3	0.112599300333272	15.70503260011	1.08695965385475	0.305174070890742	0.999300903283301	-4.60134427071763
SRP14	-0.117906600903197	17.3470984057249	-1.08672347039346	0.305273034097185	0.999300903283301	-4.60142277455465
SYNPO	-0.307384936498099	15.0125215062327	-1.08633926188589	0.305434074577683	0.999300903283301	-4.60155045746185
RTN4	-0.277742902060623	16.1436019347636	-1.08630666104806	0.305447742214749	0.999300903283301	-4.60156129033659
MAP7D2	-0.233712602778326	15.6316900292008	-1.0856076647361	0.305740905162749	0.999300903283301	-4.60179351084525
ADAMTSL2	-0.350470945144153	12.7401427802767	-1.08553217644285	0.305772578454727	0.999300903283301	-4.60181858410112
CCL14	0.20146494202805	12.2029937568221	1.08548672124093	0.305791651726662	0.999300903283301	-4.60183368142401
SLC8A1	-0.203576321260524	11.6883837825637	-1.0848488364634	0.306059409504496	0.999300903283301	-4.60204550538034
SMC2	0.170254359889576	14.036289347204	1.08482962378922	0.306067477019898	0.999300903283301	-4.60205188419973
TMTC2	0.199627847247775	12.5116454905432	1.08471608570037	0.306115155707785	0.999300903283301	-4.60208957868581
PABIR1	-0.166398645147849	12.1446359309629	-1.08447464787742	0.306216563233822	0.999300903283301	-4.60216972768725
GZMM	-0.418759750126849	14.1443581503084	-1.08441167314009	0.306243017864267	0.999300903283301	-4.60219063132705
MRPL41	-0.143880737107226	13.9171683521636	-1.08415169629824	0.306352248568658	0.999300903283301	-4.6022769193797
HSD17B11	0.127811874617048	16.067377364191	1.08331286758896	0.306704893443635	0.999300903283301	-4.60255524593518
TRMT5	0.114106218742377	14.5998327613687	1.08327492278105	0.306720852948757	0.999300903283301	-4.60256783304995
FAHD1	-0.109391613910077	14.8031317141829	-1.08316994493181	0.306765009767891	0.999300903283301	-4.60260265507038
EIF2AK2	-0.152454355488523	16.2178712052629	-1.08316006259617	0.30676916682766	0.999300903283301	-4.60260593301641
NDUFV3	0.187765253655549	15.5443672336122	1.08263923857569	0.306988316271802	0.999300903283301	-4.60277866312584
ACAD8	0.147381230572702	15.2844871635023	1.08210955119488	0.307211319833872	0.999300903283301	-4.60295428054931
GALNT17	-0.232248025601324	14.7786067952944	-1.08165121464483	0.307404385454254	0.999300903283301	-4.60310619915111
TAB2	-0.166814834525098	14.2750497786064	-1.08135583669037	0.307528857727426	0.999300903283301	-4.60320408316456
FBXO3	-0.111732291206923	14.362232868851	-1.08130745720815	0.307549248568596	0.999300903283301	-4.60322011386764
ST6GALNAC2	-0.122222237771252	13.8113149366071	-1.08892360853132	0.307733141132721	0.999300903283301	-4.59624873543217
HEMK1	0.361991532330524	11.8054420207419	1.08082254198675	0.307753687159482	0.999300903283301	-4.60338076783678
REPIN1	-0.127847406328076	11.5075869819487	-1.08058460179258	0.307854040477992	0.999300903283301	-4.60345958201255
ING4	-0.140614385806057	12.3923704061609	-1.0880205650972	0.308108415386419	0.999300903283301	-4.5965149325644
LRRC47	0.100222621345758	17.2610828349377	1.07997918665728	0.308109493962415	0.999300903283301	-4.60366006879243
RHBDD2	-0.148400790550049	15.3980674422614	-1.07930601912943	0.308393728385258	0.999300903283301	-4.60388291112881
STIM2	0.189074371556176	13.2521626346605	1.07893490472401	0.30855051252638	0.999300903283301	-4.60400572664349
LYPLA1	-0.265165720405022	16.5540600425524	-1.07892588071532	0.308554325655035	0.999300903283301	-4.60400871269908
ZC2HC1A	-0.175532923905875	14.6936005045469	-1.07815178989318	0.308881556606147	0.999300903283301	-4.60426480312037
ARL8B	-0.165314529372125	18.0014649877111	-1.07806438215275	0.308918523320596	0.999300903283301	-4.60429371288583
RTN3	-0.206526644409475	18.1744162304357	-1.07787070565212	0.309000445716169	0.999300903283301	-4.60435776548459
VAMP5	-0.225407719281549	14.3892787051889	-1.07756654891359	0.309129133650078	0.999300903283301	-4.60445834175361
HMBOX1	-0.151234285842825	13.8350634520282	-1.07714254347759	0.309308598541177	0.999300903283301	-4.60459851951936
FMNL2	0.306937190312077	11.8794090238167	1.07668658667785	0.309501677238857	0.999300903283301	-4.60474922259365
GNAI3	0.134457696122102	18.5872387419001	1.07631987051658	0.309657033962904	0.999300903283301	-4.60487040126937
CLN3	-0.288489902430175	12.029650061241	-1.07583575284316	0.309862219481898	0.999300903283301	-4.60503033543045
SLC16A2	0.166950814135724	14.6879765791404	1.07573132756842	0.309906492259985	0.999300903283301	-4.60506482777031
DNAAF9	0.0943028478722248	12.8882928570745	1.0755152545957	0.30999811542837	0.999300903283301	-4.60513619150296
LEO1	0.137335366283876	14.5674600159525	1.075379253813	0.310055795691033	0.999300903283301	-4.60518110477052
RELA	0.135344877436028	14.0814463627857	1.07531915811348	0.310081285953434	0.999300903283301	-4.60520094982065
TMOD2	0.354553648538172	17.8055854689534	1.07468065147779	0.31035221585425	0.999300903283301	-4.60541175783176
GPX8	0.13536570109785	14.9139727955536	1.07448366249583	0.310435838804222	0.999300903283301	-4.60547677969137
HDAC1	0.149632436427851	16.9860300249719	1.07440074386126	0.310471043452543	0.999300903283301	-4.60550414716117
P2RX4	0.2488079358329	11.2333217574757	1.07429621496036	0.31051542754278	0.999300903283301	-4.60553864528541
FRG1	-0.163377909476647	13.3433317852434	-1.07412236355778	0.310589257581447	0.999300903283301	-4.60559601762046
ORM1	-0.477620005150023	21.6516724000749	-1.07321176367357	0.310976186854066	0.999300903283301	-4.60589642898926
MCM6	0.345755083388477	13.5311966845196	1.07281656344767	0.311144230069779	0.999300903283301	-4.60602675844072
SLCO2B1	0.2230016339812	14.2370939178256	1.07274084361405	0.311176434938768	0.999300903283301	-4.60605172599811
SPCS1	-0.179625844887651	15.1130239666738	-1.07271610925936	0.311186955418019	0.999300903283301	-4.60605988156972
WWC3	-0.127355090977449	12.895952316199	-1.07234913383002	0.311343076595215	0.999300903283301	-4.60618086940927
EMD	-0.0884231105431539	17.7537630661697	-1.07191993826587	0.311525744699098	0.999300903283301	-4.60632233803442
NUDT9	-0.1304907400418	14.5882993988308	-1.07088292273526	0.311967446345231	0.999300903283301	-4.60666400745765
MCF2L2	-0.194260368869799	12.7110857665431	-1.07076668589979	0.312016985875679	0.999300903283301	-4.60670229166879
RPP30	0.125424717574175	14.1550065427054	1.07074926490559	0.312024411135847	0.999300903283301	-4.60670802929236
[truncated: 6,109 more rows]
