# Supplementary material for: Multi-omic integration with human DRG proteomics highlights TNFα signalling as a relevant sexually dimorphic pathway
Source: bioRxiv. 2025 Mar 17:2024.12.06.626968. Originally published 2024 Dec 10. Preprint. [Version 2] doi: 10.1101/2024.12.06.626968 (PMC11661068; doi:10.1101/2024.12.06.626968)
Supplement: Supplement 9 [file media-9.csv]

	logFC	AveExpr	t	P.Value	adj.P.Val	B
IPO11	0.774394142199352	12.4187946863534	6.2584476657661	0.000164947287895199	0.491983206336684	-2.98346703886465
CHAD	2.74587804793279	13.2896699610216	8.25271197485741	0.000208339716041574	0.491983206336684	-3.76708601547133
SNX24	0.977077043319053	11.3053143597595	5.89383701248	0.000254734635125624	0.491983206336684	-3.0347083551769
CFHR2	0.856469729122281	13.4413434273055	6.27922760741386	0.000268014216643572	0.491983206336684	-3.28923872814399
TUSC3	-0.747950715417605	12.5539792267989	-5.70205962243959	0.000322400528398876	0.491983206336684	-3.06432532115736
ALDH1A2	-1.1971698137114	11.2029038172918	-4.67930162601803	0.00123444316020168	0.815633270609758	-3.26034363478442
OSTC	0.892610369300979	12.6385957607906	4.67296892912901	0.00124533019400288	0.815633270609758	-3.26178897969338
MAVS	-0.483071414010197	15.0051290513492	-4.6567239683374	0.0012737333672129	0.815633270609758	-3.26551132863718
KRT2	-0.889108608394853	15.680462612122	-4.61426739943855	0.00135130815204765	0.815633270609758	-3.27534020989334
MIPOL1	1.50969036259616	13.6063420280962	4.86127939321847	0.00135981101892609	0.815633270609758	-3.46607607120282
KRT1	-0.628110995364857	17.0347375689195	-4.53280077273081	0.00151475344435591	0.815633270609758	-3.29461320548133
FAM162A	-0.493318415506728	15.0430922148413	-4.49210158261323	0.00160425189796871	0.815633270609758	-3.3044487093201
NR2C2AP	0.537716380233226	12.184703399294	4.45044392687752	0.00170176250346542	0.815633270609758	-3.31466120942332
CBX1	-0.557307733504079	15.7052606397441	-4.3671717766554	0.00191625871087235	0.815633270609758	-3.33552401212084
EVA1B	-1.10455438520785	11.5632851000494	-4.36616083859292	0.00191903422789584	0.815633270609758	-3.33578100946868
PON3	1.29513802425081	14.6483973870696	4.35593454139177	0.00194735364518091	0.815633270609758	-3.33838576872094
CFH	0.697513050325327	18.9043778808149	4.32585741131922	0.0020332695670608	0.815633270609758	-3.34610040268443
ADGRA2	-0.967337780489222	11.9119962222955	-4.12274615031578	0.00273085347547856	0.815633270609758	-3.40034221128099
NAGLU	0.588442816961225	13.1308933017379	4.12132492512609	0.00273655270057167	0.815633270609758	-3.40073520596432
TBC1D8B	0.71214536625796	11.8383878510529	4.28707401143437	0.00284261843649546	0.815633270609758	-3.56888516034995
SMAP	-0.389196071104829	13.528513083754	-4.07023850789203	0.00295006796784365	0.815633270609758	-3.41498845312238
CTSC	0.779478994380122	13.7077679184028	4.0319879854236	0.00312152627542716	0.815633270609758	-3.42582336584842
CCIN	1.11662375576373	13.2974131744748	4.45162245175029	0.00321249405062713	0.815633270609758	-3.725391009464
LCN2	0.905463583524522	13.0474792481667	4.00732753648695	0.00323766761637309	0.815633270609758	-3.43288338224769
ZNF609	1.55256711011625	12.9179666733351	6.56923961246605	0.00339318456259186	0.815633270609758	-4.274950353312
C1QC	0.586638703798123	18.5796934542678	3.96281593395464	0.00345909252442895	0.815633270609758	-3.4457759804032
WDR73	0.602109266137802	11.2085363306593	3.81700234715069	0.00430435635566841	0.815633270609758	-3.48937862289659
MYH7	4.4959388407595	14.8798343142628	3.97313086765812	0.00434268247870394	0.815633270609758	-3.63524892250649
KRT10	-0.742233552842679	16.0092225967758	-3.79624527474266	0.00444146348491708	0.815633270609758	-3.49575859634383
AK2	-0.478976837673546	16.0498722083208	-3.75948125691642	0.00469577007271029	0.815633270609758	-3.50716570958907
FCN2	0.823948994700174	12.6689852350454	3.75803176063854	0.004706106988112	0.815633270609758	-3.50761827553851
IRF2BP2	-0.668493516016678	13.7347165708024	-3.72063002457953	0.00498132441563473	0.815633270609758	-3.5193701814386
CEBPB	-0.671549149189071	13.1401920219697	-3.71211483266791	0.0050463284991069	0.815633270609758	-3.52206574302076
ESYT2	-0.573754317746076	12.7658669764189	-3.69826853097247	0.00515394989016439	0.815633270609758	-3.5264648237694
ADAMTSL5	-0.985162275727024	15.5420927661616	-3.69109275173866	0.00521067516921225	0.815633270609758	-3.5287523883359
BCCIP	0.488096491141878	13.3344646687696	3.68402948696376	0.00526715504202376	0.815633270609758	-3.53100926695191
NDUFA6	-0.497530547631255	14.6218780406425	-3.6817041087554	0.00528589052441404	0.815633270609758	-3.53175340570195
EDIL3	-0.4902973565541	13.5138538198812	-3.68155483169505	0.00528709564404419	0.815633270609758	-3.53180119455902
NQO2	0.581032914225304	16.3951322725707	3.67991417716443	0.00530035983693883	0.815633270609758	-3.53232657754568
SLC41A3	-0.410763681721697	12.8184691898034	-3.65407248659462	0.00551397881980422	0.815633270609758	-3.54063850117746
CDKN1C	-0.711447785661523	12.1101817441856	-3.61382866965594	0.00586492058313577	0.815633270609758	-3.55372070068051
PTGES	-0.803357444216381	14.981582651169	-3.60498987551944	0.00594510502028658	0.815633270609758	-3.55661652175012
SCAF1	-0.463003832820549	12.8732916789459	-3.60159029397827	0.00597625233771937	0.815633270609758	-3.55773248254066
IGLC2	0.715458733870175	20.8493006667546	3.56087165956576	0.00636296368517586	0.815633270609758	-3.57119278061443
RMDN2	-0.48326245685125	13.3752808912872	-3.5476000167642	0.00649462557964996	0.815633270609758	-3.57561747287282
UBAP2	-0.445007578766996	12.6617774824504	-3.5425893872144	0.0065450760146211	0.815633270609758	-3.57729279377609
COMP	1.14373992237496	13.8608472410021	3.67501413871108	0.00658143634481091	0.815633270609758	-3.70584846772161
TFAM	-0.382281092424199	15.8189998018624	-3.52203365965813	0.00675639683932474	0.815633270609758	-3.58419326989062
VSIR	-0.462772981008525	13.2472484240079	-3.51401597532232	0.006840754658162	0.815633270609758	-3.58689681830271
TMEM259	0.549847085123789	13.3573404642926	3.64693859666128	0.00684872555328419	0.815633270609758	-3.71290178152528
AGRN	-0.722010054217151	17.6619631673954	-3.50964081669699	0.00688725370171671	0.815633270609758	-3.58837496696102
GJA1	-1.58045328077187	14.0438838550218	-3.50558629267431	0.0069306414708862	0.815633270609758	-3.58974658850624
DHX40	-0.470842875509375	10.8368995083643	-3.4781930666481	0.00723140101345303	0.815633270609758	-3.59905895181566
TUSC2	0.803864989760598	13.2233775952878	3.46966233431701	0.00732783573431034	0.815633270609758	-3.60197515146259
ERMP1	-0.531758876077669	15.5042067190058	-3.42152677123325	0.00789784882210834	0.815633270609758	-3.61857427284671
DDR1	0.777472050982205	13.5363883908691	3.41764309111242	0.00794582059975234	0.815633270609758	-3.61992421461771
SPTBN5	-0.775064553408347	13.8370131393047	-3.41172455458986	0.00801951494841315	0.815633270609758	-3.62198453161702
STAU2	-0.65500072304269	9.96888278300958	-3.40984873531032	0.00804302070194286	0.815633270609758	-3.62263830234734
CBWD1	0.488466276928724	12.1521987269396	3.40201576001828	0.00814195740188635	0.815633270609758	-3.62537232252322
CFHR1	2.06727326913316	13.3477875566611	4.35215544839036	0.00815629261294774	0.815633270609758	-4.11840503586163
IRAG1	-0.663229942228424	11.8253134584381	-3.36618853212141	0.00861099010585504	0.815633270609758	-3.63796036614259
PGRMC2	-0.439881483787655	15.0699663399945	-3.3656798592405	0.00861784930938083	0.815633270609758	-3.63814007058872
DDC	2.1274815066469	12.1667632465286	6.69479560219976	0.00864001205804135	0.815633270609758	-4.40920317965586
PRMT3	0.551706865594852	12.260148604285	3.36336634275254	0.00864911809026055	0.815633270609758	-3.6389577382621
MSTO1	0.532834599591231	13.4188186607943	3.35871768888635	0.00871230700789853	0.815633270609758	-3.64060243193418
C1orf21	-0.569820115826548	11.7064146809462	-3.33742044050258	0.00900802881227046	0.815633270609758	-3.6481667141063
UQCR10	-0.37858505123805	14.8133430233596	-3.33335201628456	0.00906570373661743	0.815633270609758	-3.64961719829837
FEM1B	-0.71920398834618	11.4045555147093	-3.84294211694208	0.00917547756142513	0.815633270609758	-4.0108293257587
CYP4X1	-0.809693083827	14.4232983248816	-3.3254810380262	0.00917838197599004	0.815633270609758	-3.65242836437959
CETN2	-0.467269467445027	14.226391383765	-3.3104619920863	0.0093974651450812	0.815633270609758	-3.65781074593792
COCH	-1.1845620173111	11.899173049711	-4.872975261895	0.00948417398792591	0.815633270609758	-4.30279574254151
NAMPT	0.673081372328173	17.4312882494576	3.29698235517675	0.00959874049809812	0.815633270609758	-3.662661829893
YTHDF2	-0.410650850659227	12.5692788350415	-3.28276287086429	0.00981594310166268	0.815633270609758	-3.66780006402008
EMC10	-0.412511389215727	12.8552564416622	-3.25427217573669	0.0102666958458265	0.815633270609758	-3.67815973958536
CHL1	0.703865180260451	16.4282551872808	3.24891434888195	0.0103538438070353	0.815633270609758	-3.68011754179159
EFHD1	-0.644570954013627	14.1064606399404	-3.23738148121395	0.0105440555563764	0.815633270609758	-3.68434208001232
IGKC	0.595139456224697	21.7980962980417	3.23530735162424	0.0105786483219228	0.815633270609758	-3.685103336567
GPRC5C	-1.4562567955304	11.9438517948912	-3.21084140649013	0.0109957236746484	0.815633270609758	-3.69411729094587
SPATS2	-0.844258521948165	10.1984088794314	-4.02238806123045	0.0110866549210262	0.815633270609758	-4.14103951026307
AUH	-0.441132868855448	14.2629134746649	-3.20535908000718	0.0110915055376362	0.815633270609758	-3.69614581692417
IGHG2	0.711173516201022	21.6290469593028	3.20255995470842	0.0111407432106655	0.815633270609758	-3.69718275114419
SEC14L4	1.49628517621264	10.5822243834742	4.01419796906126	0.0111737272344684	0.815633270609758	-4.14164953348938
CD300A	1.00537092187225	9.97958930922892	3.18754616193678	0.0114087462290709	0.815633270609758	-3.70275872106194
RAB11FIP1	-0.325047315542776	13.656257742983	-3.18094338727706	0.0115287211718502	0.815633270609758	-3.70521845498696
PIGX	-0.604718810217857	11.4778969852679	-3.27364560930547	0.0117463798484007	0.815633270609758	-3.8136626236775
S100A8	1.69299952080038	16.4036603651781	3.16330919882534	0.0118556063406832	0.815633270609758	-3.71181024945251
DGLUCY	2.0456827145278	14.4498899503271	3.15758560805801	0.0119637608900069	0.815633270609758	-3.71395681026151
PON1	0.832576051135627	15.3980117735634	3.14336031500743	0.0122370227868415	0.815633270609758	-3.71930674937666
NUP50	-0.344640595124973	13.6721056018581	-3.13332399201192	0.0124337047998606	0.815633270609758	-3.72309406318654
PODXL	-0.441731426441574	14.6543769455912	-3.13303890615332	0.012439339265763	0.815633270609758	-3.72320179778559
TOP2A	-0.721716311502071	12.8043215210525	-3.36246775022134	0.0126428213752064	0.815633270609758	-3.97489181671899
BZW2	0.499809403981498	14.6868342783303	3.12233541898895	0.0126528103920965	0.815633270609758	-3.72725283645484
MRPS17	-0.390471933525953	13.2708261896101	-3.11661229562387	0.012768506859185	0.815633270609758	-3.72942384030943
LYVE1	0.957171305465028	13.9259247642902	3.11139100688689	0.0128750144656139	0.815633270609758	-3.73140746965286
METTL2B	0.974062420873926	11.9876003353631	3.10744360710383	0.0129561469003664	0.815633270609758	-3.73290902655266
NGFR	-1.13724702621542	16.1863834431855	-3.0923480137047	0.0132713275067603	0.815633270609758	-3.73866627876752
FRZB	-1.64098552198387	14.6939972194235	-3.08505862179302	0.0134263535238276	0.815633270609758	-3.74145486655646
CAVIN2	-0.770281801230205	18.3924583984035	-3.05848677420171	0.0140075061751997	0.815633270609758	-3.75166686343438
RFK	0.470232426668597	13.9843563506346	3.05145180360712	0.0141656791787725	0.815633270609758	-3.75438279308449
SCGN	-0.713295649802854	13.1529818761394	-3.04880753303874	0.0142256086240937	0.815633270609758	-3.75540496951461
NCALD	-0.509303650440875	12.3520227135307	-3.04847912010765	0.014233069999742	0.815633270609758	-3.75553197225782
CSTF2	-0.632353534586048	13.2002541750894	-3.03894515803219	0.0144514479397409	0.815633270609758	-3.75922377839586
TCF4	0.660527434288834	11.4485744673167	3.4329773823206	0.0147817340286245	0.815633270609758	-4.06571554552195
CEP290	1.05610157146225	13.5408620970633	4.24532102185171	0.0149271179326625	0.815633270609758	-4.32030593474804
CD33	0.938125689929276	12.3316296471962	3.01650736932874	0.0149791483746221	0.815633270609758	-3.76794932620701
HEATR3	0.738916348675101	11.3548811651218	3.01582675475061	0.0149954625515397	0.815633270609758	-3.76821481226709
ASAP1	0.320453147010351	12.1889447513028	3.01370473772642	0.015046444563982	0.815633270609758	-3.76904284927474
ATP5PB	-0.304210606108768	16.9057692208709	-3.01158251272302	0.0150976103881447	0.815633270609758	-3.7698714303859
SARDH	-0.717120701295777	12.721158948369	-3.01113960183402	0.0151083113698622	0.815633270609758	-3.7700444146256
PHC3	-0.621304289601246	13.0341041457736	-3.0103857724433	0.015126542310184	0.815633270609758	-3.77033887821137
RAB11FIP5	-0.339235022621072	14.4475719682896	-3.00563336361503	0.015242000158347	0.815633270609758	-3.77219662504935
CPN2	0.81487918689335	15.997077324622	3.0037146863711	0.015288870764038	0.815633270609758	-3.77294730500942
TBC1D9B	-0.389187801401652	14.4534530232151	-3.00251765910987	0.0153181877137622	0.815633270609758	-3.77341583163004
CNOT9	-0.426770263878248	12.5164691107529	-2.99534567281494	0.0154950580189839	0.815633270609758	-3.77622608369873
PCCB	-0.471998307425826	14.7477296897363	-2.99484138000542	0.0155075734512623	0.815633270609758	-3.77642388268943
F13B	0.530806359504826	13.291552220201	2.97987206667764	0.0158838609116033	0.815633270609758	-3.78230714320935
IGHG4	0.84544663017012	19.4248256707272	2.97969931707119	0.0158882578355775	0.815633270609758	-3.7823751710426
TACSTD2	1.30155092346865	16.1541021455477	2.97910882472216	0.0159032968590138	0.815633270609758	-3.78260772662069
AVL9	0.623185768099876	11.6085349009519	3.06694949981954	0.0159557537415229	0.815633270609758	-3.87521564565535
HK3	1.33342064912038	13.8805561847883	2.97479490048672	0.0160136122080096	0.815633270609758	-3.78430777209272
HBG2	-0.700528080680025	14.2306303993514	-3.35605580635224	0.0162122786314457	0.815633270609758	-4.2234537398853
CPNE8	-0.326382565846702	12.5610601058181	-2.96494542814682	0.0162684446967894	0.815633270609758	-3.78819638517095
S100P	0.909844747204255	11.821167247495	2.96037938078937	0.0163879929921847	0.815633270609758	-3.79000242470559
PIP4P2	-0.310447377331073	13.2258692935963	-2.94901194459406	0.0166895570681578	0.815633270609758	-3.79450784631755
AKAP1	-0.314170566562623	13.246137799726	-2.93609476281716	0.0170391699932135	0.815633270609758	-3.79964336257467
ACTN2	4.24828889618184	14.9219915625002	3.31310224497531	0.0170772953675748	0.815633270609758	-4.08376839751805
SULT1A3	0.652660151891348	12.782834899269	2.92481658807252	0.0173505746725286	0.815633270609758	-3.80414100554457
ITGB6	-0.474450883003939	18.4487864973805	-3.00509028478679	0.0175037452180208	0.815633270609758	-3.894448977923
DSP	-2.04770540337213	13.9008937278611	-2.91790335600724	0.0175443421135351	0.815633270609758	-3.80690426309373
MEPCE	-0.377080142331122	14.0013255945028	-2.91636644035739	0.0175877206334032	0.815633270609758	-3.80751922797692
TELO2	0.664713990292004	12.3982152657545	2.90890467562045	0.0177998948275381	0.815633270609758	-3.81050825885636
IL6ST	-0.66834129085108	12.4055674378129	-3.27323456726575	0.0179259589858869	0.815633270609758	-4.08998868312633
LRMDA	0.513114358063087	11.9786476456271	2.98782803807175	0.0179632116342754	0.815633270609758	-3.89988287878943
VSIG4	0.702198257256002	15.3073539752603	2.89380872742575	0.018237216053427	0.815633270609758	-3.81657238736875
TMUB1	-0.315239468124524	14.5446415771072	-2.88939540187109	0.0183671384640808	0.815633270609758	-3.81834953079837
ME3	-0.415025266565173	14.4522408837561	-2.88053456823765	0.0186308626866683	0.815633270609758	-3.82192341742877
GLCE	-0.436501269007296	12.7832777132795	-2.87532019537195	0.0187878686138284	0.815633270609758	-3.82403019111696
JPT2	-0.618315557609243	12.4919215031722	-2.8699607279689	0.0189506566426967	0.815633270609758	-3.82619838653922
MECP2	-0.614793012631921	16.5826477368746	-2.86797542461233	0.0190113242323654	0.815633270609758	-3.82700226856485
PYCR1	0.542469015961723	11.4158189673379	2.86248991029807	0.0191799887650578	0.815633270609758	-3.82922546140828
FZD2	-0.827681485308648	13.2486919556064	-2.86234435638269	0.0191844849609731	0.815633270609758	-3.82928449244215
CDC42	0.389789669407619	18.4755746362884	2.8612762200218	0.0192175129917927	0.815633270609758	-3.82971775091878
SNX33	-0.344029735634225	13.4475344469595	-2.86086790838026	0.0192301538445423	0.815633270609758	-3.82988340029424
APOC1	-0.473021052200348	14.6404848534092	-2.85989377589207	0.0192603462480446	0.815633270609758	-3.83027866565738
CXADR	-0.596232335170775	13.1813740033267	-2.85847499026902	0.0193044071427087	0.815633270609758	-3.83085452081402
ITIH5	-0.671926181456122	16.7994169163786	-2.85502098627077	0.0194121043868428	0.815633270609758	-3.83225725403756
ATRN	0.525977151607727	13.4578516707383	2.8525562895541	0.019489330489158	0.815633270609758	-3.83325892689155
STK10	0.416486406688302	15.5022070025119	2.85013735818458	0.019565428387404	0.815633270609758	-3.83424257882424
TWSG1	0.633392892733291	12.073458054352	2.92939379652051	0.0196143143558219	0.815633270609758	-3.91849249633396
ATP5PF	-0.964481683463527	12.1372568012479	-2.84721351919043	0.0196578163776892	0.815633270609758	-3.83543231428393
USP12	0.354995067196953	12.0325860997444	2.84598665281309	0.0196967159632949	0.815633270609758	-3.83593178576345
DCAKD	-0.30431249861055	14.5030840423874	-2.8420795047038	0.0198211233640041	0.815633270609758	-3.8375234103224
CERS5	-0.453254160969003	11.1480058519997	-2.91917133560601	0.0199190607118097	0.815633270609758	-3.92178213797105
ATF2	-0.398559172593272	10.7369767133318	-2.83510549008177	0.0200451842335841	0.815633270609758	-3.84036805961786
ISCA1	-0.364802296359249	12.7922113307249	-2.8273915946761	0.0202960346632912	0.815633270609758	-3.84352000994245
UTP14A	-0.557573425282206	12.8124318993558	-2.90260209017034	0.0204235345597179	0.815633270609758	-3.92713569663295
APOC3	-0.629514069792723	15.4093992919494	-2.8157600936927	0.0206803645170915	0.815633270609758	-3.84828362170516
PPP1CA	0.404682566356168	15.4474887168751	2.81363650828809	0.0207513310969461	0.815633270609758	-3.84915473420983
CDH13	-0.92327053911205	15.04689714375	-2.81110983971685	0.0208360921670191	0.815633270609758	-3.850191760947
KYNU	0.790793783657424	12.666007042041	2.81055229801179	0.0208548433531745	0.815633270609758	-3.85042067693986
S100A9	1.7071913561863	16.9062177916698	2.80358980797278	0.0210904615573631	0.815633270609758	-3.85328185973055
PNP	0.613977792410456	15.940649888939	2.80023651851812	0.0212049084408473	0.815633270609758	-3.85466152906262
CCSER2	-0.668583709737923	12.0443734759379	-2.79771235966994	0.021291475341396	0.815633270609758	-3.85570077358317
DSG2	-1.92270188275907	13.6251973276284	-2.79560905936403	0.0213638841888319	0.815633270609758	-3.85656720826386
C1R	0.535226834680849	16.4595956800478	2.79142065845455	0.0215088246594817	0.815633270609758	-3.85829383955267
AKAP2	-0.388487273553702	15.2707767948248	-2.79106364006953	0.0215212256646185	0.815633270609758	-3.85844109468741
RRP1B	-0.54160670089848	11.0650165975353	-2.78075380333933	0.0218825007924183	0.815633270609758	-3.86269870756298
SCP2	-0.362676753995798	14.6931256517827	-2.78054589115814	0.0218898496889025	0.815633270609758	-3.86278467219509
ACVR2A	-0.484052692020901	12.0000834172474	-2.84769915883044	0.0221922576105775	0.815633270609758	-3.94506416190983
PLCL1	-0.37279702700533	12.0552598711199	-2.84484707013112	0.0222883789622378	0.815633270609758	-3.94600341789885
CHP1	-0.345022971628847	14.7418929214579	-2.76568760003296	0.0224216009127705	0.815633270609758	-3.86893866932294
SLC35A4	-0.318677034102473	14.1799987559361	-2.7634112397385	0.022504222847737	0.815633270609758	-3.86988333198107
TLE1	0.296610539037022	12.73118801181	2.7543764857014	0.0228352145203143	0.815633270609758	-3.87363745117175
ANXA11	-0.318662473452573	16.3158929888812	-2.75277904427181	0.0228942511233187	0.815633270609758	-3.87430201617221
MEAF6	-0.385789189979473	13.7660888680516	-2.75233327245678	0.0229107532153937	0.815633270609758	-3.87448750807068
LILRA3	0.877675505663278	13.8322412488181	2.7498273962436	0.0230037442283191	0.815633270609758	-3.87553058417849
MRPS24	-0.544248457872953	13.0710683686039	-2.745041929804	0.0231823977471283	0.815633270609758	-3.87752417393581
GRIA4	-1.05183610053678	11.8326288896483	-2.81145540296388	0.0234464283390741	0.815633270609758	-3.95705782827896
AGA	0.406122722217273	15.0811818817448	2.72972378572279	0.0237638112593236	0.815633270609758	-3.8839199224383
NOVA1	0.332667799607147	11.9182931631143	2.7271851079878	0.0238615918618261	0.815633270609758	-3.88498199035798
ITFG1	-0.356564392103625	13.605379482212	-2.71921618852378	0.0241711905094997	0.815633270609758	-3.88831968559011
ARHGAP19	-0.389815322359453	11.2929381457784	-2.71822907521405	0.0242098237289731	0.815633270609758	-3.88873353388712
AKAP17A	-0.37934701050402	16.1936128126199	-2.71424966245918	0.024366205610934	0.815633270609758	-3.8904028136565
GNS	0.393046561372653	15.0625494518273	2.71052254541484	0.0245136034155977	0.815633270609758	-3.89196757628261
SEPHS2	0.759018641469094	11.8448491325612	2.77686339505188	0.0247120298488274	0.815633270609758	-3.96862134621741
BBS4	-0.376434445979172	13.2044844894182	-2.69965341704733	0.0249486406854771	0.815633270609758	-3.89653802287349
FARS2	-0.340319248233548	12.8359961472343	-2.69944289617631	0.0249571437261534	0.815633270609758	-3.89662665260121
EPN1	-0.545010135229951	12.4999183473488	-2.69935075555761	0.0249608662560477	0.815633270609758	-3.89666544526066
NAALAD2	-0.484928776481528	13.6428196980124	-2.6981960722572	0.0250075638830367	0.815633270609758	-3.89715165054956
SEC23B	0.300519203148701	14.7532611591825	2.69656853309848	0.0250735353187297	0.815633270609758	-3.89783716777409
OCLN	-0.652468552019821	14.5081389296991	-2.69493850643334	0.0251397846052267	0.815633270609758	-3.89852397334645
COX6C	-0.861649784755953	14.962341732736	-2.69425567618463	0.0251675896835639	0.815633270609758	-3.89881175279563
PCYT1A	0.352531935547047	14.9387824232983	2.69022570314439	0.0253323282131975	0.815633270609758	-3.90051104750701
DPP3	0.477802307003426	13.6990866164235	2.68662910808596	0.0254802745808242	0.815633270609758	-3.90202884045352
KCTD21	-0.420859909436523	13.7544308932237	-2.68608728838278	0.0255026382309388	0.815633270609758	-3.90225759390219
STX7	-0.318220036169794	16.9291331771722	-2.6809196389028	0.0257169361649552	0.815633270609758	-3.90444067540622
C2orf69	-0.288511190196225	12.7948765870776	-2.67887907950753	0.0258020583909437	0.815633270609758	-3.9053033732633
PGRMC1	-0.491847878132258	18.1658264851231	-2.67778096910234	0.0258479843768668	0.815633270609758	-3.90576778155026
MYH3	0.917399225433737	18.1502226885142	2.97834278979791	0.0258535050377961	0.815633270609758	-4.13953023452939
PCOLCE	0.492518584696818	17.0778557694822	2.67417478201375	0.0259993886697281	0.815633270609758	-3.90729365439138
PRKRA	0.31803841341673	13.8670790641015	2.67196842557785	0.026092464506865	0.815633270609758	-3.90822779502491
SLC41A1	-0.582980915119139	11.2160185207762	-2.73369662792314	0.0263911025342322	0.815633270609758	-3.98320928589622
SGCG	1.3766372333132	12.367085058479	4.33202585621314	0.0265417772789083	0.815633270609758	-4.42989280183385
NCKIPSD	-0.553187986102301	11.9414131771602	-2.81027036588069	0.0270332533483119	0.815633270609758	-4.05104858559217
SLMAP	-0.327036746286	13.0416131740762	-2.64724497351296	0.027158801717301	0.815633270609758	-3.91872490887759
PIK3IP1	-0.421538508119573	12.2279034338149	-2.64648631471196	0.0271922118113845	0.815633270609758	-3.9190478737134
PLTP	1.35429777625305	17.0170853849559	2.64421918011454	0.0272923007193238	0.815633270609758	-3.92001330478042
CYB5A	-0.603977749125651	17.0812784408547	-2.64336748591411	0.0273299973390167	0.815633270609758	-3.92037610443696
TMEM179B	-0.483944747347273	13.9136379233651	-2.63871540332518	0.0275368333955914	0.815633270609758	-3.92235888975192
SSTR2	-1.64243927016559	12.9971829987731	-3.48579897287349	0.0276788150545024	0.815633270609758	-4.35103881288777
UST	-0.379260962231101	12.62526832587	-2.63344999284184	0.0277728491501664	0.815633270609758	-3.9246053600001
ATP5PD	-0.561834975584826	16.2926393818683	-2.63190293678421	0.0278425820502206	0.815633270609758	-3.92526586443469
FGG	1.0550713196842	21.1329976312581	2.63070043852365	0.0278969063793819	0.815633270609758	-3.92577940579994
CCN3	-1.04960206876365	11.2874091085474	-3.46622532170893	0.0281540625823506	0.815633270609758	-4.35201549818553
CTSS	0.708789923962801	14.446969569319	2.62431889865604	0.0281869980921594	0.815633270609758	-3.92850681356117
IMUP	-0.874001306546214	12.991505992771	-2.689214194122	0.0282448739037979	0.815633270609758	-3.99842325034376
MACROH2A2	-0.591657019042547	15.6497102175225	-2.61601952097932	0.02856883524611	0.815633270609758	-3.93205913785588
MYH6	4.43827276087785	15.369359200222	3.09918555554268	0.0285742123218047	0.815633270609758	-4.22823235077246
RBM6	-0.416380040836259	13.7935701064802	-2.68142898629608	0.0285828627409699	0.815633270609758	-4.00110469757835
CDK12	0.941007323834347	11.3880496103442	3.4446893090258	0.0286883491900986	0.815633270609758	-4.35310273486184
CDC123	0.30864409995565	13.4909470683193	2.60437841658956	0.0291132366550912	0.815633270609758	-3.93705173532933
PCCA	-0.591696949880703	14.4507841307417	-2.6028121084579	0.0291872806170433	0.815633270609758	-3.9377243688864
JCAD	-0.957372221336698	14.4955486472563	-2.6016486350894	0.0292424043679966	0.815633270609758	-3.93822414423226
NAA30	0.294511809237548	12.9443090603314	2.59820513055113	0.0294061690428477	0.815633270609758	-3.9397039890998
BTAF1	0.342677969102422	12.7131848277797	2.59561640366173	0.0295298914600427	0.815633270609758	-3.94081715339854
CPT1A	-0.252567998713722	16.4552149650305	-2.59300934971502	0.0296550203597519	0.815633270609758	-3.94193876942296
PEX11B	-0.341567933330222	13.1551533002658	-2.59033198784752	0.0297840802739448	0.815633270609758	-3.94309122869173
BBOX1	1.21226278638847	13.0078483228918	2.74128426757937	0.0298039180694283	0.815633270609758	-4.06968237502978
STIM1	-0.3333272588883	15.1021121859953	-2.58970235078093	0.0298145135401554	0.815633270609758	-3.94336234078643
TIMP1	0.898826059551499	15.6286778973622	2.58871451500219	0.0298623233896346	0.815633270609758	-3.94378775478857
THOC5	0.595195461577534	10.6293662052445	2.73543025841564	0.0300524118974376	0.815633270609758	-4.07128351745831
ANXA7	-0.407835142507494	17.3477314641555	-2.57908095954868	0.0303326442943313	0.815633270609758	-3.94794074833231
SMARCE1	-0.327008448602276	13.6500875041456	-2.57708611704615	0.0304309636878046	0.815633270609758	-3.94880168470827
F13A1	0.637304177836825	18.8703512144064	2.57686951426582	0.0304416586473007	0.815633270609758	-3.94889518626953
IGLC7	0.567882159636401	21.9668277077438	2.57667783427226	0.0304511261791618	0.815633270609758	-3.94897793258511
DGKE	-0.518122553616676	12.875878135508	-2.57640935862676	0.0304643918178065	0.815633270609758	-3.9490938359324
CTSZ	0.726277307726452	16.6640926392937	2.57322308292955	0.0306222739100795	0.815633270609758	-3.95046983594135
PIK3AP1	0.663347043074223	12.0196799386313	2.56929163978688	0.0308182156006938	0.815633270609758	-3.95216879526512
C4A	0.666673249898501	16.9191203867589	2.56280735821915	0.0311441514655098	0.815633270609758	-3.95497373644478
ADSL	0.336455967392	14.5479166781339	2.56120125816183	0.0312254176298294	0.815633270609758	-3.95566902921369
BLVRB	0.488444854673773	19.3904198763668	2.56012555291484	0.0312799659230089	0.815633270609758	-3.95613482815706
PTAFR	0.788425814868937	9.94756433800332	2.55899555366125	0.0313373706923242	0.815633270609758	-3.9566242392344
KAT7	-0.507952442513126	12.4331018548152	-2.55882291751655	0.0313461500604336	0.815633270609758	-3.95669901841868
NDUFB4	-0.554996000509229	14.5882227361384	-2.55468134356685	0.0315575120853035	0.815633270609758	-3.95849371397203
CP	0.645228008333824	19.0977642973261	2.55443281888241	0.031570240848183	0.815633270609758	-3.95860145324694
DYNLT1	0.293155735784506	13.1978529472537	2.55323534503781	0.03163164464229	0.815633270609758	-3.95912064698351
ABHD10	-0.356989461058649	13.9018579478473	-2.55257333491192	0.0316656425898824	0.815633270609758	-3.95940772749454
SP110	-0.392780886627005	12.897052640404	-2.54935685110454	0.0318313508668293	0.815633270609758	-3.96080306089302
FBXL15	0.392088381979324	11.7149165242584	2.54837227114271	0.0318822489957647	0.815633270609758	-3.96123034617674
LMCD1	0.383473536009252	15.7478792046469	2.54774527751525	0.0319147042379006	0.815633270609758	-3.96150248800055
CEMIP	-1.26015291571996	12.085509315231	-2.54215843294093	0.032205367976987	0.815633270609758	-3.9639288163507
RASA4	0.45958354310765	13.0470524076385	2.54129714320906	0.0322504139319282	0.815633270609758	-3.96430309219217
GTPBP8	-0.580898681828875	12.9826215632327	-2.54040941437462	0.0322969089279533	0.815633270609758	-3.9646889195874
NCF1C	0.922138116266002	13.5573687988212	2.53990157421584	0.0323235374508632	0.815633270609758	-3.96490966706384
ATAD1	-0.261955208459003	16.4904575873401	-2.53593814773813	0.0325321184276269	0.815633270609758	-3.96663319562888
KRT6B	-0.454114904303781	15.5108570280012	-2.52855029476339	0.0329245302733759	0.815633270609758	-3.9698492117294
TMEM109	-0.413102657382325	17.7812288967137	-2.52530375048111	0.0330984730103169	0.815633270609758	-3.97126384081775
CDKN1B	-0.535513095506325	13.9110191029592	-2.52166736336513	0.0332943981506797	0.815633270609758	-3.97284932724082
C1S	0.488755162660201	17.9211296364244	2.52009830063969	0.0333792968503946	0.815633270609758	-3.97353376995826
ATG13	-0.2859163309196	12.9168339276336	-2.5195101964876	0.033411173875524	0.815633270609758	-3.9737903574914
POC5	-0.893673689852848	11.5712148948232	-3.27242970094478	0.0334306189725736	0.815633270609758	-4.36229758392457
CFHR5	0.570872351080231	14.1051774869999	2.65889880457744	0.033508891476408	0.815633270609758	-4.09250103167695
WDR33	-0.31224178743685	13.4318379831594	-2.51560740958591	0.0336234920366904	0.815633270609758	-3.97549381637443
CLEC1A	-1.0383268169669	13.2747750951397	-2.51482978860548	0.0336659573619681	0.815633270609758	-3.97583336916127
COL18A1	-0.578274503679594	18.729306758028	-2.51411619078568	0.0337049737619082	0.815633270609758	-3.97614500749313
UBASH3B	0.305765522476877	14.4999098866584	2.51135415515806	0.0338564177175906	0.815633270609758	-3.97735160284858
ZNF34	-0.656263743270429	14.1874327662894	-2.64959680811325	0.0339565667216979	0.815633270609758	-4.13590186907429
CILP2	-1.35176972323455	13.2537820234775	-3.25292407700787	0.0340248505682341	0.815633270609758	-4.36339713793804
LIG4	0.420997570060573	12.6161466644461	2.50767753766025	0.0340590679617334	0.815633270609758	-3.97895865589454
UBXN4	-0.259651370537377	15.6616376520729	-2.50627447174333	0.0341367232973711	0.815633270609758	-3.97957221435805
ALKBH4	0.364306704913702	12.3896719058975	2.50528360629195	0.0341916715312958	0.815633270609758	-3.98000561021806
ARSA	0.622244185268054	13.1838894759994	2.5643882364448	0.0341955129164852	0.815633270609758	-4.04207466601027
UBAP2L	-0.371716432313905	13.4538018565129	-2.50454253599111	0.0342328253709959	0.815633270609758	-3.98032979759183
UEVLD	0.315714844722326	12.6748681538198	2.50364315328739	0.0342828374676216	0.815633270609758	-3.98072329714807
ANKRD44	0.597459207754875	11.8268889149295	2.49833169118274	0.0345796893830505	0.815633270609758	-3.98304845134401
PARD3B	-0.481538111733498	13.2169251852109	-2.49540975337491	0.0347440900500444	0.815633270609758	-3.98432848932132
LIN7C	-0.483848737326475	16.8813125933181	-2.49129694716317	0.0349768214677273	0.815633270609758	-3.98613132949766
SRPX	-0.563057329792397	15.1313273733867	-2.48694355652008	0.0352248678466616	0.815633270609758	-3.98804103548209
GAR1	-0.344027277101976	13.234298986579	-2.48688807019597	0.0352280406725092	0.815633270609758	-3.98806538502389
NAPRT	0.823056404264975	14.9256594642142	2.48295109456978	0.035453897098518	0.815633270609758	-3.98979367788921
AP3M1	0.273195307372873	14.4584618002821	2.48179040563183	0.0355207597113452	0.815633270609758	-3.99030343259611
GNAL	-0.542772840114781	10.769986215895	-2.61300136380389	0.0357794078129631	0.815633270609758	-4.14531105074229
BZW1	0.307902349611624	16.617959351831	2.47571470973827	0.0358728204044639	0.815633270609758	-3.99297343083558
KRI1	0.366004513690202	12.1943906680612	2.47511257053101	0.0359079013707771	0.815633270609758	-3.99323819530581
ZBTB8OS	0.389391470406	12.065547012861	2.47470556220969	0.0359316333372597	0.815633270609758	-3.9934171748625
DUS3L	0.422548979285974	12.2603141308093	2.47438294932888	0.0359504554937693	0.815633270609758	-3.99355905082629
ROBO4	-1.2148484463736	11.8481380531202	-3.82290610316035	0.0360867634352551	0.815633270609758	-4.43884594727034
ORC4	-0.329822213156698	12.1123487246076	-2.467710175111	0.0363419828809608	0.815633270609758	-3.99649528994112
TEP1	0.39570680382591	12.9178973773009	2.60069075192024	0.0364153457132261	0.815633270609758	-4.14850115749847
PTPN6	0.7517691245206	14.6910353379327	2.46578412331641	0.036455785490481	0.815633270609758	-3.99734343202795
PHLDB3	-0.620031190805234	12.8176345719949	-2.88055680434913	0.0364710523757263	0.815633270609758	-4.32750850237225
MANBA	0.474455629707151	13.3545996157189	2.46477690115947	0.0365154399526431	0.815633270609758	-3.99778707452905
TIGAR	0.428357317693301	14.4302684936517	2.46391751104876	0.036566415939041	0.815633270609758	-3.99816566209035
THEM4	0.295008774886803	13.0844162989596	2.46339396672334	0.0365975055953648	0.815633270609758	-3.99839632610995
PSTPIP1	0.954166824103275	12.7968699661231	2.46337275879454	0.0365987655433453	0.815633270609758	-3.99840567036105
WNT6	-1.01325165732688	16.5446927345671	-2.46252340139715	0.0366492609111779	0.815633270609758	-3.99877992604995
NUBP1	0.3333720321097	13.8454783125562	2.46207978036248	0.0366756624131816	0.815633270609758	-3.99897542170532
PKP4	-0.468801035647445	13.9417286151848	-2.45818624202159	0.0369081979209415	0.815633270609758	-4.00069185476356
TOMM20	-0.418140645420074	14.3490508588879	-2.45731241572636	0.0369605878920282	0.815633270609758	-4.00107722675401
ARHGAP4	0.492828751096376	12.7509165876256	2.45544014279911	0.0370730896384756	0.815633270609758	-4.00190311888786
TNR	0.529496717773128	12.3146730743949	2.69600030741339	0.0371432014569935	0.815633270609758	-4.30421569278062
KIAA1671	-0.658485005083826	12.973779769243	-2.45419757122671	0.0371479424440445	0.815633270609758	-4.00245138048018
LDHA	0.407410173846174	19.1753467746422	2.45345655844865	0.0371926530565607	0.815633270609758	-4.00277839230213
RNH1	0.372630123284928	17.4181815193143	2.45072542155906	0.0373579066485917	0.815633270609758	-4.00398399953012
PKP2	-1.0147715200335	14.8670976184205	-2.44999640058027	0.0374021415409234	0.815633270609758	-4.00430590350408
MORC2	-0.376016727178722	13.1207363581183	-2.44863316898945	0.037484998874335	0.815633270609758	-4.0049079509636
ACSL3	-0.341672299167122	15.2171466264076	-2.44760715762539	0.0375474807691529	0.815633270609758	-4.00536115995708
REG1B	-1.26616145723135	12.5396972432676	-2.84793040428861	0.0378482329319403	0.815633270609758	-4.25980238722287
GPC6	-0.698543183597355	15.9858886624015	-2.4383602881341	0.0381153058696115	0.815633270609758	-4.00944911109876
PRIMPOL	0.363763243658422	13.5100970195042	2.43808137412409	0.0381325656881696	0.815633270609758	-4.009572511798
YAP1	-0.574581808045201	15.212533906613	-2.43770871102623	0.0381556390767886	0.815633270609758	-4.00973739885972
CDK5RAP3	-0.325361141333545	15.5188939498642	-2.43695137135378	0.0382025725839707	0.815633270609758	-4.01007251904015
NDE1	-0.324025649784746	13.9134649337671	-2.43397261503231	0.0383877299853299	0.815633270609758	-4.01139100588234
SCAMP1	-0.312235597569575	15.9491636041119	-2.43229351775439	0.0384924956275769	0.815633270609758	-4.0121345033595
CELF1	0.261136409758874	13.5543963386675	2.43108247213555	0.0385682345586158	0.815633270609758	-4.01267087385779
PEX14	-0.400878745450152	14.1186289342014	-2.42973421038413	0.038652729797722	0.815633270609758	-4.01326813961382
CIAO3	0.28428403794695	13.0230271255167	2.42954005069931	0.0386649129301659	0.815633270609758	-4.0133541609207
FPR1	0.615039865690999	13.4953452968287	2.42855622959922	0.0387267046051039	0.815633270609758	-4.01379007809375
PHYH	-0.313594217130953	13.1310318588301	-2.42813250980034	0.0387533478473253	0.815633270609758	-4.01397784341975
OCIAD1	-0.326149305292699	16.6744551487395	-2.42811052115328	0.0387547309786034	0.815633270609758	-4.0139875877184
SELL	0.499921062445628	13.0879336809119	2.42657990674996	0.038851130801113	0.815633270609758	-4.01466596548373
PIBF1	-0.401699593985423	11.0039312447312	-2.42585162551973	0.0388970826486085	0.815633270609758	-4.01498880226568
ADA2	0.370581571068563	14.193336660363	2.47935173623748	0.0389704364825384	0.815633270609758	-4.07258914870373
NRDC	0.534033087049524	13.1599264306762	2.42301210820861	0.0390767635276815	0.815633270609758	-4.01624787677788
FETUB	0.677764322632648	11.9359339874443	2.42251322282357	0.0391084176430016	0.815633270609758	-4.01646914679104
DCPS	0.240866898417952	15.6434800542974	2.41987249531381	0.0392763969320565	0.815633270609758	-4.0176406758902
SMYD5	0.292942213891177	13.9192488551134	2.41962163722396	0.0392923915982045	0.815633270609758	-4.01775199164287
PAICS	0.584875512808047	12.8609717692588	2.41949873363	0.0393002302769738	0.815633270609758	-4.01780653048075
SHROOM1	-0.636048060839	11.2140960410355	-2.4187185062639	0.0393500288098215	0.815633270609758	-4.01815278331777
NCF4	0.781772431034652	13.8424940173017	2.41763498405863	0.0394192896045162	0.815633270609758	-4.01863370416884
APOD	0.630131993868897	22.2643356284923	2.41700276416527	0.0394597583773208	0.815633270609758	-4.0189143524906
YEATS4	-0.299463014800704	12.5625626311672	-2.41574091282061	0.0395406539830339	0.815633270609758	-4.01947458327819
TRA2B	-0.388326742509024	14.9821530897162	-2.41552535648278	0.0395544895189662	0.815633270609758	-4.01957029603324
FGB	1.11290476161437	21.2525376479497	2.41472104776924	0.0396061568362272	0.815633270609758	-4.01992745901364
EBP	-0.376774661426751	12.9968890669176	-2.41228003337542	0.0397633749425865	0.815633270609758	-4.02101169558286
BNIP2	0.360080832001225	12.4072844725082	2.41204328764465	0.0397786560093029	0.815633270609758	-4.02111687396839
KAZN	-0.554788649082928	13.0543520148698	-2.40975193893788	0.0399268565825953	0.815633270609758	-4.02213504534477
TF	0.379877268862447	21.5384668573192	2.40882286294171	0.0399871041403344	0.815633270609758	-4.02254798773146
TMEM38A	1.16331845633819	10.1790939798939	3.66075063925026	0.0400573196263037	0.815633270609758	-4.44231929337774
BANF1	-0.628607198662102	16.2829869723882	-2.40654002368451	0.0401355234140195	0.815633270609758	-4.02356288361362
PLEKHA7	-0.577256446799026	13.603675371356	-2.53242496670079	0.0401620723224596	0.815633270609758	-4.16641658755835
SYNGR1	-0.447054261197998	15.816114871657	-2.40491304835951	0.0402416360169825	0.815633270609758	-4.02428641633275
TP53BP2	-0.302623209633076	12.8094581364695	-2.40337867698374	0.040341964668072	0.815633270609758	-4.02496893315197
SLC1A1	0.511085310918375	11.4223926620971	2.45416534987978	0.0405109668780195	0.815633270609758	-4.08174245921563
TANC2	0.753141866221746	11.8118039719822	3.06262379209286	0.0405369313663653	0.815633270609758	-4.37479875043552
TJP1	-0.591053522752873	16.3948662994739	-2.40020696400414	0.0405501444624727	0.815633270609758	-4.02638027922194
HHATL	1.19477850399965	11.8659802955972	2.78535600638512	0.0406556967980207	0.815633270609758	-4.26828821410586
LAMC3	-1.36161810007579	14.012243856641	-2.44985398663976	0.0407807985438401	0.815633270609758	-4.08331445391908
POMGNT2	-0.25281808641965	14.239636277922	-2.39419950246634	0.040947385347897	0.815633270609758	-4.0290553463092
KRT5	-0.553531373458901	14.9403121070117	-2.39336077843788	0.0410031525739891	0.815633270609758	-4.02942901635857
MRPS36	-0.432213178791923	13.9225006092524	-2.39283935315104	0.0410378604850742	0.815633270609758	-4.02966134669591
RBM22	-0.228244258932779	13.3708267294609	-2.39282826557535	0.0410385988303498	0.815633270609758	-4.02966628716165
CENPV	-0.951282431901943	13.6786587962986	-2.44470523608986	0.0411054265679605	0.815633270609758	-4.08519372745187
TPCN1	-0.317349812394397	13.2539610631314	-2.39073590522671	0.0411781701953037	0.815633270609758	-4.03059876098176
TAF7	-0.482860738301925	13.2206950341376	-2.44167559399491	0.041297667256305	0.815633270609758	-4.08630052525573
DPYD	0.697366832250275	14.4007643932859	2.38661651071584	0.0414543354901831	0.815633270609758	-4.03243545261814
BTK	0.858963916208969	11.1743773550947	2.38589235592529	0.0415030728670738	0.815633270609758	-4.03275844457555
STXBP2	0.559538670315277	13.8034289011074	2.38440713688258	0.0416032099006523	0.815633270609758	-4.0334210002487
ARMC6	0.304802793395446	13.6047832163159	2.38236703313196	0.0417411499703524	0.815633270609758	-4.03433132855595
PDLIM2	-0.742940863686298	15.5546510301361	-2.37570803439646	0.0421945617592568	0.815633270609758	-4.03730459797555
MYL4	-0.529929978608882	12.3543188533688	-2.42496934477686	0.0423742011970222	0.815633270609758	-4.09241679283546
ZFYVE9	-0.499806178681819	11.9196832806976	-2.42412519541686	0.0424293449633158	0.815633270609758	-4.09272642635741
TLR3	-0.47339804507833	12.2961826320986	-2.36886150937393	0.0426658401474471	0.815633270609758	-4.04036462803474
CRELD1	-0.396056972244628	13.8087921192983	-2.36873288323512	0.0426747438939215	0.815633270609758	-4.04042214621552
FGA	1.0333162863696	21.0986481517391	2.36865212681235	0.0426803349494642	0.815633270609758	-4.04045825888323
C8A	0.763070398923226	16.9612632528909	2.36689949960314	0.0428018547860336	0.815633270609758	-4.04124210297206
SERPINB9	0.904350533638322	18.9887389623815	2.36686462410237	0.0428042763871821	0.815633270609758	-4.04125770268919
SIGLEC9	0.859443477744453	11.0108056062567	2.36588554991302	0.0428723144786553	0.815633270609758	-4.04169567198364
DOCK6	-0.332521904186573	15.462672867313	-2.36530320280117	0.0429128339727013	0.815633270609758	-4.04195620267827
JUP	-0.936206532019977	14.874050212388	-2.36417646148188	0.0429913400895512	0.815633270609758	-4.04246034672562
CYTH1	0.301505150432325	13.5757092477236	2.36294167435881	0.0430775379340108	0.815633270609758	-4.04301292810067
LIMCH1	-0.30090421870192	16.7901644288724	-2.35932153635624	0.0433312410413954	0.815633270609758	-4.04463354484077
CXCL12	-0.526107554615901	13.7883784890205	-2.40798095849622	0.0434980373890705	0.815633270609758	-4.09865884818386
RNPEP	0.357100476801637	17.7365912253775	2.35603251194659	0.043563023395789	0.815633270609758	-4.04610665830609
SNIP1	-0.411402267792475	12.1568917005874	-2.3555340816923	0.0435982555717385	0.815633270609758	-4.0463299590843
XIAP	0.243601349301754	12.962936128982	2.35441333871401	0.0436775798899614	0.815633270609758	-4.0468321185215
PDGFRB	-0.427021806376555	15.235607961768	-2.35400143182659	0.0437067699031465	0.815633270609758	-4.04701669727129
NCF2	0.546415983351228	14.7727988337841	2.34956798803861	0.0440221746939067	0.815633270609758	-4.04900403670156
CYP4B1	0.734434423264149	15.1717793635498	2.97441335067229	0.044053398899383	0.815633270609758	-4.38052427912018
CDK14	0.283848091773178	12.8392564872756	2.34816444932478	0.0441224946263161	0.815633270609758	-4.04963344587984
PRKAA1	-0.329396873641167	14.9013707326914	-2.34393875467352	0.0444259013107409	0.815633270609758	-4.05152917920439
REL	0.353571932078653	12.8308167577691	2.3408547952906	0.0446486340972813	0.815633270609758	-4.05291340813254
BST2	-0.697256717335996	16.9850197958473	-2.3403975418897	0.0446817522808593	0.815633270609758	-4.05311869555667
ISG20	0.840406143224925	12.4144661355077	2.33112632569295	0.0453585209763573	0.815633270609758	-4.05728385238013
ARSL	-0.695935169983226	13.6639025647261	-2.33058201335342	0.0453985676920037	0.815633270609758	-4.05752855166478
CLIC4	0.315404381211394	18.4315241127265	2.32989191424404	0.045449390662565	0.815633270609758	-4.05783881624463
PAPPA	0.679594064362629	12.8082539250181	2.54163986521686	0.0454798925968637	0.815633270609758	-4.22510792489463
GFAP	1.05661041059445	16.6637942959386	2.32802911695173	0.0455868591617894	0.815633270609758	-4.05867646330892
AAAS	-0.319570996505497	13.5020677747107	-2.32535004565259	0.0457852872553176	0.815633270609758	-4.05988153327503
CYP4F12	-0.872895978238088	12.4134426015431	-2.37431065513579	0.0458151865262694	0.815633270609758	-4.11109606616298
SLC39A6	-0.330614723645072	12.0830097150527	-2.32380354536735	0.045900218835626	0.815633270609758	-4.06057735949684
NOL6	0.260609245810922	12.1836820730461	2.32270008846959	0.0459823989690716	0.815633270609758	-4.06107393226421
IRF5	0.781222121826431	12.0493122608453	2.43782640563611	0.0460274711230531	0.815633270609758	-4.19186360730291
JAM2	-0.721180296626626	16.1423894644412	-2.32185017508479	0.0460457955416299	0.815633270609758	-4.06145645621191
FARP2	-0.394393159784522	13.302976989038	-2.32147958785155	0.0460734653511761	0.815633270609758	-4.06162326142585
PPWD1	0.556268028767301	12.9254817626318	2.43530416640435	0.0461954647229494	0.815633270609758	-4.15746625035331
SAR1B	0.304008583682176	14.4282924993599	2.31893841775346	0.0462636443974583	0.815633270609758	-4.06276728952309
ALKAL2	-0.847529279753999	11.4595502269425	-2.67148755268628	0.0463815467566817	0.815633270609758	-4.28440052155564
TOMM40L	-0.217749737067578	13.9797916363684	-2.31722954470052	0.0463919710312547	0.815633270609758	-4.0635368356743
CASQ2	1.015351571082	13.2863355445302	2.43126508972772	0.0464658059316748	0.815633270609758	-4.19365483061541
PFN1	0.375399947204407	20.4432748399881	2.31343325105318	0.04667831074614	0.815633270609758	-4.06524701533349
POMT1	-0.321345457353297	11.9510282814108	-2.31338880678534	0.0466816733222367	0.815633270609758	-4.0652670419166
NDUFB5	-0.393211337930946	13.3178117111761	-2.31148654864758	0.0468258193319648	0.815633270609758	-4.06612430805247
SLC13A3	-0.995059965128718	12.6127388465102	-2.30635244402833	0.0472170600577679	0.815633270609758	-4.06843908520654
VIRMA	-0.266819695883171	12.6285514885582	-2.30582201744438	0.0472576642895377	0.815633270609758	-4.06867832229659
BDH1	-0.491058373827926	15.7216271256931	-2.30560969419071	0.0472739273226707	0.815633270609758	-4.0687740905402
ADGRB1	-0.406607196862499	13.0914432695948	-2.30453851462221	0.0473560592644273	0.815633270609758	-4.06925728508641
MED12	0.366185239107276	12.4229186763423	2.30128050342602	0.0476067314499691	0.815633270609758	-4.07072733683398
NDUFB7	-0.279828637041902	14.9725096393221	-2.30044814305442	0.0476709831533833	0.815633270609758	-4.07110300526159
ATP6AP2	0.457795806240672	12.0474156891094	2.34702779850806	0.0477837217289263	0.815633270609758	-4.12123637775581
ZBTB4	-0.60380082591745	12.8851552487496	-2.29573359604626	0.0480365269654931	0.815633270609758	-4.0732315652922
NSRP1	0.578939055839037	12.4551483300191	2.40693725979077	0.0481289645831369	0.815633270609758	-4.16601504901084
DBT	-0.273847925223002	15.8263699471632	-2.29376590322971	0.0481899090235108	0.815633270609758	-4.07412032857158
VAMP5	-0.471186004757522	15.0618655571329	-2.29050484599748	0.0484451730652304	0.815633270609758	-4.07559375785428
C17orf80	-0.416365532491001	12.246222374969	-2.28936068954311	0.0485350490879073	0.815633270609758	-4.07611085891362
KLHL13	-0.300225482682887	12.7645592599814	-2.3363073354006	0.0485803201593732	0.815633270609758	-4.12523583281895
PGAP1	-0.41784693569657	13.6512521475343	-2.2865878839658	0.0487535413747708	0.815633270609758	-4.07736433141303
SCARF2	-0.397723948517573	14.0532522015679	-2.28654944564212	0.0487565770496815	0.815633270609758	-4.07738171083139
RPS28	0.419444677820525	17.7389087801902	2.28603803902331	0.0487969832257821	0.815633270609758	-4.07761294491855
GIMAP7	0.41726527669605	13.0136939417296	2.2851948409915	0.0488636762619335	0.815633270609758	-4.07799423130927
BSG	-0.363350064623674	18.2737510571449	-2.28248074814746	0.0490789587005771	0.815633270609758	-4.07922178704715
GRK2	0.303189707643272	14.1481269860715	2.28220471777646	0.0491009057653287	0.815633270609758	-4.07934665553235
FCGR3A	0.540858280885502	15.0473999732244	2.28183822197353	0.0491300606398372	0.815633270609758	-4.0795124545718
BLOC1S1	-0.302139544107007	13.2416227908187	-2.27792589871439	0.0494423517876123	0.815633270609758	-4.0812828112051
C8B	0.694786099890324	15.6515060030795	2.27343707507115	0.0498030688554414	0.815633270609758	-4.0833150699846
TACC1	-0.428227400693276	15.6906786505367	-2.27076437975587	0.0500190728175085	0.815633270609758	-4.0845256185721
SORBS3	-0.405688349043526	14.9271052781418	-2.26868177992814	0.0501880247908296	0.815633270609758	-4.08546916097979
FAM102A	0.300762556653529	12.0063342458304	2.26792538490287	0.050249526615458	0.815633270609758	-4.08581191082753
PIAS2	0.352624755827126	12.4450447960447	2.2662211283673	0.050388370084397	0.815633270609758	-4.08658428302072
CBFB	0.271993146117879	15.1329818885596	2.26616742260995	0.0503927515474325	0.815633270609758	-4.08660862508836
CENPC	-0.280237551626925	13.3591843004355	-2.26595330131267	0.0504102238760656	0.815633270609758	-4.08670567682792
SDF2L1	1.07970814079462	12.4222887030615	2.37398237921262	0.0504801643104759	0.815633270609758	-4.20943410834236
THNSL1	-0.333624991484498	13.6839340788855	-2.26368488907982	0.050595692956375	0.815633270609758	-4.08773399781895
GART	0.3169126033868	16.0345804164502	2.26068897653543	0.0508416723311105	0.815633270609758	-4.08909252838163
SERPINB1	0.422547672897597	17.6181662831621	2.25867659647861	0.051007558505412	0.815633270609758	-4.09000533042963
FAM169A	-0.493868294667951	13.7341658210024	-2.25759098759096	0.0510972691230894	0.815633270609758	-4.09049784348005
IMPDH2	0.2476983954034	16.4758554893507	2.25695516899732	0.0511498827617175	0.815633270609758	-4.09078632676093
NME2P1	0.426651735778073	18.115007428109	2.25538784294753	0.0512798056209356	0.815633270609758	-4.09149754314584
FITM2	-0.294244043790901	14.1648546766942	-2.2525846319616	0.051512985796656	0.815633270609758	-4.0927698937499
MEMO1	0.300618793543901	13.4285780939543	2.25253909878485	0.0515167819791214	0.815633270609758	-4.09279056417925
APOOL	-0.387558959253553	15.5458986728515	-2.25118534038114	0.0516297728772909	0.815633270609758	-4.09340517080467
TRIM23	0.304996936251742	14.4039637051322	2.29617366480866	0.0516826976012328	0.815633270609758	-4.14028113197459
CLIC3	-0.722905544037021	12.5540525516451	-2.29504325135293	0.0517728974491426	0.815633270609758	-4.14070652977373
FBP2	0.673656046732832	14.4208770867222	2.29220404853508	0.0520001434264148	0.815633270609758	-4.14177536656093
PLCD3	-0.469658277459354	14.0340508285897	-2.24601401198995	0.0520636409065217	0.815633270609758	-4.09575382081642
ENSA	-0.659212947938423	11.4831355965476	-2.24586078837176	0.0520765506399701	0.815633270609758	-4.09582343084463
NHS	-0.532452025082604	12.4248434982088	-2.24538665113672	0.0521165186067967	0.815633270609758	-4.09603884061157
SYNJ2BP	-0.302755244884578	15.3037525793616	-2.2441647143409	0.0522196621033975	0.815633270609758	-4.09659404282021
RASGRF2	0.358539614491702	13.073238623608	2.24298501621422	0.0523194303486461	0.815633270609758	-4.09713012504305
CPQ	-0.346405626151654	15.2791186248503	-2.2400038368758	0.0525723861792636	0.815633270609758	-4.09848515459727
NDUFAF2	-0.375062178277577	14.3530579941919	-2.23873984158312	0.052679999310615	0.815633270609758	-4.09905981042585
GFPT2	0.642682436219692	12.4703810560779	2.23680565943449	0.0528450888659646	0.815633270609758	-4.09993931060481
ARL13B	0.357287099670602	12.1581326300972	2.23672362548272	0.0528521019739699	0.815633270609758	-4.09997661672584
HMGN4	-0.520924524341851	16.7577559528251	-2.23665578429953	0.05285790242753	0.815633270609758	-4.10000746873344
ABHD17A	0.238652170727626	12.9026140489373	2.23517493951326	0.0529846710627731	0.815633270609758	-4.10068096660884
IRF2BP1	-0.340778429525702	14.3620831168541	-2.2339790750585	0.0530872613894883	0.815633270609758	-4.10122493276128
ZKSCAN1	-0.4951933094074	11.643655035345	-2.33604549330893	0.0533334068573653	0.815633270609758	-4.18766730956408
S100A13	-0.561833120178534	17.1899930100456	-2.22994875457238	0.0534344494745226	0.815633270609758	-4.10305873383982
LGMN	0.860846773023251	15.7991174278399	2.22918596276006	0.0535004095382725	0.815633270609758	-4.10340589458054
OTUB1	0.363704604934352	16.0782599341584	2.22818703438098	0.0535869095017639	0.815633270609758	-4.10386056831381
CYB5B	-0.288678803736602	15.4976868610349	-2.22661401577069	0.0537233994993312	0.815633270609758	-4.10457664403412
PHF10	-0.372243257680816	10.159348296837	-2.22650347432738	0.0537330039259101	0.815633270609758	-4.1046269696523
PRR14	-0.45844273185415	12.3001558190866	-2.22228506652736	0.0541007815258756	0.815633270609758	-4.10654790184882
CSNK2B	-0.336340971382903	15.4898493469324	-2.22078095651221	0.054232511392757	0.815633270609758	-4.10723303325245
MAN2B1	0.319104801381474	14.6254784933423	2.21990595787536	0.0543092882242715	0.815633270609758	-4.10763165013922
FAM107A	-1.01970060046516	11.2575934407678	-2.32085085213597	0.0545220639810458	0.815633270609758	-4.1923604933501
STK24	0.22564908681745	14.8844226868161	2.21612229419288	0.05464251335605	0.815633270609758	-4.10935576447466
DDX39A	0.394077550507927	11.8356778571294	2.21475029568437	0.0547638384196902	0.815633270609758	-4.10998111418223
CSF1R	0.517494698202858	14.3560718358736	2.21112378527142	0.0550857998857487	0.815633270609758	-4.1116344822708
LYRM7	-0.529715047685348	12.0961451238923	-2.20591674373558	0.0555513223746273	0.815633270609758	-4.11400949770845
MAP2K3	0.243035538505548	14.0546544056529	2.20442599444715	0.0556853062546411	0.815633270609758	-4.11468968135914
RNF130	0.43149693054375	11.3578655950018	2.20350422624802	0.0557683099781568	0.815633270609758	-4.11511030682003
DNASE1	0.697275836435427	13.520447562286	2.24585493956998	0.0558540567199929	0.815633270609758	-4.15930026653279
HIBCH	-0.232517392067026	15.8432022679541	-2.19983289333678	0.0561001097845902	0.815633270609758	-4.11678600768351
NAT8L	-0.375444990965676	11.321815361501	-2.24146131431768	0.0562338560581922	0.815633270609758	-4.16096882084818
MON2	0.214044697197124	13.9861342083704	2.19834732703578	0.0562349168956969	0.815633270609758	-4.11746423473432
SPIN1	-0.290378167373825	13.4952886674577	-2.19812166174124	0.0562554224863874	0.815633270609758	-4.11756726961123
TIMP3	-0.7349080691135	15.5713268720798	-2.19759221790735	0.056303560298304	0.815633270609758	-4.11780901344771
PGP	0.303923622227622	15.5487543113236	2.19685281633901	0.0563708551582615	0.815633270609758	-4.1181466448098
COL16A1	-0.600537702545527	15.6618488029791	-2.19588465545141	0.0564590888622583	0.815633270609758	-4.1185887708169
KIAA1210	-0.958553091527488	12.2249068350807	-2.23857059366461	0.0564851417670669	0.815633270609758	-4.1620672928996
RPL39	0.714587090069699	12.7894729046817	2.1946457941902	0.0565721898116908	0.815633270609758	-4.11915457706328
KXD1	-0.366853614707248	13.8330867143047	-2.19433573945192	0.0566005306569832	0.815633270609758	-4.11929619426597
PTGES3	0.283469116596201	16.7779952931019	2.19418547724952	0.056614270505416	0.815633270609758	-4.11936482790916
RGCC	-0.879178078330925	14.5240077433752	-2.19339468320072	0.0566866337664884	0.815633270609758	-4.11972604677539
BAK1	-0.620966351320449	12.5942672290314	-2.19313292599844	0.0567106063071605	0.815633270609758	-4.11984561828516
AFG3L2	-0.240924910845029	15.8022176055861	-2.19289840890639	0.0567320925256716	0.815633270609758	-4.1199527489872
OGFOD1	0.274277770548645	11.9701902240515	2.19238847979433	0.0567788391656821	0.815633270609758	-4.12018570011011
S100A6	-0.661829417893099	18.5968352491988	-2.19195126422183	0.056818949912762	0.815633270609758	-4.12038544256545
GDAP1	-0.257024127711048	14.9460108774322	-2.19182421966118	0.0568306103418094	0.815633270609758	-4.12044348459593
CALCRL	-0.498614104791615	10.5653667373811	-2.19036302067011	0.0569648905633052	0.815633270609758	-4.12111110394245
RBM3	0.423689158923452	14.5069756363784	2.18933171863642	0.0570598509220149	0.815633270609758	-4.12158236018117
C1QB	0.429939797567449	17.6397722351197	2.18510708852956	0.0574504631706321	0.815633270609758	-4.12351329738497
SPINT2	-0.543649629681202	12.238670152417	-2.28410606411062	0.0575097532437318	0.815633270609758	-4.20378416349591
COPA	0.341195459969974	16.5091730842258	2.1843028907193	0.0575251150900339	0.815633270609758	-4.12388095639646
KRT75	0.680832805475125	12.0909608838683	2.28315449014583	0.0575893066756129	0.815633270609758	-4.23495902030913
SP100	-0.362025119382427	14.6629809073764	-2.18188326165986	0.0577502954326946	0.815633270609758	-4.12498731658148
NACC1	-0.330380594749078	13.4702736267467	-2.17936140726482	0.0579859047723237	0.815633270609758	-4.12614068324979
CEP68	-0.4224323952139	12.7291374115582	-2.17874902896405	0.0580432588319432	0.815633270609758	-4.12642079414028
ATP13A3	-0.227402077622751	13.0091209249318	-2.17788958900267	0.0581238455207055	0.815633270609758	-4.12681394127078
FARSB	-0.3758968912752	15.9135337884356	-2.17731495993205	0.0581777873621697	0.815633270609758	-4.12707682015807
RMDN1	0.479262213682556	12.4390504750213	2.21798420357432	0.0583073051334642	0.815633270609758	-4.1699053022991
TLR2	0.542214207246422	13.7864599164655	2.17513207939084	0.0583831451631096	0.815633270609758	-4.12807556087434
GTF2H2	-0.2450902383707	12.1220250734122	-2.17065221926556	0.05880681132393	0.815633270609758	-4.13012586488813
GPX7	0.529420844347552	12.36801106454	2.17020440470747	0.0588493261518299	0.815633270609758	-4.1303308621825
LNPK	-0.283619764793393	16.244532335787	-2.16819105203775	0.0590408412224384	0.815633270609758	-4.1312526212096
CPNE5	0.471799235614242	11.9442195623055	2.34454253073912	0.059128574761411	0.815633270609758	-4.26869112753729
WDR41	0.291282638996353	13.0932780094069	2.16673184075793	0.0591800245352538	0.815633270609758	-4.13192078449739
USP9Y	0.221082396107299	13.4578886648741	2.16669770125022	0.0591832846740342	0.815633270609758	-4.13193641778551
CD163	0.462181128625804	16.8341937105828	2.16593287000486	0.0592563678275962	0.815633270609758	-4.1322866644317
VEZT	-0.234193294328202	12.9770788978071	-2.16467338146546	0.0593769094498385	0.815633270609758	-4.13286348563861
PDPN	-0.452169738990278	13.116449247909	-2.16418318674158	0.0594238889792144	0.815633270609758	-4.13308800248088
RMND5A	0.309692780226447	12.8876560849156	2.16417974174638	0.0594242192705163	0.815633270609758	-4.13308958037656
SPAG9	0.534308268190125	10.8025919860765	2.16100448702866	0.0597294107128988	0.815633270609758	-4.13454412930689
CDH5	-0.479863377618251	15.5426921652555	-2.16073661926317	0.0597552266953006	0.815633270609758	-4.13466685487377
TRUB1	0.290983383844278	12.5050936907438	2.15933517623188	0.0598904692011398	0.815633270609758	-4.13530898240034
RNF123	0.244379414100527	13.5282934443982	2.15858681814534	0.0599628095270372	0.815633270609758	-4.13565190445565
SULT1A1	0.538536538927321	15.3247391167164	2.15817029567998	0.0600031096819986	0.815633270609758	-4.13584277814389
CROT	-0.262215723269723	11.8544564470711	-2.15679207781821	0.0601366456574693	0.815633270609758	-4.13647440239681
CLEC11A	-0.814052167595245	14.637277614793	-2.15621915565836	0.0601922413656882	0.815633270609758	-4.13673698903775
CNOT6L	0.33646530163125	11.7980124391056	2.15494316969762	0.0603162414418267	0.815633270609758	-4.13732185582618
SLCO2A1	-0.625839182407072	12.3134207742252	-2.15439746249349	0.0603693490430819	0.815633270609758	-4.13757200795801
SUMF1	0.447067295384878	13.1004501630217	2.15413287781141	0.0603951145019399	0.815633270609758	-4.13769329769705
INSR	-0.614820748714099	14.2852173972048	-2.15377672336207	0.0604298139952593	0.815633270609758	-4.13785656871208
BCAS2	-0.313458426590223	13.4791119732081	-2.15333003857212	0.0604733611267469	0.815633270609758	-4.13806134824526
SIGLEC10	0.759217175864224	11.1251256125078	2.15247500377628	0.0605568033411612	0.815633270609758	-4.13845335441495
USP48	0.322188032312503	12.0841371142074	2.1505571124589	0.0607443766382047	0.815633270609758	-4.13933274832001
PIK3CD	0.377118305244498	12.8371522290287	2.14988142780672	0.0608105944045791	0.815633270609758	-4.13964259753168
CHCHD6	-0.342101900585249	13.7555027369108	-2.14894328266768	0.0609026500107028	0.815633270609758	-4.14007283221315
EIF5A	0.280607267796528	15.7053429208017	2.14730120958031	0.0610641050234031	0.815633270609758	-4.14082596942734
FADS2	0.661722922936098	12.0052333964922	2.18745475995998	0.061117650298305	0.815633270609758	-4.18157666704503
JAM3	-0.38963446893748	17.2008527690379	-2.14644040921024	0.0611489085053519	0.815633270609758	-4.14122081632099
TNS1	-0.526509240248778	17.8384593724968	-2.14624735209899	0.0611679436343139	0.815633270609758	-4.14130937493721
PHF3	-0.215820323262673	12.6355339842883	-2.14485543860663	0.0613053547696714	0.815633270609758	-4.14194791088966
CRTC3	-0.518450705040351	11.539020491891	-2.14461206717432	0.0613294114588009	0.815633270609758	-4.14205956420494
SLC6A1	-1.97092851328415	11.5471542212128	-2.14369845947878	0.0614198013437795	0.815633270609758	-4.1424787264556
PSME4	0.271211009157422	12.2597848767374	2.14353141547077	0.0614363422286971	0.815633270609758	-4.14255536942591
SLC9A3R2	-0.275468189260604	15.0878289246864	-2.14278523978779	0.0615102822772788	0.815633270609758	-4.14289774166649
CLSTN1	-0.304115770215972	14.168613354897	-2.13983042611679	0.0618039311579953	0.815633270609758	-4.14425371821002
ARPP19	-0.563062251824046	13.2176242452073	-2.13966446757747	0.0618204644409137	0.815633270609758	-4.14432988679591
SCYL1	0.248237059471949	14.2507873248485	2.13937891996649	0.0618489216035392	0.815633270609758	-4.1444609445218
TMOD3	-0.453546699225674	15.7024761976892	-2.13825410601454	0.061961142433003	0.815633270609758	-4.14497722907208
RCC2	0.348717391965778	15.8704350359247	2.1379636618074	0.0619901516985834	0.815633270609758	-4.14511054913793
DIS3L2	0.28022263242395	13.2703521937358	2.13615700192786	0.0621708955810829	0.815633270609758	-4.14593991307989
SLC2A5	0.627260519198673	13.7786082535008	2.13510680457	0.0622761957968415	0.815633270609758	-4.14642207003284
SKAP2	0.528489456894601	13.5397985834312	2.13470534598219	0.0623164946309966	0.815633270609758	-4.14660639447709
PSD3	0.485646922701523	12.8803780287577	2.13463224242495	0.0623238355685395	0.815633270609758	-4.14663995963838
TMEM41B	0.32629891440908	11.9526950202882	2.17271701961426	0.062521990670622	0.815633270609758	-4.18723051112403
GNPNAT1	0.671195405081901	11.0435049754149	2.13228206028019	0.0625602850176497	0.815633270609758	-4.14771913664806
NANS	0.296030563190925	17.5560967325311	2.13160619019101	0.0626284447680774	0.815633270609758	-4.14802952490754
NLRX1	-0.280212853173277	14.390563321398	-2.13095115017614	0.0626945726684844	0.815633270609758	-4.14833036253869
PDLIM5	-0.604049992134552	13.1209849565843	-2.12975531115305	0.0628154704619321	0.815633270609758	-4.14887960981701
UNC13D	0.684104664649077	12.157213662256	2.12909354749519	0.0628824711762838	0.815633270609758	-4.14918357859033
GCDH	-0.328708311851596	15.4255033603546	-2.12760231889071	0.0630337060465988	0.815633270609758	-4.1498686027494
PCYOX1	-0.303852224140726	16.5884761035041	-2.12651684498843	0.0631440127507251	0.815633270609758	-4.15036728448813
IFRD1	-0.32615513254698	11.9426920851443	-2.12478208454508	0.0633206895195123	0.815633270609758	-4.15116434212877
ASB3	-0.813765617549356	9.94849033726344	-2.21569401264745	0.0635242245000781	0.815633270609758	-4.25429946695444
RDH10	0.391126003250923	13.547610277877	2.12271042537831	0.0635323062884746	0.815633270609758	-4.1521163276889
RAC2	0.627750077561224	15.1639728938742	2.12260065384711	0.0635435384016119	0.815633270609758	-4.15216677488275
NUP153	-0.253966819952398	13.7433758786473	-2.12151711648411	0.0636545122162661	0.815633270609758	-4.15266475312348
BLOC1S4	-0.274229631280303	12.5063137260918	-2.11779306200747	0.0640373579027528	0.815633270609758	-4.15437657759536
USF1	-0.339162764020351	13.0304562006224	-2.11768527150919	0.0640484723249617	0.815633270609758	-4.15442613224321
PTPRE	0.544880846799176	12.5199077058878	2.11606795190349	0.0642154610541378	0.815633270609758	-4.15516971083176
RFX1	-0.263274843367451	13.1158023696991	-2.11592405064846	0.0642303393346369	0.815633270609758	-4.15523587505293
SCRN3	0.249175806526454	12.8221808456631	2.11521670882542	0.0643035216274589	0.815633270609758	-4.15556111302911
MRPS21	-0.430275922480977	13.1939914871642	-2.11470487489591	0.0643565268784354	0.815633270609758	-4.15579646615911
HDGF	0.214336214187203	17.643724501831	2.11344073546476	0.0644876220308577	0.815633270609758	-4.15637778372772
NRP2	-0.382683451744196	15.6106127343958	-2.11339391099254	0.0644924828408184	0.815633270609758	-4.15639931708027
GID8	-0.501075807774201	12.380436812246	-2.1128318824654	0.0645508542785132	0.815633270609758	-4.15665778492168
NUP35	-0.353546262004171	13.4398995641208	-2.11248202407338	0.0645872158989005	0.815633270609758	-4.15681868435093
FBXO21	0.383577010324897	11.3509465046147	2.20351171017242	0.0646604163136432	0.815633270609758	-4.22919566681242
LYRM9	-0.38102882585685	12.9175723005612	-2.11046308028653	0.0647974376593446	0.815633270609758	-4.15774727172011
KMT2A	-0.256336852971629	12.4442259402232	-2.11028158255451	0.064816368490309	0.815633270609758	-4.15783075574278
HAT1	0.391867245382501	13.7570871822907	2.10881513874245	0.0649695202494003	0.815633270609758	-4.15850531891432
PEF1	-0.416327659156225	16.1692905122248	-2.1051362982224	0.0653552736288567	0.815633270609758	-4.16019788513738
EEF2	0.317394811525467	18.8575049538102	2.10513368600376	0.0653555483256395	0.815633270609758	-4.1601990871229
H2AZ1	-0.464667692808828	17.7551585863962	-2.10393668113629	0.0654815411743474	0.815633270609758	-4.16074989914355
WARS1	0.43268504071483	15.4947508468245	2.10257685707439	0.0656249571916054	0.815633270609758	-4.16137568819233
SLC16A1	-0.614821952379156	14.8932249989411	-2.10200203091942	0.0656856735544188	0.815633270609758	-4.16164023965753
FUS	-0.240128034697022	17.2185865691873	-2.10121778630251	0.065768597584278	0.815633270609758	-4.16200118801368
FOXC2	-0.860449815129002	11.6905777981513	-2.19038765106088	0.0659074728891286	0.815633270609758	-4.26163460693035
LUZP1	-0.254416365287803	13.7127561743991	-2.09695845204564	0.066220741291419	0.815633270609758	-4.16396187518094
TMEM119	-0.778898474714751	15.3583038493383	-2.09685844065394	0.0662313939219129	0.815633270609758	-4.16400791977612
ATP8B2	-0.830518596702923	11.2757624922997	-2.26004401304242	0.066245451890114	0.815633270609758	-4.37112855767136
ALCAM	-0.358522142079455	17.128558745654	-2.09547332454909	0.066379099012188	0.815633270609758	-4.16464564925038
PEPD	0.489771579836649	15.0283227927016	2.09480429012473	0.0664505571473803	0.815633270609758	-4.16495370398124
CLSTN3	-0.342265219511054	12.4500317021008	-2.09412946687346	0.0665227089538566	0.815633270609758	-4.16526443771969
IMMT	-0.260525073521972	15.6769805728719	-2.09394136190994	0.0665428345559842	0.815633270609758	-4.16535105624115
PFAS	0.239392033648471	14.659718511501	2.0937522521216	0.0665630736021918	0.815633270609758	-4.16543813852609
CCDC154	-0.264253111894153	17.5333230633812	-2.09271867028549	0.0666737955930944	0.815633270609758	-4.16591410657743
NCBP3	0.723045555677398	11.1805532424017	2.36568516839399	0.0667002995211331	0.815633270609758	-4.38670546688215
BTD	0.369958753580828	14.6515900167644	2.09208637688378	0.0667416175314934	0.815633270609758	-4.1662052954952
PPP3R1	-0.399576354148049	14.9391936478609	-2.0915192609418	0.066802505065975	0.815633270609758	-4.16646647838894
CAD	0.217008822820128	15.1577953223387	2.09106718732486	0.0668510797288623	0.815633270609758	-4.16667468579297
NT5DC2	0.313261436840902	14.2067213870942	2.08853341543966	0.0671239626318413	0.815633270609758	-4.1678417524671
GPS1	0.306602419304751	16.0023895709908	2.08659671884565	0.0673332673169221	0.815633270609758	-4.16873392903617
POSTN	-1.19302036114268	12.1227097522549	-2.12405098288808	0.0673898416815953	0.815633270609758	-4.20598585876644
MAP3K7	0.435079511138323	11.3277178755278	2.08279173586075	0.067746321809891	0.815633270609758	-4.17048707960749
PAN2	0.27954888769405	12.3128221354231	2.08041101099813	0.068006008160287	0.815633270609758	-4.17158420867679
NTRK3	-0.7640310834259	13.3611076749325	-2.07923935774864	0.0681341633289414	0.815633270609758	-4.17212420906806
TCEAL4	-0.40650264394805	12.6829025290717	-2.0786627957197	0.0681973131472022	0.815633270609758	-4.17238995320779
ARMCX1	-0.247254347364597	14.7861878959476	-2.07807750957077	0.068261476310561	0.815633270609758	-4.17265972771943
RSF1	-0.311285328886598	13.4202453882822	-2.07626720888899	0.0684603033104968	0.815633270609758	-4.17349420430673
PCDHGC5	-0.660602468642724	11.7904443878795	-2.07613639791022	0.0684746920418951	0.815633270609758	-4.17355450640855
ABCB11	-0.432243367819652	11.8130737088702	-2.07485686653332	0.0686155898608484	0.815633270609758	-4.17414437749769
CD14	0.676203569219478	18.2002357785914	2.07484882151179	0.0686164766370763	0.815633270609758	-4.1741480864367
POLR3D	0.231414138454074	13.8467927147369	2.07386790744522	0.0687246825048979	0.815633270609758	-4.17460032325548
SPG7	-0.220335681240027	13.5204185932944	-2.07382050630947	0.0687299155534406	0.815633270609758	-4.17462217754264
EPHX2	0.385162038010099	14.7054842884922	2.07375879530929	0.0687367289761584	0.815633270609758	-4.17465062948063
INPP1	0.268901163399251	13.8926349274412	2.07140442889981	0.0689971585589869	0.815633270609758	-4.17573618869502
HNRNPK	-0.567875888064725	14.6143589560621	-2.07133782766154	0.0690045395237597	0.815633270609758	-4.17576689954787
ERAP2	-0.427227586668995	12.8266838063829	-2.15840716337999	0.0690490126040665	0.815633270609758	-4.24361984832277
ALB	0.447782876773669	23.6801476213734	2.07022190625401	0.0691283229236147	0.815633270609758	-4.17628148533294
FUCA2	0.503102580823647	14.1743647539054	2.06845923704319	0.0693242832599943	0.815633270609758	-4.17709437261793
SURF1	-0.29987692599795	14.37761778785	-2.06636322118853	0.0695580000122659	0.815633270609758	-4.17806109319679
ZMYM4	-0.248864426748066	12.233842820507	-2.10295043670963	0.0696148524092955	0.815633270609758	-4.21415626663571
DCLK1	0.358142714011445	14.1583370922398	2.06480272614804	0.0697324966572083	0.815633270609758	-4.17878089466764
ACTN3	-0.913130206588601	12.9294336522431	-2.87345392766309	0.0700607910530944	0.815633270609758	-4.46536637758746
UBR2	0.239781753487726	13.6195432678517	2.0615598786289	0.0700964670513338	0.815633270609758	-4.18027690210913
HNRNPH3	-0.227863003347878	17.2720972112855	-2.06056965650482	0.0702079719876074	0.815633270609758	-4.1807337686671
SEC24A	0.253815207032071	14.3845849564092	2.05924814757557	0.0703570481226108	0.815633270609758	-4.18134352113468
CHI3L1	1.13784980508938	14.9576269743132	2.05882613680316	0.0704047183318127	0.815633270609758	-4.18153824852085
SEC24B	0.280275526123775	12.6998366506023	2.05796384053082	0.0705022198389027	0.815633270609758	-4.18193614919795
MCEE	-0.353587315172103	14.2486990444598	-2.05780087491787	0.0705206612870501	0.815633270609758	-4.18201135057952
OMA1	-0.507283653448701	12.8579238917886	-2.05723821482772	0.0705843685280363	0.815633270609758	-4.18227099810653
NOVA2	0.392502212268624	12.6257041050184	2.05625076300336	0.0706963069097375	0.815633270609758	-4.18272669022676
PTPMT1	-0.197203077597628	13.7744967825088	-2.05578701016529	0.0707489373239759	0.815633270609758	-4.18294071227404
PURA	-0.2232903528535	18.0989080552906	-2.05562418418928	0.0707674250798336	0.815633270609758	-4.18301585771712
RAB9A	0.250030501532301	14.619347078628	2.05501844273675	0.070836243668825	0.815633270609758	-4.18329541759878
HAS1	0.379256638842605	16.1685695986222	2.05409807452017	0.0709409305466793	0.815633270609758	-4.18372019965743
KLF5	-1.00281700494348	10.3400545788771	-2.05341146066262	0.0710191261618023	0.815633270609758	-4.18403710891591
PLXNB1	-0.334240244079847	14.2246267427052	-2.05317674207825	0.0710458763235707	0.815633270609758	-4.18414544671495
GP1BA	0.66412313907235	11.5833696255991	2.08967829683175	0.0710512158509673	0.815633270609758	-4.21930660176118
NDP	-0.389032675009648	14.0776409500777	-2.05051925988744	0.0713494190067664	0.815633270609758	-4.18537213594214
CARD9	0.690224889271622	13.833809964872	2.05045406696474	0.0713568811348719	0.815633270609758	-4.18540223093448
ATG4B	0.296300386440402	14.5890990818093	2.05023821445017	0.0713815934598193	0.815633270609758	-4.18550187557206
FCGBP	1.58228621825845	17.8945797846229	2.04986127778273	0.0714247675959669	0.815633270609758	-4.18567588452591
UCKL1	0.345755235011026	12.9865410997721	2.04951874457096	0.0714640229766671	0.815633270609758	-4.18583401429417
DOK3	0.876452401707402	11.666946644242	2.13321814199158	0.0716293586382878	0.815633270609758	-4.27835831368559
CAVIN3	-0.539675896678649	18.3659136572313	-2.04638139567932	0.0718245404237389	0.815633270609758	-4.18728248878746
TNNT3	3.167436751336	13.656508825268	2.30458708861704	0.0718321583651324	0.815633270609758	-4.3424762432453
ANO6	-0.25261421111955	15.5394022910263	-2.04545033945984	0.0719318658132267	0.815633270609758	-4.18771238818925
MXRA7	-0.461701888413355	16.2348269676567	-2.04345125484897	0.0721628272869917	0.815633270609758	-4.18863549627635
SEC14L2	-0.628173895277024	13.7954433426571	-2.04270915643914	0.0722487460236041	0.815633270609758	-4.18897819390902
CDS2	-0.223371769350303	14.7050891326205	-2.04246426667122	0.0722771204790819	0.815633270609758	-4.18909128550416
FADS3	0.361856516258449	13.4960815533854	2.03886345879589	0.0726955718139437	0.815633270609758	-4.19075430940213
GMFG	0.636368774196052	13.8167399473929	2.03875990130731	0.072707640664594	0.815633270609758	-4.19080214124304
NUMA1	-0.428430381799803	14.2168858673075	-2.03817524757758	0.0727758138281455	0.815633270609758	-4.19107218933782
FLRT3	0.542380760800524	13.1908676345515	2.03737506453597	0.0728692182562544	0.815633270609758	-4.19144180075662
VIM	-0.376630047618345	22.7222405520123	-2.03683578146918	0.0729322331264497	0.815633270609758	-4.19169090776779
IGHG3	0.955090798639972	17.1876077259037	2.03604986738292	0.0730241604623576	0.815633270609758	-4.19205395000756
ZNF592	-0.333005336832645	12.7532550033364	-2.0360290439231	0.0730265976688418	0.815633270609758	-4.19206356929296
CUTC	0.244723465468477	14.1693042206609	2.03576552940579	0.0730574465269079	0.815633270609758	-4.19218529918056
CELF2	0.269990352257574	14.3951929962211	2.03529265278893	0.0731128361863856	0.815633270609758	-4.19240374695892
GIGYF2	-0.203312621478425	14.0565451762922	-2.03517724356524	0.0731263605899843	0.815633270609758	-4.19245706153817
WFS1	-0.317977955088125	16.5069526595978	-2.03434373852571	0.0732241075379608	0.815633270609758	-4.19284211657888
SLC25A23	-0.298311086119774	12.6254291679913	-2.03306689067334	0.0733740897781162	0.815633270609758	-4.19343201045415
C8G	0.586759550887248	17.9664707819094	2.03283361582542	0.0734015227857994	0.815633270609758	-4.19353978519358
CNBP	0.436524895698247	14.9915811531232	2.03256373274445	0.0734332731987182	0.815633270609758	-4.193664474577
SCYL2	0.210006531483224	13.8190703033423	2.03255936010055	0.0734337877273037	0.815633270609758	-4.1936664948056
EP300	0.258738867076589	11.3113907808072	2.06808250851171	0.0734507945718377	0.815633270609758	-4.22770459014019
NCLN	-0.222235445057624	15.3894489274909	-2.03193121542992	0.0735077374463822	0.815633270609758	-4.19395671126107
EIF2B4	0.228166722507	13.2938574313164	2.03192389318636	0.0735085998953681	0.815633270609758	-4.19396009434282
DOK2	0.643706164829698	12.9871866297968	2.03157034051885	0.0735502545932505	0.815633270609758	-4.19412344685543
GNL1	0.230785948666774	15.3479828234439	2.03140272631708	0.0735700104046187	0.815633270609758	-4.19420089078605
GPR89A	-0.299253880827774	13.9000120231904	-2.03138148663749	0.0735725141786838	0.815633270609758	-4.19421070433964
GAS6	-0.449313855371075	12.6966550335622	-2.03097167549226	0.0736208395288698	0.815633270609758	-4.19440005469327
LAMTOR1	-0.255218685682049	16.4153517835996	-2.03017809207243	0.0737145063988283	0.815633270609758	-4.19476673376211
OLFML2A	-0.685941675422148	13.9127729761815	-2.02890620712231	0.0738648660961489	0.815633270609758	-4.19535444015813
MYL9	-0.388489690560398	19.7017183921383	-2.02828723802134	0.0739381458893544	0.815633270609758	-4.19564046178332
ARHGEF40	0.306760677682352	15.4082216999862	2.02812333640259	0.0739575619001977	0.815633270609758	-4.19571620090581
EIF4A1	0.374949548445354	17.1539433814527	2.02771192013067	0.0740063204074325	0.815633270609758	-4.19590631911268
CASP1	0.412052856672101	14.6613447319489	2.02718309576059	0.0740690387308291	0.815633270609758	-4.19615069716984
NCKAP1L	0.4594774899609	14.5655193647484	2.02717506327885	0.0740699917727701	0.815633270609758	-4.19615440914735
CTDP1	0.212735151260578	13.2384095341713	2.02579669089336	0.0742337080604465	0.815633270609758	-4.19679140203775
SETX	-0.33037970799915	10.6168180042497	-2.02491336790996	0.0743388073976042	0.815633270609758	-4.19719963465429
LSR	-0.511462433368347	11.4964725466819	-2.06023442128442	0.0743423467671446	0.815633270609758	-4.23076168668134
WDR87	0.570335500417865	18.2660895315082	2.10535939861178	0.0745962499666071	0.815633270609758	-4.26075849710517
COA6	-0.44343419922615	12.7082730675175	-2.02271790673506	0.0746006462559973	0.815633270609758	-4.19821434246005
GOPC	-0.290109667239998	12.407319087168	-2.02246921533206	0.0746303618638263	0.815633270609758	-4.19832928936704
ZFP91	-0.663979311420601	10.9564673587482	-2.02214707729813	0.0746688703395483	0.815633270609758	-4.19847818551041
GSTT1	-0.986557746162374	15.5025522701481	-2.02163009028569	0.0747307109758413	0.815633270609758	-4.19871714721014
SLC2A13	-0.346355884123625	13.1036688412086	-2.02090547019758	0.0748174708545664	0.815633270609758	-4.19905208925542
CPN1	0.656245790828075	14.9836652566037	2.01950235979168	0.0749857422278423	0.815633270609758	-4.19970067771635
PDK2	-0.272058072975602	14.1191694606557	-2.0194175902474	0.0749959200396623	0.815633270609758	-4.19973986361159
WTAP	-0.209224201974372	12.9925709276987	-2.01907062588659	0.0750375919512349	0.815633270609758	-4.19990025402757
CAPZA1	0.315918085718529	18.0918933199111	2.01853978529002	0.0751013911785862	0.815633270609758	-4.20014564863556
ADH1C	0.452997505553647	15.251230418355	2.01784552284908	0.0751849098305334	0.815633270609758	-4.20046659669424
ATP5F1D	-0.35164134558752	17.872356831544	-2.01754563075746	0.0752210139092916	0.815633270609758	-4.20060523534676
PNPLA8	-0.263503872371324	13.1405165943468	-2.01724429142164	0.0752573089698615	0.815633270609758	-4.20074454464383
DGKQ	0.377011583481847	12.7669035436106	2.01563190442972	0.0754517997515423	0.815633270609758	-4.20148997870328
DPYSL4	0.305007015345222	15.1375397584562	2.013519799594	0.075707297173304	0.815633270609758	-4.20246650855403
TMEM97	-0.538023335341155	14.7920740579516	-2.01140734599053	0.0759636662386481	0.815633270609758	-4.2034432749938
ACADVL	0.219087719769258	16.0564989432656	2.01039060352402	0.0760873553303616	0.815633270609758	-4.2039134276481
APH1A	-0.234400577995	13.8166360534021	-2.00866070170102	0.0762982455517724	0.815633270609758	-4.20471339162469
SLC22A3	-0.557109337560405	17.6982109849459	-2.0083867496399	0.0763316940383952	0.815633270609758	-4.20484008057556
FRMD6	-0.430010594628824	13.2898589092385	-2.00792803723321	0.0763877325050863	0.815633270609758	-4.20505221451701
CDK6	0.245374386278201	13.5222918244526	2.00786933489773	0.0763949067026119	0.815633270609758	-4.20507936196021
PLA2G4B	0.284858001862354	13.7775488399051	2.00761646535284	0.0764258180665939	0.815633270609758	-4.20519630446965
TOR1AIP2	-0.210590722845701	15.0197875315966	-2.00736927245266	0.0764560470851777	0.815633270609758	-4.20531062272966
SHOC2	0.203719899313251	14.3652277075471	2.00518135538097	0.0767241054375835	0.815633270609758	-4.20632250144937
FRS2	-0.566544045624148	9.22588089756445	-2.00500033638145	0.0767463237224976	0.815633270609758	-4.20640622335495
TBP	-0.315382652713174	11.7707544203662	-2.00473372309498	0.0767790590773684	0.815633270609758	-4.20652953383195
MBL2	0.6106869009544	12.6778362163939	2.0034899126519	0.0769319535807825	0.815633270609758	-4.20710481912204
LILRB2	0.582332097083567	12.9940953741812	2.14811755012646	0.0770735604136507	0.815633270609758	-4.3151005918824
SESN3	0.369891405435718	12.1940581734176	2.0362874675237	0.0771286659255696	0.815633270609758	-4.24010609802392
SORBS1	-0.469473204827519	19.0564413710033	-1.99996122658693	0.0773673029607435	0.815633270609758	-4.2087370283631
ZNF740	-0.593050969960075	11.0598471598338	-1.9999526199946	0.0773683676707878	0.815633270609758	-4.20874100960528
ATF7	-0.291980080085429	11.7371374128158	-1.99958743370221	0.0774135573027532	0.815633270609758	-4.20890993867403
DDRGK1	-0.193449446653075	15.7160625760822	-1.99956612379929	0.0774161950564068	0.815633270609758	-4.20891979633846
PML	0.449232063253422	12.4197500730412	2.03380117385927	0.0774237341091201	0.815633270609758	-4.24107763627116
TAMALIN	-0.409828046701653	11.6935156720289	-2.14208538445066	0.0777068278752346	0.815633270609758	-4.31657045894295
POLR2I	-0.360652590773325	13.3314999815922	-1.99586223340847	0.0778759739364306	0.815633270609758	-4.21063326319181
HACL1	-0.2957044652607	12.6277176891642	-1.99395658344006	0.0781135466104118	0.815633270609758	-4.21151491589649
SCRN2	-0.349866696720076	15.1067985185609	-1.99344332342592	0.0781776518662227	0.815633270609758	-4.21175238511729
MITD1	0.320466105586872	11.6168285296766	1.99141788748672	0.0784311165194764	0.815633270609758	-4.21268952485471
BGN	-0.549319840626129	21.4053055747929	-1.99132027851374	0.078443351208226	0.815633270609758	-4.21273468847726
ZNF512B	-0.250166001330623	11.5718933752816	-1.99024782572569	0.0785778968335312	0.815633270609758	-4.21323092002817
RTN1	-0.355613321376577	16.4806335890489	-1.98981357854877	0.0786324384694018	0.815633270609758	-4.21343185353137
FTL	1.0278395427321	19.1891304415756	1.98961201189943	0.0786577676250938	0.815633270609758	-4.21352512264842
ZC3HAV1L	0.270431544108201	13.7206400902658	1.98847768152078	0.0788004547195459	0.815633270609758	-4.21405001077524
NRF1	-0.248450113559647	13.7243207907425	-1.98840422879723	0.0788097028404482	0.815633270609758	-4.21408400007937
HABP4	-0.634242690323376	11.6671109281698	-1.9871678386699	0.0789655272474239	0.815633270609758	-4.21465613387545
NUP214	-0.242055665300278	13.7283905656652	-1.9866505224663	0.0790308128442455	0.815633270609758	-4.21489552518669
RAB29	-0.270394602773244	13.6867683114653	-1.9864720537043	0.0790533476666143	0.815633270609758	-4.21497811348813
DNAJA3	-0.247208977792726	14.7684113221501	-1.98526729334453	0.0792056305597831	0.815633270609758	-4.21553563921935
PPP1R1C	-0.639165288068527	13.1487796019132	-1.98376686053099	0.0793956786411718	0.815633270609758	-4.21623001742824
NES	-0.308194609372691	17.9955436688743	-1.98320682279022	0.0794667258155732	0.815633270609758	-4.21648920148475
DMGDH	-0.543528414349776	11.3362686351316	-1.98209014028647	0.0796085710249665	0.815633270609758	-4.2170060102588
MECR	-0.276324884821076	14.7534491544468	-1.98149756974879	0.0796839397343607	0.815633270609758	-4.2172802620498
PRKAB1	-0.377040495237196	13.2197683648509	-1.97906838919118	0.0799936186119123	0.815633270609758	-4.21840456985983
COASY	0.202983041889649	14.9157514788351	1.97629980451088	0.0803479666729954	0.815633270609758	-4.2196860443458
EIF4A2	-0.197676606726954	17.0798509100723	-1.97627695023338	0.0803508979917029	0.815633270609758	-4.21969662307744
KIAA1217	-0.55080309725667	14.0321802450412	-1.97398769212329	0.0806450388070484	0.815633270609758	-4.22075629663749
BCS1L	-0.217631688246255	15.2653237016332	-1.97382337393128	0.0806661910968363	0.815633270609758	-4.22083235986302
MYH2	2.8933315702243	15.1692616021708	2.05138401219606	0.0806993267709468	0.815633270609758	-4.2783775362866
XXYLT1	-0.387850225095299	13.1552478513447	-2.05108620429042	0.0807343475695325	0.815633270609758	-4.27847522755418
CTRB1	-1.15302273241961	12.6541921886328	-2.11126169267155	0.0810275572205879	0.815633270609758	-4.32412096298568
FERMT3	0.714625696053968	15.0429625745646	2.00388104255564	0.0810620327541723	0.815633270609758	-4.25278791509077
PSMD9	0.278303730163373	15.7104603084287	1.97056301222275	0.0810869856717071	0.815633270609758	-4.22234164307405
LAMP2	0.273663800555951	18.1476015791527	1.96955132248862	0.0812179832223773	0.815633270609758	-4.22280999420157
RPS6KA4	0.2409505222744	13.0420845158442	1.96934409886278	0.0812448402400692	0.815633270609758	-4.22290592738201
HOMER3	0.389730050231648	12.6623739942392	1.96845317265316	0.0813604043714093	0.815633270609758	-4.22331838189814
MEF2D	-0.393872574534722	12.3310892750976	-1.96776099809342	0.0814502961269757	0.815633270609758	-4.22363882928563
RBM4	1.06816104651868	10.3461076475887	2.36078228886977	0.0814597243196627	0.815633270609758	-4.42948930657204
CALB2	-0.791048568193375	14.3869930724108	-1.9653433257471	0.0817650193925415	0.815633270609758	-4.22475814218275
ARHGEF4	0.257830984918803	13.4178002215649	1.9628825423173	0.0820865447355195	0.815633270609758	-4.22589746564054
CHIC2	-0.555138147723302	13.304010466168	-2.03910027998635	0.0821564751931893	0.815633270609758	-4.30632076475644
LTF	0.620792006407521	15.7417982523849	1.96205488928766	0.0821949561525664	0.815633270609758	-4.22628067369777
TNRC6B	-0.282197518003347	12.7780431361002	-1.96108599547484	0.0823220415242978	0.815633270609758	-4.22672928397455
TUBB8	1.30527957261015	11.7485071185632	1.99353331897473	0.0823586207687204	0.815633270609758	-4.25684550844265
CYP20A1	-0.260390744073749	14.3732034453927	-1.96054723425633	0.0823927893276489	0.815633270609758	-4.2269787405163
ATP5ME	-0.380892431340175	16.3123371628899	-1.95995618176084	0.0824704704144754	0.815633270609758	-4.22725241147153
CAV1	-0.532681375949206	18.5580486545023	-1.95992134135351	0.0824750516101773	0.815633270609758	-4.22726854346797
ANAPC10	0.340087759729004	12.7980395062129	1.95915637951905	0.0825756982164399	0.815633270609758	-4.22762274260115
OTUD4	0.251550860592177	12.4236569853355	1.95869620882824	0.0826362995582965	0.815633270609758	-4.22783581685487
SYBU	-0.530970245554574	12.2707028469489	-1.95791133517733	0.0827397598021002	0.815633270609758	-4.22819924291586
FA2H	0.242489324271524	13.827631386822	1.95752698997151	0.0827904682832477	0.815633270609758	-4.22837721085291
FOCAD	0.252054655149577	13.9042020247582	1.95547527578923	0.0830616615994931	0.815633270609758	-4.22932725816255
TRIM7	0.544824381208249	12.8747449984554	2.18447219890701	0.0832116635996689	0.815633270609758	-4.36358550296266
RASSF8	-0.231561899835398	13.0093514347848	-1.95257947133807	0.0834458651982808	0.815633270609758	-4.2306682102512
KANK2	-0.359622085413424	14.6009104564948	-1.95095136834766	0.0836626174026414	0.815633270609758	-4.23142215476425
MAPKAPK2	0.331645886361624	12.9733272888153	1.95063327675068	0.0837050280008768	0.815633270609758	-4.23156945900223
C20orf27	0.266932791914925	15.3610614763129	1.95009318281373	0.0837770846341934	0.815633270609758	-4.23181957111651
XPO6	0.390141363530047	12.3722997172259	1.94916309636297	0.0839013104418397	0.815633270609758	-4.23225028884394
RELL1	-0.284231555332349	13.6405860691995	-1.94896737211991	0.0839274744063276	0.815633270609758	-4.2323409282527
PLCG2	0.322502448416325	14.0766204646468	1.94874778741046	0.083956837220111	0.815633270609758	-4.23244261764047
ANP32B	0.251126259111775	17.1052466755832	1.94708995929119	0.0841788371389875	0.815633270609758	-4.23321036420521
URGCP	0.380221457595399	11.0085926403733	1.9458904003237	0.0843398181612164	0.815633270609758	-4.23376589367684
EMSY	-0.339684814721524	11.5438263314246	-1.94513442765241	0.0844414201414349	0.815633270609758	-4.2341159970313
SLAIN2	-0.275971768273902	13.9551177012026	-1.94457904095803	0.0845161377003223	0.815633270609758	-4.23437320752795
ENPP1	-0.673604239661122	14.5577480368081	-1.9439999416377	0.0845941123080843	0.815633270609758	-4.23464140139487
EFR3A	0.307332829785448	12.9263853957552	1.94335028969131	0.0846816680774596	0.815633270609758	-4.23494227164849
ALDH3A2	-0.282773752540731	16.1704416867691	-1.94330311717738	0.0846880290284224	0.815633270609758	-4.23496411850959
TSFM	-0.320369997633579	15.6923868533288	-1.94250160003246	0.0847961785921211	0.815633270609758	-4.23533532422584
ARHGAP24	0.370967019045128	12.9260966313505	1.9424077998333	0.0848088437292387	0.815633270609758	-4.23537876599339
NDRG4	0.298012291581831	15.0268846316867	1.94224333962322	0.0848310538968846	0.815633270609758	-4.23545493268722
CAB39	0.258449647902051	16.7333401089206	1.94214777453287	0.0848439623947585	0.815633270609758	-4.23549919193989
EGLN1	-0.294281180430346	14.303874542906	-1.94049104212989	0.0850680431691801	0.815633270609758	-4.23626648398866
GNL3L	-0.372710829560999	12.2331983954341	-1.94028230689366	0.0850963154384121	0.815633270609758	-4.23636315755769
GLUD2	-0.707995805076749	13.3516247951574	-1.93985503037709	0.0851542160057144	0.815633270609758	-4.23656104681243
GALNT10	0.595299379481569	11.950294828864	1.97154377087311	0.0851811405122153	0.815633270609758	-4.26548016756996
WIPF2	-0.452229032074754	11.8256659530018	-1.93925995848124	0.0852349170191068	0.815633270609758	-4.23683665018507
APOO	-0.293582732399351	15.9425115765737	-1.93861237693887	0.0853228217123845	0.815633270609758	-4.23713657458554
CHTOP	-0.273202583149406	13.9934530773139	-1.93812493297845	0.0853890456425358	0.815633270609758	-4.23736233304347
MIA2	-0.552302719647502	12.3846704719798	-1.96975053792419	0.085415405948917	0.815633270609758	-4.26618500453505
ELAPOR2	-0.647677199590825	11.7543364880146	-2.01143160172673	0.0855352426932169	0.815633270609758	-4.31463457152629
LRRK1	0.409953631951479	13.616415528098	1.93548896900764	0.0857480132403924	0.815633270609758	-4.23858318771497
PROC	0.575481846554457	12.7184229003056	1.96577932128399	0.0859364227792871	0.815633270609758	-4.26774625914238
FLAD1	-0.187024228606699	12.8180220781375	-1.93371366007984	0.0859905832185973	0.815633270609758	-4.23940544003984
OSBPL9	0.200786676115202	14.6553393026107	1.93168219455627	0.0862689524207524	0.815633270609758	-4.24034634484166
KDM2A	0.468047667686433	12.3790875783342	2.15337943522424	0.0864636013690966	0.815633270609758	-4.41546773123854
FMC1	-0.283320632609206	12.3637871025962	-1.9299840881465	0.0865022978859666	0.815633270609758	-4.24113285709509
STIM2	-0.312006518169852	12.600184669909	-1.92992219457909	0.0865108142995939	0.815633270609758	-4.24116152447315
ALDH3B1	-0.482647178318375	15.6439156984052	-1.92953597285151	0.0865639755024005	0.815633270609758	-4.24134041181404
PGLYRP2	0.545662649551053	14.4327172591349	1.92919356053699	0.0866111325112535	0.815633270609758	-4.24149900809272
SPRED1	-0.38614781568795	11.017969281604	-1.9280857898251	0.0867638616758453	0.815633270609758	-4.24201209961033
ABCG2	-0.607158268655148	12.9690901456775	-1.9280552660112	0.0867680736314673	0.815633270609758	-4.24202623750545
FGR	0.443766376965893	13.1089529758777	1.92715738086951	0.0868920588585022	0.815633270609758	-4.24244211699862
CTCF	-0.251955387739198	13.9574744957739	-1.92695878551606	0.0869195047518732	0.815633270609758	-4.24253410192591
UHRF2	-0.339818959276075	13.0825742587194	-1.92623575830414	0.0870194966470521	0.815633270609758	-4.24286899248751
JAGN1	-0.228607207491379	14.4645516901447	-1.92599055699564	0.0870534318154187	0.815633270609758	-4.24298256460651
TMA7	-0.268262188416024	15.2436745143765	-1.9255772670494	0.0871106583832157	0.815633270609758	-4.24317399206016
TRIM72	1.13285479766392	12.4846921227515	2.05686239513745	0.0872486881230035	0.815633270609758	-4.33760456314587
CIAO1	0.224115374666745	15.2606035383189	1.92376568034005	0.0873619225422851	0.815633270609758	-4.24401308452835
MTDH	-0.211647232532059	17.099362979634	-1.92317420661995	0.0874441076946068	0.815633270609758	-4.24428704466524
SYT12	0.574247603788551	12.5534686242973	2.29224491731499	0.0875870377112122	0.815633270609758	-4.43607969727907
ISCU	-0.268668644110425	13.7795417106355	-1.92180547095338	0.0876345743865492	0.815633270609758	-4.24492101989518
RNPS1	-0.361330660480949	14.1471268549185	-1.92176524859108	0.0876401774813364	0.815633270609758	-4.24493965023433
OGDHL	-0.426224368232051	13.0184881365216	-1.9212517584245	0.0877117380347739	0.815633270609758	-4.24517749055243
SLC25A48	-0.823123988645401	13.8204391350708	-2.59022080428498	0.0877319900264301	0.815633270609758	-4.47708223663095
TPMT	0.313842503466574	13.631074352487	1.92092942570859	0.0877566869662	0.815633270609758	-4.24532678991418
MGP	-0.714874259177627	16.7637811957418	-1.92035898182181	0.0878362882290422	0.815633270609758	-4.24559101052372
DENND4A	0.217712964651255	11.3144948230813	1.91892757402913	0.088036332071781	0.815633270609758	-4.24625401649727
STRN4	0.24390299677265	12.9580993172112	1.9185969380588	0.0880826008486326	0.815633270609758	-4.24640716202245
TPI1	0.230913851108514	20.0987460713565	1.91834135396712	0.0881183827490361	0.815633270609758	-4.24652554466922
C7	0.421316418130907	16.8115658654947	1.91749124999541	0.0882374968362788	0.815633270609758	-4.24691929982533
ARMT1	0.300200124182155	14.4041274722936	1.91716298925374	0.0882835325832323	0.815633270609758	-4.2470713451555
SRSF9	-0.229072445321751	15.7630421753168	-1.91697436603976	0.0883099956596653	0.815633270609758	-4.24715871251883
AKR1D1	0.607481319582778	17.7835588843682	1.98876917260965	0.0884051357804639	0.815633270609758	-4.32147320787181
GPC1	-0.367744664364125	16.6716843780408	-1.91505886158035	0.0885791591373285	0.815633270609758	-4.24804594391027
LYRM4	-0.361081237659706	12.6314156888767	-1.91463606159478	0.0886386748719924	0.815633270609758	-4.24824177792459
AFF4	-0.199167533446454	11.7748956477517	-1.91427190141871	0.0886899664858781	0.815633270609758	-4.24841045084296
NPNT	-0.561609143243398	13.2085341546947	-1.91412561158366	0.0887105791819657	0.815633270609758	-4.24847820982617
MASP2	0.729890911518025	13.1355584828497	1.91349540305546	0.0887994294140673	0.815633270609758	-4.24877011158269
AHNAK	-0.28434230806635	21.3082134759082	-1.91090942421733	0.0891648977500519	0.815633270609758	-4.24996788825021
PAWR	-0.660415807084652	14.0572678692118	-1.91042944637526	0.0892328879990936	0.815633270609758	-4.25019020401508
SIN3B	-0.31576332340253	11.7846512089822	-2.03720415788797	0.0896154040441069	0.815633270609758	-4.34252530240455
PTPRU	-0.756749481794175	13.4117069714932	-1.90613385781654	0.0898435586928173	0.815633270609758	-4.25217981373456
NEU1	0.400336906763622	13.1439319780703	1.90435679670526	0.0900973440963369	0.815633270609758	-4.25300289270231
PGM2L1	0.202094893584924	16.0365661846203	1.90321321774657	0.0902610191080539	0.815633270609758	-4.25353255828307
STT3B	-0.217134483299553	16.7701793932762	-1.90315730746511	0.0902690284854121	0.815633270609758	-4.25355845386727
CDS1	-0.517453445756423	11.1402179391229	-1.90302268195405	0.0902883168999469	0.815633270609758	-4.25362080741145
EPHX1	-0.595607899786145	19.1724627933768	-1.90231225142367	0.090390168101319	0.815633270609758	-4.25394985161102
FGL1	1.93275745925445	11.8165634396454	2.26137612697031	0.0905173039349664	0.815633270609758	-4.43912853627249
ARHGAP18	0.303897314582322	13.6573616056774	1.90024958257325	0.0906864994503845	0.815633270609758	-4.25490519191287
THEMIS2	0.599283758402349	12.9122184256069	1.90019990862437	0.0906936471221358	0.815633270609758	-4.25492819859677
CUL4A	0.232272603867479	12.5704493759828	1.89959497809129	0.0907807343766036	0.815633270609758	-4.25520837385776
PDIA4	0.273344327922018	17.6052173646203	1.89788683925893	0.0910270690008777	0.815633270609758	-4.255999495996
TULP3	-0.2156902095631	12.4200196334688	-1.89658428379368	0.0912153378383013	0.815633270609758	-4.25660276524246
PPP1R12B	-0.697981634848897	13.7305793213303	-1.89649666168061	0.0912280157658175	0.815633270609758	-4.2566433465519
APOA2	0.968928273183421	14.3672275335498	1.89541632146078	0.0913844656141058	0.815633270609758	-4.25714369272862
FAH	0.401584542400421	16.4371334453876	1.89511202356489	0.0914285783475249	0.815633270609758	-4.25728462362389
NCF1	1.11846985723924	11.2583213985467	1.96551786066728	0.0914486455424069	0.815633270609758	-4.30674467311237
MRPS30	0.371170525657774	12.0530718650663	1.96516416416586	0.0914957333913183	0.815633270609758	-4.32862279182662
PLCB2	0.504120961743427	12.8672043775902	1.89296274327344	0.09174072326692	0.815633270609758	-4.25828001788662
MFN2	-0.206879719896621	14.9243498643075	-1.89290282613714	0.0917494395729342	0.815633270609758	-4.25830776694758
PLXNC1	0.459519307463228	12.9244624388857	1.89231754294541	0.0918346234203714	0.815633270609758	-4.25857882469745
VPS29	-0.556212900640688	16.3805269463429	-1.89227512859587	0.0918407994313712	0.815633270609758	-4.25859846766724
EMD	-0.246438745840351	17.0057130203099	-1.89085740736227	0.0920474615096666	0.815633270609758	-4.25925503873965
LBP	1.12676014208839	16.8170571192642	1.88954274739643	0.0922394925140269	0.815633270609758	-4.25986387103133
NR3C1	-0.349533503357023	12.954470089027	-1.88601956828346	0.0927559856522611	0.815633270609758	-4.26149544310049
MICU1	-0.23819285803325	12.7146325825901	-1.8853944920691	0.092847905491949	0.815633270609758	-4.26178490602055
ADPRH	0.297627940648349	14.0574564657727	1.88390907056368	0.0930666872235398	0.815633270609758	-4.26247277135845
PALMD	-0.393560859908051	14.6302541589296	-1.88371578654055	0.0930951909714913	0.815633270609758	-4.26256227580037
LIN7B	-0.356773308468748	13.88004438786	-1.88340844343264	0.0931405320583378	0.815633270609758	-4.26270459731732
DOCK8	0.394344702299048	13.1945796812797	1.88299469006054	0.093201604312071	0.815633270609758	-4.2628961932934
GRAMD2B	-0.317834426983499	12.9968443097694	-1.8783613073195	0.0938881006931273	0.815633270609758	-4.26504168312391
HPS6	0.229891708535924	12.6793685472076	1.8782341953581	0.0939070010012407	0.815633270609758	-4.26510054015377
EMC1	-0.254775379543354	14.0690021239927	-1.87607753586915	0.0942282221977927	0.815633270609758	-4.26609912546379
CALHM5	-0.281749729784647	15.3704604598911	-1.87411335869079	0.0945216748268203	0.815633270609758	-4.26700855423394
TP53I11	-0.786115992729751	14.5114799637769	-1.87410193919691	0.094523383439993	0.815633270609758	-4.26701384145141
COL5A2	-0.376117262407051	15.8761391525237	-1.87207079851282	0.0948277509222662	0.815633270609758	-4.26795424032552
ABCB4	-0.7931047309121	14.3302245809367	-2.49575568483445	0.0948571997563837	0.815633270609758	-4.48151980808105
SUOX	-0.267584285128622	13.8127272300656	-1.87159949512861	0.0948985077812638	0.815633270609758	-4.26817244416455
STS	-0.3908565719031	14.6078995128197	-1.87158386722784	0.0949008548520333	0.815633270609758	-4.26817967952945
L1CAM	0.525151657172321	16.1161774364364	1.87087592249142	0.0950072346178178	0.815633270609758	-4.26850743964202
GLDN	-0.259562118465897	14.7933752914434	-1.87030192263702	0.0950935694762362	0.815633270609758	-4.26877318339814
TLR8	0.526176697021249	12.2545207282928	2.21513086845511	0.0951181355930412	0.815633270609758	-4.4437909413701
NDUFAF3	-0.2518099200477	15.5216035045325	-1.87000835355866	0.095137753507701	0.815633270609758	-4.26890909541649
TSSC4	-0.211142354685975	13.699680161464	-1.8697983047675	0.0951693790594891	0.815633270609758	-4.26900634003001
LRRC8B	0.275411345157428	12.9805362537254	1.86899514998059	0.0952903956442094	0.815633270609758	-4.26937816639835
NUDCD1	0.294778951517102	12.5380201586175	1.86830551251933	0.0953944233963896	0.815633270609758	-4.26969743423102
GMPPA	0.372054099970429	13.3250944439709	1.86816891959961	0.0954150403119174	0.815633270609758	-4.26976066941791
RCOR3	-0.302811568181225	12.9928554122095	-1.86751200412131	0.0955142517070148	0.815633270609758	-4.27006478349372
XPNPEP2	-0.582242432204602	13.7880350427598	-1.8671648774023	0.0955667161023774	0.815633270609758	-4.27022548150089
CRADD	0.207459989145747	13.2022969624685	1.86694101661446	0.0956005645862632	0.815633270609758	-4.27032911444823
SLC9A6	-0.209596058995704	14.2540045917723	-1.8666964442112	0.09563755762884	0.815633270609758	-4.2704423349583
REEP5	-0.234790866751297	16.8957116668137	-1.86577074951514	0.0957776965028399	0.815633270609758	-4.27087086371419
MAPK13	0.699198070123145	13.001764248116	1.89446038398729	0.0958325756436306	0.815633270609758	-4.2958571713175
CA4	-0.665997629271589	10.9852840744346	-1.89392509878772	0.0959108418600049	0.815633270609758	-4.29606860156432
TRAP1	0.200151327437506	14.7172311050369	1.86420578927302	0.0960150518381578	0.815633270609758	-4.27159530579636
RAB30	-0.244724626482025	10.500650624895	-1.86389889637916	0.0960616626994365	0.815633270609758	-4.27173736786645
APOA1	-0.347496362735718	21.5928041686358	-1.86131041320838	0.0964556488275975	0.815633270609758	-4.272935548365
SUCO	-0.605992131610151	11.231220012413	-2.20181791526315	0.0964913489841331	0.815633270609758	-4.44515438435171
LILRB1	0.842066512743617	10.634910861126	1.98138884919937	0.0966984132918764	0.815633270609758	-4.35663027083338
MYL12A	-0.468165181355353	17.8747451190529	-1.85947139552759	0.0967364834432685	0.815633270609758	-4.27378676505126
CYB5R3	-0.302426248532978	18.1101963367776	-1.85937464590319	0.0967512792472322	0.815633270609758	-4.27383154600357
ALPL	-0.42995563098245	13.2693725602964	-1.85686642734401	0.0971356012550778	0.815633270609758	-4.27499244743596
HPF1	0.17724970161645	13.8850247961952	1.85639088474611	0.0972086279040059	0.815633270609758	-4.27521253879752
CCDC92	-0.352614959313147	11.2851512789995	-1.85559281467628	0.0973312993896739	0.815633270609758	-4.27558189674232
CHURC1	0.246777910038222	13.8579548005781	1.85552306257901	0.0973420279048698	0.815633270609758	-4.2756141786197
PHIP	-0.276404028514923	14.014664219442	-1.85525267261408	0.0973836268741511	0.815633270609758	-4.27573931688976
DHTKD1	-0.403911316431625	13.9958120335051	-1.85402404044057	0.0975728599740304	0.815633270609758	-4.27630792474709
SCIN	0.597963454221402	15.1012524098759	1.8527106356273	0.0977755316205985	0.815633270609758	-4.27691574443294
PDE4DIP	-0.527186269559197	14.2493785800112	-2.18797431990454	0.0979431376634303	0.815633270609758	-4.44658229739424
FAS	-0.278523876413699	12.5608151973094	-1.84930377681985	0.0983030885105276	0.815633270609758	-4.27849227322312
SCD	0.606327319206152	14.5042621702111	1.8491220596099	0.0983313026093405	0.815633270609758	-4.27857635883683
ATP2C1	-0.248680326600773	13.7131984110395	-1.84742731282534	0.0985948016084233	0.815633270609758	-4.27936054391228
PDK4	-0.630581803766095	12.6099208534262	-1.84730167940844	0.0986143614341963	0.815633270609758	-4.27941867484375
SLC27A1	-0.197634909979453	15.5278652354954	-1.84724432234089	0.0986232925480188	0.815633270609758	-4.27944521404626
ADAMTSL2	0.488092085069367	12.7717236937911	1.87543956745277	0.0986515871795403	0.815633270609758	-4.30337334043865
GNG12	-0.370063257222949	14.596770458443	-1.84667637405284	0.0987117691968655	0.815633270609758	-4.27970800213278
PGD	0.368543405870771	18.3633595750875	1.84557987626808	0.0988827955652475	0.815633270609758	-4.28021533589219
RAPH1	-0.237299971871877	13.2286510129012	-1.84557141653322	0.0988841161534386	0.815633270609758	-4.28021925002429
MAP4K5	0.192292430668672	12.5094310592124	1.84515038913973	0.0989498606096708	0.815633270609758	-4.2804140488036
INTS13	-0.215942151455398	12.5215653153878	-1.84399254907834	0.0991308716610367	0.815633270609758	-4.28094973924453
SNAP47	-0.304035123408847	12.1417872582401	-1.84374256504001	0.0991699936900279	0.815633270609758	-4.2810653952299
SNPH	-0.366522808676599	11.9781492738768	-1.84373583094498	0.0991710477634344	0.815633270609758	-4.2810685107699
PAPSS2	0.374922862477252	15.2765425598325	1.84342661374828	0.0992194601867302	0.815633270609758	-4.28121156990011
PCBP4	-0.198535790573326	14.0862004425084	-1.84291054135481	0.0993003081517998	0.815633270609758	-4.28145032735032
TARS1	0.283835519159275	16.1941268790198	1.84258212558827	0.0993517899703079	0.815633270609758	-4.28160226468512
KNG1	0.560290476251556	18.7182432713189	1.84202774307747	0.0994387506874205	0.815633270609758	-4.2818587390278
MAP3K6	0.258730027779075	13.300496880287	1.84181230663774	0.0994725634081523	0.815633270609758	-4.28195840530136
PLA2G15	0.587609352394097	11.4365326207102	1.84140976208836	0.0995357716153253	0.815633270609758	-4.2821446306056
DNAJC7	0.228639704062648	14.7330126455791	1.84006882335447	0.0997465997817466	0.815633270609758	-4.28276495862062
C3	0.614661613689325	21.1294999598158	1.83840012394469	0.100009544502168	0.815633270609758	-4.28353687284389
RRAS	-0.300605557793499	17.6280598997666	-1.83819621482252	0.100041719917472	0.815633270609758	-4.28363119506088
SMAD3	-0.628035927483719	12.4227400898516	-1.86563391165305	0.100135684322343	0.815633270609758	-4.30725045456732
B4GALT5	0.792402081110598	10.5637035166786	1.86481845452442	0.100260061237271	0.815633270609758	-4.30757294804816
CRP	1.2965746223473	17.5744716631233	1.83620276712281	0.100356783228565	0.815633270609758	-4.28455326949194
WARS2	-0.219975064077651	13.1506888928587	-1.83474067857292	0.100588456242402	0.815633270609758	-4.28522952203703
CNTN4	-0.319087223855671	13.2214174528844	-1.83469025027669	0.100596455712187	0.815633270609758	-4.28525284576824
CAPZB	0.254192689995975	17.0230206457827	1.83389726190777	0.100722326302433	0.815633270609758	-4.28561960754917
C1QA	0.474670283386002	15.7020144899735	1.83343684595101	0.100795475535843	0.815633270609758	-4.2858325478899
EPN2	-0.368630458194575	12.9478566620775	-1.83312299671365	0.100845367289309	0.815633270609758	-4.28597769976109
EHBP1	0.242745724372824	14.5610649873487	1.83244433323759	0.100953331648378	0.815633270609758	-4.28629156865682
SELENOO	0.4409072699811	10.3224643853483	1.83233481984193	0.100970763593576	0.815633270609758	-4.2863422157889
RUFY1	0.230588779113599	14.419136412523	1.83227421843899	0.100980411116515	0.815633270609758	-4.28637024229439
SARNP	-0.266842556001327	16.069962531044	-1.83209302457683	0.101009261669196	0.815633270609758	-4.28645403917395
FCGR2A	0.532313933636273	14.6399195074428	1.83156810872447	0.101092884852677	0.815633270609758	-4.2866967943305
SLC39A10	-0.372370561832598	11.4952696055649	-1.83122838753186	0.101147039630446	0.815633270609758	-4.28685390097114
TSC22D4	-0.279643235135378	15.0564803622688	-1.83097528490189	0.101187404243187	0.815633270609758	-4.28697094892516
PTER	0.595042241079547	12.9535335780473	1.8295516456608	0.101414726237302	0.815633270609758	-4.28762929404805
SOX8	-0.346321604948228	12.1083726478948	-1.85640687336155	0.101551670744681	0.815633270609758	-4.31090006727569
MPHOSPH8	0.225499383715897	12.9726995766866	1.82824844124461	0.101623236587412	0.815633270609758	-4.28823191469268
CTSA	0.438469279923725	14.3384554966856	1.82761220173859	0.101725179447049	0.815633270609758	-4.28852611023593
MTMR7	-0.364521065399099	10.820217452875	-1.82676037485121	0.101861815094419	0.815633270609758	-4.28891998158209
HSPB7	0.803719686392348	13.1236431204701	1.89072041654929	0.101956384602099	0.815633270609758	-4.35133216489252
MBD1	-0.304137581843328	13.3275503047132	-1.82552867625548	0.102059687007672	0.815633270609758	-4.28948947659581
TSR1	0.230638712426291	13.6401518861929	1.82534530704122	0.102089175936368	0.815633270609758	-4.28957425785681
DDX3X	-0.402207763106849	14.5232871526213	-1.82533259948815	0.102091219825118	0.815633270609758	-4.28958013320628
ZNF185	-0.477918166130072	14.9191804914228	-1.82431780181286	0.102254563991648	0.815633270609758	-4.29004931636136
QPCTL	-0.263719671901779	13.0364726888733	-1.82380076809058	0.102337880897391	0.815633270609758	-4.29028835526404
ECM2	-0.47269750167181	10.5874991855534	-1.8225944654952	0.102532516304913	0.815633270609758	-4.29084604280411
LAGE3	0.641940122552377	12.908930048292	1.82226578623064	0.102585608267751	0.815633270609758	-4.29099799028008
TAP2	-0.303948771399044	15.2946903091598	-1.82197275025866	0.102632964400232	0.815633270609758	-4.29113345824822
RDH14	-0.187398858418103	15.1195478876544	-1.82175206898011	0.102668641130888	0.815633270609758	-4.29123547620271
GPX8	-0.244942529196525	14.8174101698097	-1.82161199550552	0.102691292309743	0.815633270609758	-4.29130022978677
TNS2	-0.392430159005652	15.7651011504379	-1.82002476454869	0.102948288889558	0.815633270609758	-4.29203395349809
SGPP1	-0.202039235837898	12.7404334329616	-1.81999899743849	0.102952465927587	0.815633270609758	-4.29204586437114
WDR35	-0.304428816895296	12.7464041598578	-1.81987599525525	0.102972407669088	0.815633270609758	-4.29210272207942
GNE	0.351833190999297	11.7790862339558	1.81943492391746	0.103043946094597	0.815633270609758	-4.29230660471444
S100A12	0.728899523919974	12.5517080628331	1.8193635548101	0.103055525987945	0.815633270609758	-4.29233959431028
LMF2	-0.293183666550576	15.2890983656793	-1.81825233486757	0.103235982367816	0.815633270609758	-4.29285323085461
PIGT	0.511738452094059	12.2528164229507	1.93343050039275	0.103237072393052	0.815633270609758	-4.36890024547574
EHBP1L1	0.296951910302427	13.8411658584852	1.81769152860389	0.103327166488924	0.815633270609758	-4.29311244179108
NDUFA5	-0.394088774796524	15.649944227678	-1.81740496504006	0.103373789250804	0.815633270609758	-4.29324489227973
NDUFC2	-0.208193000818198	14.7312704539134	-1.81674498457745	0.103481240244898	0.815633270609758	-4.29354993090637
TXNL4A	0.266911517668275	14.3105261504946	1.81526555325908	0.103722484736096	0.815633270609758	-4.29423368261101
AP1B1	0.237239868384332	17.140434289834	1.8151557545779	0.103740410060454	0.815633270609758	-4.29428442672312
MFAP1	-0.204504034800749	13.9203374451957	-1.81367577874848	0.103982307927267	0.815633270609758	-4.2949683823283
STAG1	-0.247350100982073	13.9764224864239	-1.81324821321085	0.104052290319782	0.815633270609758	-4.29516596896437
ALDH2	-0.405990306190425	17.7419340529416	-1.81293567859907	0.104103472685379	0.815633270609758	-4.29531039510157
CYBRD1	-0.634192354643247	18.3644676318685	-1.81226565715625	0.104213278267434	0.815633270609758	-4.29562001351066
CAVIN1	-0.488262371591702	20.4647747560358	-1.81165414211422	0.104313589982804	0.815633270609758	-4.29590258778852
LILRB5	0.478743611956206	12.1343563536149	1.83751019782449	0.104511401498113	0.815633270609758	-4.31837766451694
LETMD1	-0.181119766373577	13.2426625102069	-1.80879516210336	0.104783768313462	0.815633270609758	-4.29722358540649
VKORC1	-0.514630245550435	14.355592734308	-1.8335482173274	0.10514228770715	0.815633270609758	-4.31994593922764
SCN9A	0.321958212644651	12.5184081503869	1.80402895494374	0.10557200167337	0.815633270609758	-4.2994254257474
IPO9	0.25085145944392	15.5782385397516	1.80294019564937	0.105752834513543	0.815633270609758	-4.29992832757186
TLN2	-0.303477439077032	16.9424713713216	-1.80278271153129	0.105779015064324	0.815633270609758	-4.30000106781454
SERPINA7	0.684278631465279	15.9013981564846	1.80259602590641	0.105810057973742	0.815633270609758	-4.30008729518791
CARM1	0.236805642664804	14.4221690108669	1.80221606579269	0.105873265655549	0.815633270609758	-4.30026279076536
PDE4D	0.223639743257023	11.9512194299472	1.80219985441288	0.105875963257617	0.815633270609758	-4.3002702783866
MCFD2	-0.455922873870637	12.9126619866461	-1.86394966368833	0.105997562422585	0.815633270609758	-4.34074989744879
ATP2B4	-0.247835728173779	17.2974939978484	-1.80058713774929	0.106144642613408	0.815633270609758	-4.30101512054901
SLCO2B1	0.398060657726447	14.1342851948462	1.79959661582365	0.106309978927374	0.815633270609758	-4.30147256856319
AFDN	-0.510886431328377	13.7174985244679	-1.79774585021151	0.106619549051633	0.815633270609758	-4.30232723671793
MMP8	0.658762103570302	12.4086119528306	1.82336882849067	0.106779851018204	0.815633270609758	-4.32397588320718
PLCD4	0.341054481220528	13.5016033051668	1.79596304778933	0.106918545229208	0.815633270609758	-4.30315044249235
UBB	-0.209701861356805	20.9300050178659	-1.79493349334693	0.107091568737594	0.815633270609758	-4.30362580224834
CD99L2	-0.440636746515477	12.8203216881348	-1.7948771390628	0.10710104697519	0.815633270609758	-4.30365182106463
HCK	0.459898812543299	14.8588674580714	1.79418046903995	0.107218284577809	0.815633270609758	-4.30397346769806
ARHGEF10L	0.173211330726023	12.6801233240577	1.79374948063604	0.107290872346329	0.815633270609758	-4.30417244538718
ELANE	0.805773926733846	16.6758027681165	1.7933808949231	0.107352986448553	0.815633270609758	-4.30434260950007
BTBD11	-0.292887043004223	12.4850044227819	-1.79312678221322	0.107395829044968	0.815633270609758	-4.30445992315989
AP1S2	0.255286599401819	15.5536450565471	1.79176015704722	0.107626510834634	0.815633270609758	-4.30509081157487
MFAP5	0.307936213613178	17.3433777598608	1.79094646500347	0.107764078327784	0.815633270609758	-4.30546642178892
CLTB	-0.436680235872803	16.3839875781755	-1.79089656190806	0.107772520558448	0.815633270609758	-4.30548945712327
VAPB	-0.211690516607824	17.4111369991692	-1.78971284313113	0.107972953755018	0.815633270609758	-4.30603584466671
SRI	-0.540951305399652	17.9100498666276	-1.78919616547983	0.108060548907273	0.815633270609758	-4.30627432438765
COQ8B	0.372445149001878	12.8980270480669	1.78834981232451	0.108204178607388	0.815633270609758	-4.30666495553306
NOTCH2	-0.285269441048174	14.1870694500055	-1.78809138503742	0.108248070192097	0.815633270609758	-4.3067842279887
ECH1	-0.186132314832829	17.2729390964889	-1.78769302603721	0.108315760383754	0.815633270609758	-4.30696808000318
WLS	-0.493913531915977	14.4537755744032	-1.78752507236402	0.108344311305278	0.815633270609758	-4.30704559332041
ECM1	0.374830410762	15.2759818858507	1.7875031459264	0.108348039159224	0.815633270609758	-4.30705571266915
IGHG1	0.345381598791622	22.4499016783184	1.78692986141833	0.108445549278345	0.815633270609758	-4.3073202867937
ARHGEF18	0.262550602411526	12.7922465484733	1.78659864974699	0.108501922359146	0.815633270609758	-4.30747313897362
CORO1A	0.435213070732548	17.1047975302414	1.78599899843954	0.108604053907256	0.815633270609758	-4.30774986707297
FMR1	-0.228434675863355	15.0397036678106	-1.78583041221706	0.108632783311598	0.815633270609758	-4.30782766481839
PLIN3	0.330091118708745	15.5277590752429	1.78473866353325	0.108819003409603	0.815633270609758	-4.3083314575221
RDH5	-1.00857495674517	11.6627807010622	-1.96843353398008	0.10882519976582	0.815633270609758	-4.44260549846742
CLIP1	0.210099624310054	14.1262684043673	1.78349037820943	0.109032287733536	0.815633270609758	-4.30890744580382
LEMD3	-0.279895365352347	14.1207191312719	-1.78252258524413	0.109197914006328	0.815633270609758	-4.30935397940294
TSKU	0.404194773671502	12.8188735173916	1.8074262553142	0.109393297776958	0.815633270609758	-4.33028887238129
PSMG3	0.308078378301598	12.1891396613029	1.78062245144657	0.109523779858751	0.815633270609758	-4.31023061499421
OLFML3	-0.555352775292995	16.2854741865482	-1.78021256579089	0.109594192113281	0.815633270609758	-4.31041970464811
TRIR	-0.242248052079574	14.2886386469075	-1.78018631433949	0.109598703154842	0.815633270609758	-4.31043181488651
INTS14	0.304701096981825	11.2457256043661	1.7787905905389	0.109838792495382	0.815633270609758	-4.31107565832012
CTPS1	0.219559449873877	14.7753214581926	1.77840802038709	0.109904686642917	0.815633270609758	-4.31125212735753
UPP1	0.711555839812718	12.8830216116845	1.80339542844641	0.1100636081391	0.815633270609758	-4.33188521859554
BET1	-0.286791461595527	12.6807130154049	-1.77653622522372	0.110227615598011	0.815633270609758	-4.31211547532524
MTFR1L	-0.29228764501282	13.8910300000517	-1.77624939620035	0.11027717818679	0.815633270609758	-4.31224776374967
MAGT1	-0.214780782278826	16.2383028319196	-1.77500357704188	0.110492689603983	0.815633270609758	-4.31282232076208
USP40	-0.400333049909008	13.0802173249538	-1.80075237983142	0.110505246269903	0.815633270609758	-4.33293199023353
FSTL3	0.301284809375273	12.9927529957197	1.77483500766848	0.1105218800537	0.815633270609758	-4.31290005953492
STRN	-0.235052974353902	13.9278861254147	-1.7742279325216	0.110627064036426	0.815633270609758	-4.31318001627355
GALE	0.250920753928627	14.8564065806188	1.77421228133996	0.110629777043862	0.815633270609758	-4.31318723377912
PARP1	-0.253525421748325	17.8835191361765	-1.77303742252124	0.110833605863734	0.815633270609758	-4.31372899685288
NBEAL2	0.464471323719604	11.3534420274288	1.77140882835035	0.111116730744904	0.815633270609758	-4.3144799243322
TMEM63B	-0.242839358358022	13.2963407401011	-1.77065058380433	0.111248777518349	0.815633270609758	-4.31482951615361
AKTIP	-0.224896926451601	13.1103675615009	-1.77061534943073	0.111254917052833	0.815633270609758	-4.31484576069433
C2CD2L	-0.224842829385178	13.3699154549192	-1.77016573623028	0.111333289055323	0.815633270609758	-4.3150530482071
USP53	-0.38235334152575	13.2736234214189	-1.76990027940976	0.111379584834725	0.815633270609758	-4.31517543031681
THBS4	0.791732432246246	14.5221044244705	1.79527630050618	0.11142561118507	0.815633270609758	-4.33510084319573
ZMYND8	-0.222973852088153	13.5955000842379	-1.76828776505153	0.111661191955856	0.815633270609758	-4.31591879362522
PARVG	0.451644069121174	13.3970272680819	1.76742658282604	0.111811857936537	0.815633270609758	-4.31631576338795
EPB41L4A	-0.293662321768426	13.1488590986934	-1.82701485658046	0.111830062460641	0.815633270609758	-4.37093318661742
OSBPL7	-0.237875657864745	13.900899517873	-1.79269362367995	0.111862194092678	0.815633270609758	-4.3361237617518
USF2	-0.201966130466451	13.3810746236268	-1.76615707572948	0.112034305206233	0.815633270609758	-4.31690091303182
NPTN	-0.213065069434855	15.2684307454975	-1.76566767808677	0.112120168627378	0.815633270609758	-4.3171264762598
FAM50A	0.253154642056078	13.654371240054	1.76516029446571	0.112209252048936	0.815633270609758	-4.31736032143224
CTDSP1	-0.210323109474475	14.4759092332339	-1.76426877044582	0.112365939529474	0.815633270609758	-4.31777119161522
RAPGEF4	0.243438379702123	12.1103162483953	1.7622449188516	0.112722389318421	0.815633270609758	-4.31870381737586
KLKB1	0.334848354401949	15.9278122098803	1.76139616646944	0.112872187010056	0.815633270609758	-4.31909489878636
LSM14A	-0.195958854625374	14.0258156375054	-1.76107937914535	0.112928144573252	0.815633270609758	-4.3192408596951
PPP1R1B	-0.902332909024135	13.020986188757	-1.93782528045483	0.113080150123303	0.815633270609758	-4.44727610536883
CCDC86	-0.314184360973778	13.5896479024524	-1.75980245679723	0.113153961829905	0.815633270609758	-4.31982917388023
HSD17B12	-0.209902492791194	18.6455149490706	-1.75865313556258	0.113357571064629	0.815633270609758	-4.32035865392937
FAHD1	-0.235225161059324	14.2173557193997	-1.758350344812	0.113411268728285	0.815633270609758	-4.32049813931089
RPAP2	0.479539345089947	10.9949524893761	1.81633472457573	0.113573864763677	0.815633270609758	-4.37423193257165
CTDSPL	-0.228675600431723	13.6467367682558	-1.75729993601375	0.113597733483285	0.815633270609758	-4.32098200379768
NNMT	0.607721203587996	15.8181961615571	1.75720981328863	0.113613744957746	0.815633270609758	-4.32102351661564
CYP2W1	-0.635531963475023	14.4206202289018	-1.78132957204713	0.113802485393082	0.815633270609758	-4.34062480806177
MTUS1	0.280932867812673	12.5356053849256	1.7557637607916	0.113870940891989	0.815633270609758	-4.32168956879605
PLXNB2	-0.233455387011798	15.5731884835845	-1.75560134161201	0.113899862529107	0.815633270609758	-4.32176437482331
SARM1	-0.223252848412551	14.8597036845532	-1.755484472472	0.113920677374257	0.815633270609758	-4.3218182011551
LRRK2	-0.28278821358135	12.0489876548304	-1.75418256390515	0.114152790511722	0.815633270609758	-4.32241778963579
KYAT1	-0.405583252826673	13.9378886956436	-1.75386794993765	0.114208947663485	0.815633270609758	-4.3225626753186
THRAP3	-0.211017630433876	15.6386194310976	-1.75361358282957	0.114254369716769	0.815633270609758	-4.322679813769
EDNRB	-0.694452858584572	11.5364588213257	-1.75295320094816	0.114372371425855	0.815633270609758	-4.32298391574552
PAPLN	-0.4656594089594	17.1335917204513	-1.74994466152129	0.114911386836643	0.815633270609758	-4.32436914428303
ARMC9	-0.269327205806277	12.0133030957908	-1.7499413278377	0.114911985406559	0.815633270609758	-4.32437067904771
CHORDC1	0.248764116451451	15.7114850406953	1.74953971502456	0.114984116936075	0.815633270609758	-4.32455557118183
ACADS	-0.252143664639025	15.7084237728949	-1.74905558394729	0.115071124789811	0.815633270609758	-4.32477844522843
ENTPD1	-0.339545734519351	14.9346981332765	-1.74820102015934	0.11522485526127	0.815633270609758	-4.32517183156365
MYO6	-0.330312297705353	15.1985266575421	-1.74818765087043	0.115227261817418	0.815633270609758	-4.32517798572599
PARD3	-0.292903319573654	14.115380395808	-1.74596628441849	0.115627767658824	0.815633270609758	-4.32620044069526
CROCC	-0.359085059538497	14.3722496233373	-1.74587317887549	0.115644582377856	0.815633270609758	-4.32624329173477
CRMP1	0.354710048548801	14.3358413015137	1.74578634115866	0.115660267173902	0.815633270609758	-4.32628325778585
DSTN	0.470152962963354	18.239874480374	1.74502285816533	0.115798253602111	0.815633270609758	-4.32663463054773
TRAM1	-0.212897183705728	14.3763168337813	-1.74391581955429	0.115998602032167	0.815633270609758	-4.32714407907119
DECR1	-0.235520090451121	17.0502255011121	-1.74340776520996	0.116090655319259	0.815633270609758	-4.32737786622667
HNRNPAB	0.238602908738926	17.0226858696841	1.74224982545138	0.116300712215486	0.815633270609758	-4.32791067131827
GDPD5	-0.653245636611745	12.391900854512	-1.76673146569207	0.116341589151986	0.815633270609758	-4.34640668761341
SMARCA2	-0.287844291974896	13.7936259380178	-1.74082612973011	0.11655945994345	0.815633270609758	-4.32856569317359
PXDN	-0.379086998080624	14.5359428004301	-1.74033942157566	0.116648037956672	0.815633270609758	-4.32878960375756
SERPINF1	0.459571751192851	18.2083606944513	1.7396263862369	0.116777918423652	0.815633270609758	-4.32911762084173
BDKRB2	-0.439050165474203	12.1271779841457	-1.73876125679769	0.116935682342069	0.815633270609758	-4.32951558072925
SUCLG2	-0.173863850924802	15.9082702726057	-1.73839738458668	0.117002096387857	0.815633270609758	-4.32968295389532
ZNF622	-0.195077780661949	12.8810500544524	-1.73830851952756	0.117018321350012	0.815633270609758	-4.32972382911695
SH3PXD2B	0.240993042652029	14.6968580543322	1.73793568841121	0.117086415408772	0.815633270609758	-4.32989531691082
LYPLA1	0.470636166214625	15.948436806985	1.73725137621514	0.11721149371	0.815633270609758	-4.33021006052412
RFLNA	-0.510735821494496	14.6843933973964	-1.73630559878734	0.117384565527499	0.815633270609758	-4.3306450343036
TYROBP	0.558122409449849	10.5762695812264	1.79186710068068	0.117668538482319	0.815633270609758	-4.38180102011361
LY75	-0.315182917605624	12.5281247811348	-1.73436997610491	0.11773950874346	0.815633270609758	-4.33153514510698
SEC24D	0.316065911082671	14.6516790812212	1.73433524621887	0.117745886341068	0.815633270609758	-4.33155111462504
TPR	-0.207568344639451	15.521099702305	-1.73425373455601	0.117760855928346	0.815633270609758	-4.33158859519065
NT5E	-0.602083310792676	13.9885003274004	-1.73422764872331	0.117765646952877	0.815633270609758	-4.33160058988464
TOX4	-0.233195480786453	12.494839754805	-1.73378564447268	0.117846854497539	0.815633270609758	-4.33180382678984
SLC22A2	-1.1545765418254	13.2528769240776	-2.01766587590309	0.117968760853971	0.815633270609758	-4.46500185044404
ATP6V1A	0.247088110585452	16.3529496238591	1.73239591096796	0.118102520912756	0.815633270609758	-4.33244278858983
GCSH	-0.316393506833801	14.1801881612763	-1.73228342128512	0.118123237772127	0.815633270609758	-4.33249450508534
COX6B1	-0.531752876181375	14.752624782645	-1.73222458023891	0.118134075671389	0.815633270609758	-4.33252155673137
AKR1A1	0.303045274871849	17.3773382988348	1.73215946312591	0.118146070624847	0.815633270609758	-4.33255149358915
PPP2R5D	0.207731465033175	14.6555504847828	1.73203165746427	0.118169616441663	0.815633270609758	-4.33261025032913
RAN	0.206958482586195	19.8208732986873	1.73157369926712	0.118254022262812	0.815633270609758	-4.33282078463005
MUSTN1	-0.806473165208669	10.8105831861912	-1.90170149856051	0.118326645151494	0.815633270609758	-4.45285101352381
C5orf22	0.301269523536298	11.1512685963683	1.73035330778562	0.118479222945301	0.815633270609758	-4.33338178841407
CDC42EP1	-0.3108587010306	15.4091092167912	-1.72998180817494	0.11854785479222	0.815633270609758	-4.33355255230154
MPO	0.693402426113654	15.9721205554863	1.72866318416159	0.11879175699122	0.815633270609758	-4.33415862920701
AGPAT5	-0.22178532742605	14.0008786988029	-1.72742622014136	0.119020975123094	0.815633270609758	-4.33472711132665
GAPVD1	0.188281741044049	15.252890100912	1.72656291521335	0.1191811930189	0.815633270609758	-4.33512383221529
MAPKAP1	-0.227365700995174	13.2192040733888	-1.72639993627216	0.119211462029715	0.815633270609758	-4.33519872383987
GTF3C2	-0.239995532161625	13.4507788449109	-1.72602814727042	0.119280538474753	0.815633270609758	-4.33536956335284
TM7SF2	-0.279653703830123	14.6685635821685	-1.72532066394857	0.119412087021709	0.815633270609758	-4.33569464153054
ACOT8	-0.194521981411404	14.4439589560827	-1.7252501608756	0.119425203593448	0.815633270609758	-4.33572703556807
HSPA1A	-0.196868949565744	20.093258859351	-1.72524810652448	0.119425585810075	0.815633270609758	-4.33572797947755
NFS1	-0.168249773935027	14.5626429915225	-1.72425885080902	0.119609770021008	0.815633270609758	-4.33618249173815
ATF7IP	-0.216145194625575	14.823864511394	-1.7240256865231	0.119653219711203	0.815633270609758	-4.3362896130857
TUBA4A	0.312188573732183	19.1646384498475	1.72382860407173	0.119689956960859	0.815633270609758	-4.33638015586531
ZHX3	-0.354216677940766	11.9010542942771	-1.74735007034541	0.119795164253209	0.815633270609758	-4.35408197371674
PHF12	0.664256556070029	12.3143008293896	1.82441464872393	0.119804571825744	0.815633270609758	-4.3972593910723
S100A11	-0.563286258928173	17.5373098466939	-1.72141675062684	0.120140381794709	0.815633270609758	-4.33748807284018
GPATCH8	-0.215520237266102	11.8869365383019	-1.72110021570196	0.120199611873681	0.815633270609758	-4.33763345991974
CFB	0.780643500746045	19.6648866456266	1.72083146046269	0.120249922507829	0.815633270609758	-4.33775689820292
NRIP3	0.387342352775345	12.221659641516	1.72082385389219	0.120251346730055	0.815633270609758	-4.33776039182974
ATL3	-0.269464881091729	16.5506743025621	-1.72051835255132	0.12030856035109	0.815633270609758	-4.33790070379582
KIAA0408	-0.352229637101551	15.076496014896	-1.7195073835801	0.120498071096138	0.815633270609758	-4.33836499879418
ARHGDIA	0.206068097295404	20.7394685066589	1.71936712367527	0.120524385146929	0.815633270609758	-4.33842941089098
PQBP1	-0.220284007144951	13.9820928937723	-1.71890403113599	0.120611303133639	0.815633270609758	-4.33864207292752
CASP3	0.415855360859295	14.7453781031122	1.71884714856085	0.120621983419203	0.815633270609758	-4.33866819401939
SELENOS	-0.216760765340325	12.6377178253615	-1.71821158232473	0.120741376683327	0.815633270609758	-4.33896004382431
SETMAR	-0.185924125754898	12.2780995178926	-1.71818107363197	0.120747110578541	0.815633270609758	-4.33897405289083
ANO10	-0.469163634591606	14.6064714014552	-1.71755391311106	0.120865036532859	0.815633270609758	-4.33926202567939
FBXL20	-0.263585161601826	13.4591918974853	-1.71672669867642	0.121020740979187	0.815633270609758	-4.33964183212481
MACF1	0.405729302543341	12.0779710133394	1.74014971966209	0.121102561382289	0.815633270609758	-4.35693283324338
EPS15L1	-0.200011548705428	14.9948695885793	-1.71574716298816	0.12120535506308	0.815633270609758	-4.34009153836007
PEX6	0.420600269852924	11.3838392500522	1.81505570483789	0.121345055413013	0.815633270609758	-4.45017115164784
FGFBP3	-0.851544559477521	13.1350660807186	-1.71465380353527	0.12141172752121	0.815633270609758	-4.34059345381604
PRKAR1A	0.294754928210857	17.477423216658	1.71410486107467	0.121515462642037	0.815633270609758	-4.34084543131372
OLFML1	-0.628011658207619	19.0761004080438	-1.71350507542843	0.121628898898995	0.815633270609758	-4.34112073248332
CRYBG3	-0.22187661792875	14.1999068051314	-1.71183875757692	0.12194455738886	0.815633270609758	-4.34188549102848
ESPNL	-0.9187169987479	13.506573079641	-1.87715348595613	0.122036167209269	0.815633270609758	-4.42216133719264
DPP4	-0.61088472818335	14.7314757381703	-1.71118398998583	0.122068799065628	0.815633270609758	-4.34218596497294
WASHC5	0.164137116894574	15.5475591166157	1.7111359188601	0.122077925109537	0.815633270609758	-4.34220802416943
ACP6	0.634605035815403	12.8152209228606	1.8767134158073	0.122103759586114	0.815633270609758	-4.45674621498279
EEF1A1	0.206647381354646	19.5363743293251	1.7096798207393	0.122354654795014	0.815633270609758	-4.34287616102779
SGCB	-0.304616476634799	17.839269202103	-1.70937005580892	0.1224135995492	0.815633270609758	-4.34301828619461
VASH1	0.442231446232405	11.679853087907	1.76372090938818	0.122554943251382	0.815633270609758	-4.39052628018504
SRPX2	-0.537490869474144	16.5285798740824	-1.70829098746603	0.122619137814047	0.815633270609758	-4.34351334774116
PDCD6	-0.419818311335007	16.8425917731438	-1.70783943094674	0.122705243234655	0.815633270609758	-4.34372050056124
ZFYVE27	-0.209572217458774	13.2602235607951	-1.70754587915244	0.122761249181304	0.815633270609758	-4.34385516349884
ELAVL2	-0.795673693255525	12.1873795784681	-1.70748168798476	0.12277349916725	0.815633270609758	-4.34388460983202
PROS1	0.52303258062382	15.228325120303	1.70677851619401	0.12290776319178	0.815633270609758	-4.3442071631289
GLIPR2	0.221251575184297	16.1348052964116	1.70653748578184	0.122953816701112	0.815633270609758	-4.34431772166745
ARHGAP21	-0.256078714860172	12.5907099355288	-1.70529970365757	0.123190568586895	0.815633270609758	-4.34488544120099
ARHGAP25	0.445095548187377	13.483078229838	1.7052253083326	0.123204811585295	0.815633270609758	-4.34491956110951
ICOSLG	0.509301501323174	12.7931821438939	1.70419912780118	0.123401428347517	0.815633270609758	-4.34539017299744
ARID1A	-0.209272155619974	12.8158145460516	-1.70368014337888	0.123500975689172	0.815633270609758	-4.34562816421701
ITPR3	-0.191294111950679	16.143081603265	-1.70342743559858	0.123549474705957	0.815633270609758	-4.34574404433743
NDUFS8	-0.241876905875024	16.7047425142858	-1.7031221134056	0.123608094662544	0.815633270609758	-4.34588404719432
SPTLC3	-0.314684579032079	11.8815621409929	-1.70311446547701	0.123609563344799	0.815633270609758	-4.34588755403249
AP1G2	0.385931435102197	11.8068806629329	1.70240425862017	0.123746018879676	0.815633270609758	-4.34621319687735
IPO7	0.214420465684498	15.7469272891365	1.70127278311749	0.123963700405743	0.815633270609758	-4.34673195231079
GRSF1	-0.204122177342503	13.6623532170378	-1.70108242940341	0.124000356553151	0.815633270609758	-4.34681921943023
KIF3B	0.217885753615276	12.7418003943845	1.70070062373358	0.124073910314761	0.815633270609758	-4.34699425221786
SELENOT	-0.198275553991376	14.7651746432439	-1.69992146129991	0.124224137916788	0.815633270609758	-4.34735142645676
OGDH	-0.176130708962472	14.6823513743914	-1.69827332752891	0.124542458741141	0.815633270609758	-4.34810685300152
TBCE	0.190349912758272	14.4058291743025	1.69823350356694	0.124550159595872	0.815633270609758	-4.34812510488533
PAG1	-0.419648116295173	13.1847755520358	-1.69811467696471	0.124573139975415	0.815633270609758	-4.34817956436206
RHOT1	-0.20900735517025	15.1009372875976	-1.69735395141086	0.124720352058391	0.815633270609758	-4.34852819749265
TFAP4	-0.388674265472218	13.2111964661423	-1.72030420355462	0.124775561697589	0.815633270609758	-4.36478792434708
DUSP3	0.239819280486675	15.1767595300137	1.69623643221394	0.12493689848136	0.815633270609758	-4.34904029733623
NRN1	0.415883214608476	11.9937970826355	1.69599223861161	0.12498426277464	0.815633270609758	-4.34915219064095
MOB4	0.191376391441679	16.0376861994398	1.69598755992853	0.124985170422323	0.815633270609758	-4.3491543344593
PRRG3	-0.2717551373457	12.861441464242	-1.69595079129883	0.124992303614518	0.815633270609758	-4.3491711821697
DYRK3	-0.389399424042184	12.5245869125084	-1.79295185238175	0.125061854849682	0.815633270609758	-4.40555187952362
COPG1	0.234324215280878	16.4394479930438	1.69534946774137	0.125109014631375	0.815633270609758	-4.34944670502397
LCP1	0.487925298789023	17.1303176444365	1.6948001131066	0.12521572629467	0.815633270609758	-4.34969840133293
NAALADL2	-0.258703279447076	12.9656160465001	-1.69473360723601	0.125228650662062	0.815633270609758	-4.34972887119145
PAIP1	-0.326019976696795	12.3011720302159	-1.69367093031468	0.125435331077003	0.815633270609758	-4.35021571169093
RNF214	-0.177297399784653	12.7680721417816	-1.69249144160596	0.125665096226548	0.815633270609758	-4.35075600475913
MYOC	0.279205935441155	12.0122944782223	1.7154973138518	0.125680767621061	0.815633270609758	-4.36668989243512
SYT7	0.633505673577655	11.9898220221052	1.71531664755516	0.12571490902088	0.815633270609758	-4.36676137192137
MIDEAS	-0.223868211894851	13.58462019106	-1.69021833309532	0.126108987088638	0.815633270609758	-4.35179707119987
HID1	0.206286038103297	13.4334332559284	1.68993731360657	0.126163963988074	0.815633270609758	-4.35192575893459
SYN2	0.367170263785075	13.0041657903303	1.68977123178033	0.126196465518197	0.815633270609758	-4.35200181129663
BBS2	-0.224985560430124	13.5967270274021	-1.68818326539301	0.126507611330891	0.815633270609758	-4.35272890780623
KRT18	-0.521275856945875	13.4726771576578	-1.71077626062763	0.126575777962175	0.815633270609758	-4.36855760450884
NDUFB9	-0.225800785950874	14.762336075507	-1.68671173161771	0.126796570168479	0.815633270609758	-4.35340258388585
SUPT7L	0.653090482846963	9.15826224594366	1.73844350736249	0.127108930756057	0.815633270609758	-4.38325083296952
SRM	0.208504347056433	17.9202358642161	1.6849443145051	0.127144428791124	0.815633270609758	-4.35421157807777
CEP44	-0.242000852889902	12.4488350357499	-1.68446273388223	0.127239363556744	0.815633270609758	-4.35443198400895
APBB1	-0.272176290147303	13.7344085106841	-1.68439072965076	0.127253563439139	0.815633270609758	-4.35446493734798
CLDN11	-0.581999614545124	15.9089512724986	-1.683516016205	0.127426180622633	0.815633270609758	-4.35486523694759
GRWD1	0.203752302507699	13.8607318983026	1.68319217953314	0.127490141318489	0.815633270609758	-4.35501342643752
TUBAL3	-0.360051299985177	13.6683226002218	-1.68296219448712	0.127535583294561	0.815633270609758	-4.35511866575349
DDR2	-0.225204070989754	13.9497513352648	-1.68281504990562	0.127564664871409	0.815633270609758	-4.35518599656655
SNAPIN	-0.454474686862872	13.3729084476926	-1.68276145299376	0.127575259243505	0.815633270609758	-4.35521052131982
SERPING1	0.706372366013174	13.0412939146894	1.68257404015919	0.12761231101302	0.815633270609758	-4.35529627614311
PGK1	0.266901555058922	19.4259890340166	1.68189640348611	0.127746362836958	0.815633270609758	-4.35560632905203
THBD	-0.484164742597148	13.0174998650236	-1.68130484035389	0.127863492639662	0.815633270609758	-4.35587698035843
TALDO1	0.222031008607924	19.919537397154	1.68130234221158	0.127863987481287	0.815633270609758	-4.35587812326884
BRMS1L	-0.329959915775374	11.9276984464862	-1.68105772041658	0.127912451588116	0.815633270609758	-4.35599003724463
LSS	-0.293110225712873	14.0080199351931	-1.680422363234	0.128038406085326	0.815633270609758	-4.35628069793675
COLEC11	-0.337708062902397	11.5942148461854	-1.68029265910669	0.128064132828111	0.815633270609758	-4.35634003199152
ERH	-0.426109291528752	14.6679459072844	-1.67974316724386	0.128173176668199	0.815633270609758	-4.35659139153069
OSCP1	-0.282850566163924	13.0066337556975	-1.67646277239865	0.128825921717209	0.815633270609758	-4.35809165910354
DDAH2	-0.212101587110848	18.996827666893	-1.67610958809607	0.128896380456942	0.815633270609758	-4.3582531531816
UACA	-0.224927637220226	14.361805339282	-1.67592506631191	0.128933205754322	0.815633270609758	-4.35833752353024
SAFB2	-0.235708311285975	14.5981759002703	-1.67573892029493	0.128970364940862	0.815633270609758	-4.35842263478004
NECAP2	0.247323517131473	13.3774561451409	1.67390967424036	0.129336046860582	0.815633270609758	-4.35925892373545
RPRD2	-0.2970918233297	13.0503993489344	-1.67380823395134	0.129356353327759	0.815633270609758	-4.35930529486007
CHUK	0.191985228491305	13.0608539810319	1.6726954793128	0.129579297412159	0.815633270609758	-4.35981393053098
TSPAN9	-0.250975764184203	15.0601150924075	-1.67229578579706	0.129659462939108	0.815633270609758	-4.35999661320189
ALG11	-0.248540401120374	14.3661048212382	-1.67227755651695	0.129663120219586	0.815633270609758	-4.36000494482236
NEK3	-0.197074328983323	12.1234179117408	-1.67226607434113	0.12966542389908	0.815633270609758	-4.36001019269661
H4C1	-0.261232604964455	22.7303294673421	-1.6720584155965	0.129707093113322	0.815633270609758	-4.36010510096527
MTHFD1L	0.292441129948699	15.0791365837293	1.67142161661077	0.129834950692449	0.815633270609758	-4.3603961293501
ALDOA	0.332156267404823	21.201117384467	1.66982012006699	0.130157010523345	0.815633270609758	-4.36112794811932
OPA1	-0.165472269810543	16.1535200150326	-1.66950090656035	0.130221291215757	0.815633270609758	-4.36127379966242
VAMP3	-0.207657594364228	15.3864379825207	-1.66937923664655	0.130245799765598	0.815633270609758	-4.36132939034036
SLC4A4	-0.563351726718345	13.0375828643293	-1.69135640814174	0.130320258998841	0.815633270609758	-4.37623685528901
PDZD11	-0.292792248768349	13.9036155979605	-1.66834065428833	0.13045517772202	0.815633270609758	-4.36180388431296
CTNNA1	-0.167795458170151	17.3946422996317	-1.66821788209637	0.130479948853242	0.815633270609758	-4.36185997111426
SEH1L	-0.1647666843952	14.7614478628435	-1.66812002430144	0.130499696204451	0.815633270609758	-4.36190467554303
TSR2	-0.200543985300028	12.4398143975087	-1.66791738068659	0.130540597626827	0.815633270609758	-4.36199724772504
CALHM2	-0.181775564942178	13.2581935891039	-1.66790155688457	0.130543791982374	0.815633270609758	-4.36200447630396
DNMBP	-0.316915640517497	12.8279106820642	-1.66675904069367	0.130774620588444	0.815633270609758	-4.36252636186441
TMOD1	-0.272953150984176	17.3631873950878	-1.6664892108328	0.130829190063482	0.815633270609758	-4.36264960628974
SYMPK	-0.170913716249377	13.3212126232662	-1.66627466461625	0.130872593982622	0.815633270609758	-4.36274759722006
DHX36	0.157241253491961	18.0932507940604	1.66537305090467	0.131055139153738	0.815633270609758	-4.36315936961828
GNA11	-0.227000023645775	17.4759986824739	-1.66516291087134	0.131097718495433	0.815633270609758	-4.36325533559309
NSMAF	0.3430814142132	11.9623052503021	1.68738542151703	0.131098527092763	0.815633270609758	-4.37780633223434
ENTPD2	-0.701958592907857	16.827981331801	-1.66502683857675	0.131125296689461	0.815633270609758	-4.36331747532559
DBN1	-0.187449426490598	17.5838396666907	-1.66189629543535	0.131761235968008	0.815633270609758	-4.3647468161358
SHMT1	0.282759429140299	15.4702340703016	1.66055034707129	0.132035515303202	0.815633270609758	-4.36536118497177
RPS12	0.25054140037075	17.312492994739	1.66006132266728	0.132135298187426	0.815633270609758	-4.36558437957499
PLEKHG2	-0.217203565265395	12.2083533559377	-1.68182506884114	0.132195556663434	0.815633270609758	-4.38000348535124
PCBP1	0.231480269746918	17.8824781103821	1.65969980458007	0.132209108232215	0.815633270609758	-4.36574937087396
HAPLN1	0.351950100937803	16.0807236793582	1.68162585248585	0.132235018880327	0.815633270609758	-4.38008219379269
TIMM22	-0.191071952459378	14.5100474124759	-1.65951697697876	0.132246449884244	0.815633270609758	-4.36583280785423
NR4A1	-0.257339378625206	12.4746288267191	-1.65882843224174	0.132387168051127	0.815633270609758	-4.36614702234924
NUDT9	0.260874362463776	14.0766857084711	1.65872883323454	0.132407534427711	0.815633270609758	-4.36619247177941
LRRC17	-1.47239360604687	13.2656319943431	-1.6800515572343	0.132547251786127	0.815633270609758	-4.38070415461257
CSTF1	0.179189971036546	13.904056412967	1.65783802995063	0.132589816141825	0.815633270609758	-4.3665989425003
CCNT1	-0.291362260215074	11.6115536412305	-1.65684033289033	0.132794242406241	0.815633270609758	-4.36705413644569
THOP1	0.1857775718738	15.1614614356041	1.65598968136855	0.132968765919883	0.815633270609758	-4.36744219803101
RBM5	-0.203722120003249	13.3807142220782	-1.65550388828101	0.133068527076389	0.815633270609758	-4.36766379554578
PHB	-0.170915341769874	17.7624543204668	-1.65539581944447	0.133090729063059	0.815633270609758	-4.3677130900224
TNFAIP6	0.508361807955302	12.1184197999116	1.80690156282622	0.133332796115006	0.815633270609758	-4.43640272149278
TSC1	0.183249798899599	13.2112214953154	1.6534649972336	0.133487971658711	0.815633270609758	-4.3685937043094
PTBP3	0.22691291764977	14.5883568296559	1.65343526110625	0.133494097924034	0.815633270609758	-4.36860726480102
RPS4Y1	0.397346445548104	15.1871396237283	1.80409272829757	0.133806277149457	0.815633270609758	-4.468240115391
BLVRA	0.307964235306777	16.8812147710865	1.65165085265979	0.133862192062424	0.815633270609758	-4.36942091275117
PRKACA	0.192650403698075	15.9473648844245	1.65126905028846	0.133941071436947	0.815633270609758	-4.36959498216764
CD34	-0.447153002072422	16.7252957718917	-1.65062553063068	0.134074116607389	0.815633270609758	-4.36988835366013
VDAC1	-0.179395034409023	18.1660438559573	-1.65034230181864	0.134132711139026	0.815633270609758	-4.37001746618818
ELOC	0.327929574821747	12.4549663404872	1.64932612900001	0.134343129240879	0.815633270609758	-4.37048066046356
PGAP4	-0.432924248503426	11.2187922754311	-1.64669765675269	0.134888797795152	0.815633270609758	-4.37167850184006
TLCD4	-0.339293216777151	12.6083530008307	-1.6459422192568	0.135045998237129	0.815633270609758	-4.37202269426177
CRNKL1	-0.217958262389358	10.1202536272227	-1.64548494127462	0.135141234961964	0.815633270609758	-4.37223102314885
SUN1	-0.420943954991728	15.2685234567437	-1.64431244208621	0.135385708838351	0.815633270609758	-4.37276514026491
CTSB	0.626076606771772	18.2166939786532	1.6440862537406	0.135432916818492	0.815633270609758	-4.3728681682544
ZFYVE21	-0.214400287322325	14.1684669435675	-1.64340449461394	0.135575297874851	0.815633270609758	-4.373178688991
PRELP	-0.504468395234049	22.1251632794907	-1.64131136627272	0.136013284265876	0.815633270609758	-4.37413187507283
FBXW9	0.260073451069465	12.6635625793788	1.66259464678309	0.136055665979101	0.815633270609758	-4.38759735980418
RBM14	-0.247736058743778	14.9404334154281	-1.64092090180583	0.136095130877789	0.815633270609758	-4.37430965936881
RRAD	0.404286456045117	11.8689129801863	1.66170081645276	0.136237599539553	0.815633270609758	-4.38795012015811
SP2	-0.360913267787474	12.2283397937544	-1.64021620801323	0.136242957369187	0.815633270609758	-4.37463049407331
ASB1	-0.327662966060524	12.9698057062236	-1.63955434242523	0.136381932341974	0.815633270609758	-4.37493180295767
OXCT1	-0.23871882104887	16.5166954789333	-1.63952556291964	0.136387978225857	0.815633270609758	-4.37494490399966
MAMDC2	-0.642977369373753	15.8717610501453	-1.63952475485682	0.136388147983987	0.815633270609758	-4.3749452718463
WDFY2	-0.196444766097349	12.4962047749404	-1.63944800108043	0.136404273319349	0.815633270609758	-4.37498021154973
TRUB2	-0.6606009426424	11.8977004602646	-2.07879047211167	0.136462562119408	0.815633270609758	-4.50489208355646
CNOT8	0.311018678246297	12.761280199984	1.66047958845983	0.13648653691402	0.815633270609758	-4.3884320606572
ITGB1	-0.293162362914352	19.0569349238142	-1.63883665923296	0.13653277299337	0.815633270609758	-4.37525849283036
FLII	0.2083864251134	15.038374258083	1.63838020033509	0.136628789009864	0.815633270609758	-4.37546625720989
TMPO	-0.203978108970276	17.8237355853704	-1.63824672528092	0.136656877031199	0.815633270609758	-4.37552700810295
SNRPA	-0.220862392854301	15.0335053482677	-1.63768418145898	0.136775314364617	0.815633270609758	-4.37578303701154
NEBL	-0.3301205569855	15.3542664690467	-1.63686108258776	0.136948776501008	0.815633270609758	-4.37615761730062
DARS2	-0.172592860810926	14.1250144156304	-1.63620937411424	0.137086260896553	0.815633270609758	-4.37645417136143
RHAG	1.0742701493985	12.7565738511158	1.68571419130504	0.13713441142582	0.815633270609758	-4.40119995530335
TIMM23	-0.245726345428103	12.7001108614454	-1.6357508221088	0.137183072038731	0.815633270609758	-4.37666281593555
PSME3	0.375847717538097	12.7149359685306	1.63518873714654	0.137301826024244	0.815633270609758	-4.37691855140761
LRCH3	0.241144761998751	13.212844005328	1.63447870520669	0.13745197064498	0.815633270609758	-4.37724157187627
APBB1IP	0.4501299914279	14.2315391835368	1.6344555076879	0.137456878544531	0.815633270609758	-4.3772521247907
NAGPA	0.658011816118201	10.4261821242671	2.07064296398359	0.137478495715735	0.815633270609758	-4.50541686007669
MCTS1	0.187632917936774	17.2728496779818	1.63422735649151	0.137505156966192	0.815633270609758	-4.37735591259613
EIF5B	0.232608907847851	15.9192253913103	1.63385319978957	0.137584364480548	0.815633270609758	-4.37752611261048
PTK2	-0.204004869002123	14.1968737389797	-1.63368182252158	0.137620658192403	0.815633270609758	-4.37760406750676
RBBP5	-0.217138434148801	13.312325113244	-1.63362709359438	0.137632250332499	0.815633270609758	-4.37762896184181
SHARPIN	-0.342717487778824	10.7029529541869	-1.63361596623292	0.137634607328453	0.815633270609758	-4.37763402327924
ITPKC	0.378608339517202	12.8459186516293	1.63350375081543	0.137658378826163	0.815633270609758	-4.37768506562323
AIMP2	0.223400102096303	13.6219532076178	1.63344995802891	0.137669775506259	0.815633270609758	-4.37770953355618
PLBD1	0.655691690176671	13.1480957674641	1.63248595766937	0.137874156214832	0.815633270609758	-4.37814798420175
PEX5	-0.192221716592822	13.4467361741888	-1.63038226777053	0.138321121337902	0.815633270609758	-4.37910459499129
SLC25A6	-0.312945067177804	16.3901336137032	-1.63035567238038	0.138326780382144	0.815633270609758	-4.37911668696461
CPZ	-1.08406483866281	11.3287465442885	-1.65110418418608	0.138411698752751	0.815633270609758	-4.39213069672572
MSI2	-0.267279495114497	13.6307839405374	-1.62973065315098	0.138459834199655	0.815633270609758	-4.37940084826556
ITGA9	-0.446230951332028	13.1248373226781	-1.62969742374296	0.138466911306747	0.815633270609758	-4.37941595514217
SCO1	-0.204920631569776	14.3923268842781	-1.62933436151227	0.13854425664836	0.815633270609758	-4.37958100737653
ALG13	0.220191938038001	11.9024691176394	1.62895801149277	0.138624474083092	0.815633270609758	-4.3797520917521
NSUN2	0.208996414356953	13.8335468780044	1.62866653864927	0.138686629212336	0.815633270609758	-4.37988458589183
YTHDF3	-0.292372809850525	13.384870465699	-1.62809911230889	0.138807702463126	0.815633270609758	-4.38014250440266
EPM2A	-0.229115234643828	13.1119049776124	-1.62778476716924	0.138874816314906	0.815633270609758	-4.38028537849905
IPO8	0.216982224427401	13.4769642984148	1.62720436253902	0.138998812089246	0.815633270609758	-4.38054916398928
THY1	0.432897323898004	18.3224645692735	1.62710823283461	0.139019358605209	0.815633270609758	-4.38059285151181
ENO1	0.247707886982376	20.8102836323228	1.62676311843992	0.139093145133016	0.815633270609758	-4.38074968892679
GPT2	0.228302688830098	14.1366498690675	1.62579671822212	0.139299953226962	0.815633270609758	-4.38118883023046
SLC12A7	0.252199133839579	13.2411092321622	1.62362709250573	0.139765264049668	0.815633270609758	-4.38217451398242
SERPINI1	-0.391666452825982	13.1700305982256	-1.64435809190774	0.139812444484572	0.815633270609758	-4.39479063880504
NUDT14	0.293044918781328	14.4458881231103	1.62273507832196	0.139956978459205	0.815633270609758	-4.3825796788611
A1BG	0.588580655703389	18.0413044344271	1.62150607548403	0.140221509279026	0.815633270609758	-4.38313782548404
PRMT5	0.230562690809426	14.7059227510621	1.6208572084701	0.140361353923021	0.815633270609758	-4.38343246683269
NCAN	-0.437901756204917	12.8371798873529	-1.70667550165483	0.140675596938008	0.815633270609758	-4.4284977715139
TUBB6	0.169957856613323	18.827899722332	1.61905388207005	0.140750671857181	0.815633270609758	-4.38425118984228
NUFIP2	-0.253394025883978	13.7774543668559	-1.61845960375289	0.14087918364602	0.815633270609758	-4.38452095047977
IRF2BPL	0.242114477556399	12.5644698198993	1.61748899292816	0.141089304921096	0.815633270609758	-4.38496149047159
RETREG3	-0.179733457607476	14.756880943783	-1.61732510590696	0.14112481170986	0.815633270609758	-4.38503586933546
CDC37	0.212451164506316	17.5054303183814	1.61661006105472	0.141279823601637	0.815633270609758	-4.38536036649811
TANK	-0.328294336598702	12.7677556741307	-1.61533995974255	0.141555543587484	0.815633270609758	-4.38593667366156
NARS1	0.230035467312277	16.1419510743786	1.61503460545412	0.141621903897663	0.815633270609758	-4.38607521212038
HIKESHI	0.18541015315272	13.9134231195427	1.61480277413306	0.141672304795032	0.815633270609758	-4.38618038931454
CUL1	0.173466080322379	14.5993504471252	1.61376106265482	0.141898976395835	0.815633270609758	-4.38665294922314
ITGA7	-0.239551266077278	16.2823898436747	-1.6136627559094	0.141920384398652	0.815633270609758	-4.38669754121076
TARBP2	0.444906640795637	11.8969183199453	1.66180295981046	0.141924162284901	0.815633270609758	-4.40934722724467
MXRA8	-0.442666493976098	15.611279904033	-1.61333302741468	0.14199220981627	0.815633270609758	-4.38684710156434
AP4E1	0.306382717857034	11.4451320224166	1.63264827448799	0.142274943680278	0.815633270609758	-4.39940471197176
ARHGEF37	-0.227944981350827	14.4501698109371	-1.61169820735047	0.14234881112635	0.815633270609758	-4.38758852753833
PDCL	0.224304923267377	13.792820446406	1.61051507949324	0.142607389582096	0.815633270609758	-4.38812499079723
SDE2	0.269488045792402	11.13543864656	1.60860259952691	0.143026268391121	0.815633270609758	-4.38899196514359
DRG2	0.195610194256274	14.6642325389772	1.6084279044089	0.143064586093548	0.815633270609758	-4.38907114653406
CFL1	0.299667069952825	19.126575312123	1.60831881947942	0.143088517527306	0.815633270609758	-4.3891205887556
MACROH2A1	-0.272889784187321	18.7726668555691	-1.60817221495857	0.143120685830525	0.815633270609758	-4.38918703529222
HSPBP1	0.2229026104315	14.4368403513778	1.60622965269337	0.143547543852823	0.815633270609758	-4.39006733886539
LYZ	0.554401116001319	18.6707459602325	1.60578496098148	0.143645421682079	0.815633270609758	-4.39026882223452
WDR45	0.185049456190498	13.7407738283115	1.60576756331927	0.143649252177202	0.815633270609758	-4.39027670459053
TMPPE	-0.198161123447324	13.4464536079066	-1.60549065497269	0.143710232317671	0.815633270609758	-4.39040216064508
DAGLB	0.257370574577452	13.0782885294668	1.60532772025714	0.143746124348715	0.815633270609758	-4.39047597738995
RPS29	0.531229149943002	13.0515554167633	1.60513156081351	0.143789346006209	0.815633270609758	-4.39056484403557
DTD2	0.192615710169774	12.1782924598861	1.60509030953923	0.143798436779419	0.815633270609758	-4.39058353187949
NDRG3	0.25965383783125	13.6169708492208	1.6050266156852	0.143812474367089	0.815633270609758	-4.39061238653782
METTL16	-0.244054622611497	13.0119866707404	-1.60472481853565	0.143879004713434	0.815633270609758	-4.39074910325441
ISY1	-0.412060249689848	12.2934330497351	-1.60333363967751	0.144186045233646	0.815633270609758	-4.3913792389928
SLC66A2	-0.207546256972705	13.7585465330448	-1.60307249063629	0.14424374802172	0.815633270609758	-4.39149751194278
F11	0.380963373465978	14.1659085243289	1.60294698511525	0.144271486789528	0.815633270609758	-4.39155435103395
IFI35	0.35368029480435	14.1691952719531	1.60249833639328	0.144370684802306	0.815633270609758	-4.39175752677478
IDH3A	-0.192615991772801	16.7279346170595	-1.60115713675438	0.144667596085854	0.815633270609758	-4.39236482198708
SVIL	-0.312297504547473	13.1336000571566	-1.60075567607458	0.144756577363331	0.815633270609758	-4.39254657928357
STON1	0.227062809240703	14.1046611360405	1.60041930328354	0.144831170283306	0.815633270609758	-4.392698860119
ZNF638	-0.181416460251203	14.1030458570895	-1.60015328806721	0.144890185464319	0.815633270609758	-4.39281928351976
TNKS1BP1	-0.23030591442385	14.853195111519	-1.60002366681631	0.144918949645797	0.815633270609758	-4.39287796046276
UNC45A	0.160941042840978	13.6412335502602	1.59901199098042	0.145143626921748	0.815633270609758	-4.39333588581275
ITGA10	-0.572808275415296	13.1116236190978	-1.5980775633401	0.145351427306585	0.815633270609758	-4.39375878230828
ATP6V1D	0.212735742712947	14.9792677433267	1.59806715458961	0.14535374353922	0.815633270609758	-4.39376349268262
SPTBN1	-0.213869946736224	19.3563476736223	-1.59805639624993	0.145356137599981	0.815633270609758	-4.39376836125205
RAE1	-0.1827557724713	14.8284820933664	-1.59772542810215	0.145429805524825	0.815633270609758	-4.39391813333628
DNM1	0.3994293001497	14.3353646428779	1.59652525236008	0.145697226512365	0.815633270609758	-4.39446118125546
ACTR3	0.264790254496003	17.0971451082278	1.59498338814833	0.146041431665356	0.815633270609758	-4.39515868589703
SMC4	0.428029089429447	12.6203961055238	1.59466103163899	0.14611348685792	0.815633270609758	-4.39530449156416
GATM	0.18471903604425	16.9465399947143	1.59426589185916	0.146201854684935	0.815633270609758	-4.39548320795861
RECK	-0.336343106687778	14.2872040892232	-1.59357975824596	0.146355413747681	0.815633270609758	-4.39579351070804
TMEM161A	0.488422224978349	11.3460432275687	1.64015200248416	0.146397084866619	0.815633270609758	-4.42898089591939
LRRC25	0.561236826456021	13.9175794662464	1.59333967649467	0.146409179138819	0.815633270609758	-4.39590207939351
EIF2B1	0.186566492079171	15.7050269253289	1.59311133471828	0.146460331897833	0.815633270609758	-4.39600533528763
BBX	-0.248304960267374	12.4644644283778	-1.59307517498377	0.146468433818451	0.815633270609758	-4.3960216863395
USP9X	0.161544030553674	16.4149816076178	1.5929045744256	0.146506663880307	0.815633270609758	-4.3960988288665
GPT	0.405983204071426	13.5836161434053	1.5926899872792	0.146554763693154	0.815633270609758	-4.39619585840779
SMARCC2	-0.264900848449475	13.6132387996096	-1.59252707448987	0.146591290161596	0.815633270609758	-4.39626952024851
PC	-0.300498272805442	16.7507866028231	-1.59210101845859	0.14668685436344	0.815633270609758	-4.39646215470897
AEBP1	-0.435784642395575	17.3456674211461	-1.59179547479524	0.146755422193908	0.815633270609758	-4.3966002934582
ZNF24	-0.410355854395201	12.176376158248	-1.61141718122094	0.146841774914546	0.815633270609758	-4.40775967670812
FPGS	0.286312711477652	12.6126792172227	1.59127540524079	0.146872198633732	0.815633270609758	-4.39683540577686
RBM27	-0.16527571549967	13.0303900380586	-1.59069880084739	0.14700176710906	0.815633270609758	-4.39709605369903
GTF2A1	-0.346149634721325	13.6520197474379	-1.59061524610157	0.147020551178645	0.815633270609758	-4.39713382176581
EXOSC3	0.238185307873225	11.9718792757697	1.58953309190171	0.147264027010413	0.815633270609758	-4.39762292736842
PDPR	-0.223748987058524	15.0584687509252	-1.5887619288582	0.147437753566216	0.815633270609758	-4.39797142170248
CRLF3	0.447031628564776	12.08247397215	1.58844087523651	0.147510134396234	0.815633270609758	-4.39811649560185
EWSR1	-0.211788884843802	17.2554068974389	-1.58806863998612	0.147594094000023	0.815633270609758	-4.39828468753874
TPM3	3.42665089717834	15.2844582900182	1.81707318828905	0.14760541083373	0.815633270609758	-4.48872506625552
PAK2	0.153746173206471	16.353141455761	1.58579776339222	0.148107233078215	0.815633270609758	-4.39931055024613
THNSL2	0.5865855452332	11.9075603063264	1.60508657326835	0.148229317251345	0.815633270609758	-4.41024797979489
HBE1	0.707644196909349	14.4677254007455	1.58420392823987	0.148468341180084	0.815633270609758	-4.40003033716349
RAD21	-0.219086797160077	15.0130092382706	-1.58328009697329	0.148678011384956	0.815633270609758	-4.40044746065417
G6PD	0.339247561821399	16.9698070562307	1.58280002796868	0.148787071496612	0.815633270609758	-4.40066419418249
HNRNPA3	-0.170584381171501	18.6832112729222	-1.58266690411195	0.148817326750072	0.815633270609758	-4.40072429171488
COL5A3	-0.437937587159723	15.0179231823731	-1.58147101047191	0.149089367068874	0.815633270609758	-4.40126410827736
NDUFS3	-0.180070175283404	16.8566577036427	-1.58051273354115	0.149307676777671	0.815633270609758	-4.40169659037035
C3AR1	0.184666352751952	12.5214422347975	1.58048635548399	0.149313690146698	0.815633270609758	-4.40170849414837
SERPINB8	0.371945892141552	14.6171237854378	1.57958733957212	0.149518767556719	0.815633270609758	-4.40211416737806
ACE	-0.780780711089299	15.2745761042775	-1.57945678078889	0.14954857075292	0.815633270609758	-4.40217307591747
CASC3	0.568056798674625	10.4717042430398	1.57843734044628	0.149781466026757	0.815633270609758	-4.40263300700215
HTT	0.181426584254829	14.310357931795	1.57782499918833	0.149921514263455	0.815633270609758	-4.40290923383583
DNMT1	0.366847143091627	11.6352438766809	1.5777078114858	0.149948329588489	0.815633270609758	-4.40296209395393
MMP2	0.245003416885423	14.8248426729969	1.57743311254586	0.150011204084817	0.815633270609758	-4.40308599898843
AHCTF1	-0.217687341019479	13.7947993158262	-1.57637290248172	0.150254092216472	0.815633270609758	-4.40356416170892
DNASE1L1	0.266204719811276	14.7844947706937	1.57574323534011	0.150398512294716	0.815633270609758	-4.40384810635938
PRKCD	0.215744756550377	11.8621207343053	1.57556998097644	0.150438271644591	0.815633270609758	-4.40392622914724
SAMHD1	0.284939722485724	19.2131257157425	1.57514086537565	0.1505367880027	0.815633270609758	-4.40411971356085
PRPH	0.658200773388273	16.6079726320541	1.57504449372297	0.150558920959693	0.815633270609758	-4.40416316477282
SORCS1	-0.201130297116675	14.5997850523853	-1.57452903581645	0.150677351869971	0.815633270609758	-4.40439555803661
IFI44L	1.21248088531072	12.6775475895033	1.6559137717294	0.150737506295686	0.815633270609758	-4.44211571178683
PDE9A	0.452751525081256	11.7233825863399	1.65502006325736	0.150920773628929	0.815633270609758	-4.44235610788506
GPRC5B	-0.272344767078124	14.7758870537867	-1.57313635578538	0.15099774992363	0.815633270609758	-4.40502334472001
TRIM46	-0.278285165127677	12.9967212144158	-1.57312039510363	0.151001425352982	0.815633270609758	-4.40503053855889
MCRS1	-0.217451706735275	11.7419096465169	-1.57305452458077	0.151016594880054	0.815633270609758	-4.40506022768289
SLC25A25	-0.256338052318153	14.859705049075	-1.57255552357581	0.15113155574241	0.815633270609758	-4.40528512641125
TYW5	0.215969238673399	13.3583310621387	1.57248055407088	0.151148834144199	0.815633270609758	-4.4053189133761
ZNRD2	-0.596871657102097	11.8979917118836	-1.59184244964691	0.151171082874387	0.815633270609758	-4.41544893150999
RAB2A	-0.177718080431969	17.2368739626249	-1.5723327277445	0.151182909219624	0.815633270609758	-4.40538553391578
BCKDHA	-0.198406616192425	15.7373450114139	-1.57199836887163	0.151260006840559	0.815633270609758	-4.4055362124931
ZMAT2	-0.249926606141424	12.8174712052757	-1.59103526248832	0.151352088917218	0.815633270609758	-4.41576569559693
MUC1	-0.72478864533514	12.8484931523939	-1.58940614465908	0.151718010467733	0.815633270609758	-4.41640493117139
TREX1	-0.226654670635723	13.41796060474	-1.56916914279682	0.151913791025027	0.815633270609758	-4.40681085886752
PRMT2	0.335886011650398	13.7590076827645	1.56880433255986	0.1519982762007	0.815633270609758	-4.40697517146944
IGF1R	-0.31746057880445	13.0921803392368	-1.56812646599891	0.152155372776115	0.815633270609758	-4.40728045917019
BCL2L1	-0.25258465411393	13.6731252492718	-1.56768645940666	0.152257422752516	0.815633270609758	-4.4074786039591
DTNB	-0.272698012177102	16.1953972965041	-1.56694311465591	0.152429964648887	0.815633270609758	-4.40781331465706
NDUFB6	-0.255430014997749	15.5102570121319	-1.56637790290841	0.152561276226641	0.815633270609758	-4.40806778757304
PYCR3	0.240381139389076	12.7269051205071	1.56570314111559	0.152718171365471	0.815633270609758	-4.40837155024297
AP1G1	0.157906007721303	15.794546732876	1.56506760563011	0.152866077675727	0.815633270609758	-4.40865762169014
PHLDB1	-0.247171118012748	12.202703961925	-1.56475056083539	0.152939910496177	0.815633270609758	-4.40880032021833
MAGED1	0.492863973106271	9.22313366791558	1.5839452167249	0.152950509205529	0.815633270609758	-4.41854692167304
TAF15	-0.21345668572768	13.8978630905526	-1.56460827230664	0.152973056765354	0.815633270609758	-4.40886436023715
MEN1	-0.250693998897198	12.9948603231603	-1.56449608636534	0.152999195135517	0.815633270609758	-4.40891485082246
TERF2IP	-0.168974296556231	13.9927387581425	-1.56434303276033	0.153034861768859	0.815633270609758	-4.40898373278764
FNBP4	-0.226946491707025	12.1771293923729	-1.56369656690866	0.153185592120397	0.815633270609758	-4.40927465532695
CLN8	-0.250631294052472	13.9495809510853	-1.56349535886845	0.153232532999051	0.815633270609758	-4.40936519628211
PIGG	-0.474400042352823	12.1186645372471	-1.56307140551257	0.153331481423474	0.815633270609758	-4.40955595928695
RAI1	-0.259678973658646	12.2792509316003	-1.56293046846809	0.153364388025203	0.815633270609758	-4.40961937251133
LPIN2	0.390962065721039	11.9593967883993	1.64292019129695	0.153423350558396	0.815633270609758	-4.44561276046626
CHGA	-0.980525988478799	10.8615484688652	-1.56228446578612	0.153515300424669	0.815633270609758	-4.40991001502688
SC5D	-0.278528095066749	12.6297379094739	-1.56220571753932	0.153533705846915	0.815633270609758	-4.40994544233825
HSF1	-0.19074898852625	12.8100254875235	-1.56187893062686	0.153610105158923	0.815633270609758	-4.41009245222317
SNAP23	-0.184757339615327	15.0361333617104	-1.56118528281365	0.153772385339132	0.815633270609758	-4.41040447195519
OXSR1	0.157805364278229	15.9620068223794	1.5608522856071	0.153850345096489	0.815633270609758	-4.41055424873436
CLCC1	-0.177721649376974	14.1646263451088	-1.5604161835991	0.153952496716071	0.815633270609758	-4.41075038712737
NUDT18	0.229140726498745	14.0782010296951	1.56040212311487	0.153955791223248	0.815633270609758	-4.41075671062845
USP13	-0.15666154904385	13.0107453850882	-1.56024907349361	0.153991656304197	0.815633270609758	-4.41082554148717
PEX19	-0.467770027357526	10.733382117178	-1.5600827692261	0.154030635897525	0.815633270609758	-4.41090033124088
P4HB	0.221984660713176	18.9162732867331	1.55997494118501	0.154055914124774	0.815633270609758	-4.41094882210581
NFKB2	0.171689015509848	13.9487309121266	1.55892273925127	0.154302777516301	0.815633270609758	-4.4114219546677
CD84	0.746834413341071	12.0551695306811	1.5588074439504	0.154329849119711	0.815633270609758	-4.41147379294073
LMF1	-0.259485347634651	13.1593506720155	-1.55779653722161	0.154567394190157	0.815633270609758	-4.41192826444834
BCAM	-0.343246425026251	19.2326164009752	-1.55764242266807	0.1546036370527	0.815633270609758	-4.41199754228578
GSK3A	0.191857783396076	13.2998930645138	1.55760045835335	0.15461350704587	0.815633270609758	-4.41201640582753
ZNF263	-0.413037246198966	16.0500218826014	-1.55753251802209	0.15462948778334	0.815633270609758	-4.41204694565077
IGHA1	0.535727939710075	20.4420178095052	1.55732444588744	0.154678439119178	0.815633270609758	-4.412140473753
SDAD1	0.253660777049097	12.5223583534092	1.55695705539206	0.154764905719311	0.815633270609758	-4.41230560675479
ZDHHC5	-0.226150140447301	12.1221958063334	-1.55684980487712	0.154790155634212	0.815633270609758	-4.41235381118867
TMX4	-0.225521158313548	16.7029448621681	-1.55608375159271	0.154970614079539	0.815633270609758	-4.41269809195081
TUBB2B	0.357768237926873	19.3922040097271	1.55490213823763	0.155249334118244	0.815633270609758	-4.41322904186928
COMMD4	0.161850930732776	14.390421781074	1.55378903161498	0.155512304134136	0.815633270609758	-4.41372910581888
MAPKAPK3	0.219830594718228	12.4937166812863	1.55344216281058	0.155594332687394	0.815633270609758	-4.41388491641314
KPNA5	0.261644062257574	11.1752577458424	1.55259667113281	0.155794438893274	0.815633270609758	-4.41426466343359
IDE	0.259614501895225	13.9227932456143	1.55230257454589	0.155864097849533	0.815633270609758	-4.41439674138132
VAMP2	-0.222796719063577	15.9154157371517	-1.55230180562279	0.155864280011099	0.815633270609758	-4.41439708669331
DDX31	-0.277642421044177	12.8053893075412	-1.55188421031201	0.155963238420793	0.815633270609758	-4.41458461546552
WIPI1	0.220564860286073	14.300883855054	1.55125751524624	0.156111852846388	0.815633270609758	-4.41486601765333
MAPKBP1	0.268585895498632	11.5246865141284	1.62981977870183	0.156178084396606	0.815633270609758	-4.44914257683103
FES	0.273615072971353	13.1012068540066	1.55005443442456	0.156397505546774	0.815633270609758	-4.41540614205739
RETN	0.700673180723076	13.1175346461198	1.54974136686214	0.156471914961943	0.815633270609758	-4.41554667466413
THUMPD3	0.238970472432324	13.2894785100863	1.54941186767859	0.156550263930393	0.815633270609758	-4.41569457457321
ITPKB	-0.181264932064503	13.3852092531405	-1.54891508889621	0.156668455129721	0.815633270609758	-4.4159175432287
BSCL2	-0.319732239774622	14.8762956771478	-1.54835021073708	0.156802944901476	0.815633270609758	-4.41617105221977
PTPRZ1	0.505904239534772	14.1500666621785	1.54822719753794	0.156832246313164	0.815633270609758	-4.41622625525059
MYDGF	0.237245705116816	16.779910705825	1.54790884328347	0.156908100109329	0.815633270609758	-4.41636911315801
FDPS	0.283260877165645	18.1931789578789	1.54603804584866	0.157354513584615	0.815633270609758	-4.41720844357181
NSMCE2	0.300540320649718	10.2660939739549	1.54527179259342	0.157537685105032	0.815633270609758	-4.41755213829251
PDAP1	0.157046826698501	16.8005929004862	1.54522344515589	0.157549248848249	0.815633270609758	-4.4175738223851
STXBP5	0.216477008261428	13.4043204126749	1.54411115959579	0.157815494364493	0.815633270609758	-4.41807263491196
SIL1	0.212924912028848	12.4660206961779	1.54346961416987	0.157969242031831	0.815633270609758	-4.41836029373311
MRPL55	-0.216788070121396	13.5649563730949	-1.54268888145331	0.158156526230629	0.815633270609758	-4.41871031554918
TAF2	-0.342941263412264	11.2447373980802	-1.58599294455972	0.158172581872701	0.815633270609758	-4.43517536526553
SHC1	0.254583897783279	12.558764911953	1.54258080610068	0.158182467208013	0.815633270609758	-4.418758764388
BCLAF1	0.210424442807627	13.0010864656106	1.54030657813435	0.158729222454798	0.815633270609758	-4.41977804514328
PLEKHF2	0.223653211797776	12.807181983685	1.53947899951415	0.158928600797793	0.815633270609758	-4.42014884751343
NFYC	-0.215631529193825	13.176651876051	-1.53900167049069	0.159043699166051	0.815633270609758	-4.4203626917846
UBA1	0.219479835808198	17.9989800549657	1.53830761450728	0.159211189295909	0.815633270609758	-4.42067359569692
EPPK1	0.287762346751952	15.1926593121512	1.53689149322549	0.159553415768637	0.815633270609758	-4.42130782346886
ZC3H11A	-0.215776288342926	13.1560967238951	-1.53665427618606	0.159610806708308	0.815633270609758	-4.42141404741792
USP24	0.195048177565454	13.4894292935885	1.5361647692408	0.159729293288392	0.815633270609758	-4.4216332296547
PROCR	0.506325702959527	14.8598235357974	1.53592765560722	0.159786715460491	0.815633270609758	-4.42173939259304
GSPT1	0.1928751350264	15.5695946908935	1.53499372292116	0.160013066014363	0.815633270609758	-4.42215749570178
ADCY5	-0.654873916389642	11.6457052273413	-1.61181345935801	0.160042354184012	0.815633270609758	-4.45400022775235
ATP1A2	-0.809926782615676	16.9866699647833	-1.53476090858403	0.160069535941953	0.815633270609758	-4.42226171042139
IMP4	0.4120885606772	12.7460342225159	1.57640352995845	0.160347582497303	0.815633270609758	-4.44884474131057
MPPE1	0.274926873033523	11.9805055863091	1.53355245028643	0.160362936551628	0.815633270609758	-4.42280257803253
ZBTB11	-0.414831392022828	10.8171213556993	-1.53292979881075	0.160514296184554	0.815633270609758	-4.42308120803878
DUS2	0.274568276690626	12.2375193932833	1.53258852531127	0.160597309841066	0.815633270609758	-4.42323391016854
STRBP	0.359032436977721	15.2136926025316	1.53212273007125	0.160710674594567	0.815633270609758	-4.42344231306582
BAD	-0.304869443930674	13.4624018023392	-1.53184660221262	0.160777911878563	0.815633270609758	-4.42356584743534
KANK4	-0.298593076791981	16.5677996838989	-1.53181269261826	0.160786170606815	0.815633270609758	-4.4235810174903
FAF2	-0.196408135023642	15.9622824671759	-1.53167299983531	0.160820196952146	0.815633270609758	-4.42364351047046
DEFA1	1.07202960788569	16.4129207671515	1.53163605574183	0.160829196858476	0.815633270609758	-4.4236600375021
SIRPA	-0.318386585979347	17.6093619194089	-1.53157810647278	0.160843314712223	0.815633270609758	-4.42368596101294
RACK1	0.21381900593915	18.5897840361516	1.53147103444126	0.160869402965402	0.815633270609758	-4.42373385874619
IPO4	0.308894733240475	14.4300980142956	1.53145513518725	0.160873277161976	0.815633270609758	-4.4237409710532
CFAP410	0.185167739922376	13.9846548537834	1.53142095424751	0.160881606366824	0.815633270609758	-4.42375626134031
SORBS2	-0.503653087204203	16.3656056443817	-1.53123326935418	0.160927348216011	0.815633270609758	-4.4238402173186
POLR2M	-0.258165227085875	12.6063921375624	-1.53114915296701	0.160947852492899	0.815633270609758	-4.42387784361592
PARVB	0.191102703555176	14.5505066295239	1.53056274092399	0.16109086127667	0.815633270609758	-4.42414013589813
ACIN1	-0.250958055894724	14.1211720118893	-1.53030427735499	0.161153928841541	0.815633270609758	-4.42425573284114
DNAJC17	-0.214257358877601	13.2200988412122	-1.52970874453795	0.161299328021036	0.815633270609758	-4.42452206073374
SOD3	-0.519587951283896	20.0504881715333	-1.52956253646383	0.16133504249838	0.815633270609758	-4.42458744164342
CRIP1	-0.481035586941623	17.977859906581	-1.52917163475173	0.161430563179556	0.815633270609758	-4.42476223480808
CDC27	0.329557747435171	12.7826615849644	1.57135299555618	0.161504259680424	0.815633270609758	-4.45041728052586
MAP3K2	0.2084144929429	13.0934033326023	1.52867048936482	0.161553096475157	0.815633270609758	-4.42498630434598
MICOS13	-0.194438931541328	15.1522786148831	-1.52847420301955	0.161601112270451	0.815633270609758	-4.42507406090574
AHSG	0.547755179869299	17.9047926160576	1.52802500829145	0.161711042507115	0.815633270609758	-4.42527487617935
TADA2B	0.263429518493501	13.7655124389796	1.57031505293273	0.161742928363667	0.815633270609758	-4.44051096484925
PAQR8	-0.320748924902464	12.1344858423441	-1.60364259374279	0.161826054549421	0.815633270609758	-4.45620659072675
KLHL41	1.2194124318548	13.1909460848718	1.56977812068081	0.161866521232961	0.815633270609758	-4.44069363538803
NFKB1	0.184973674564473	15.1696519806233	1.52688204036282	0.161991057555496	0.815633270609758	-4.4257857673502
NFIC	-0.31465013449578	15.4989092662118	-1.52649544080336	0.162085867750199	0.815633270609758	-4.42595854616709
IP6K1	-0.182091940271452	13.1120099255032	-1.52626830387134	0.162141594088999	0.815633270609758	-4.42606005192589
CCDC127	-0.238640144883398	14.0109918579492	-1.52567678689266	0.162286798165646	0.815633270609758	-4.42632437503301
IPO5	0.374317548504798	14.7314915080414	1.52522603970197	0.162397523916315	0.815633270609758	-4.42652577356971
ARF4	0.171421255450674	18.4641472822046	1.52420854956863	0.162647716246607	0.815633270609758	-4.42698033279691
MTRR	0.265884221565926	11.6668708146526	1.52391255812037	0.162720562271498	0.815633270609758	-4.42711254847617
DPH5	0.206834583302701	14.3653123226056	1.52377096816028	0.162755419006332	0.815633270609758	-4.42717579219707
MPP1	0.226284980005197	15.2520789594526	1.52354495739507	0.162811072254077	0.815633270609758	-4.42727674031805
SLC39A11	-0.262032956667976	13.6746347434487	-1.523437259276	0.162837597948615	0.815633270609758	-4.42732484228608
MOB1A	0.181452767400749	15.7732797900934	1.5233184035526	0.162866876175409	0.815633270609758	-4.42737792645892
PDHA1	-0.149099024720996	18.3606489737977	-1.52306097586052	0.162930305427439	0.815633270609758	-4.42749289631288
FUT11	-0.272820456224522	10.7754883181445	-1.52244234614967	0.163082823172191	0.815633270609758	-4.42776915862716
TMEM222	-0.244327762252048	13.7276241846168	-1.52238846767819	0.163096112431798	0.815633270609758	-4.42779321759865
RPL23	0.239070028232295	16.2971194099445	1.52222487445686	0.16313646899518	0.815633270609758	-4.42786626717195
ATP11B	0.324170629806309	11.7088684474574	1.54014426961918	0.163170776587711	0.815633270609758	-4.43567994604517
APBB2	-0.425501719446597	12.3863835798813	-1.52196448246925	0.163200722969363	0.815633270609758	-4.42798253555617
TERF2	-0.199323567073829	12.7654413994521	-1.52193933286945	0.163206930039118	0.815633270609758	-4.42799376485732
TANGO6	0.239329152376175	12.4470648298271	1.52102770752108	0.163432065956825	0.815633270609758	-4.42840076767053
THSD4	-0.636872481329878	15.340449179184	-1.52061477382564	0.163534135080182	0.815633270609758	-4.42858510097453
PLPP6	-0.552634523582299	12.8661392617908	-1.52059659246172	0.163538630456238	0.815633270609758	-4.42859321677185
MEST	-0.340051434538971	14.972193818707	-1.52050387723207	0.163561556173412	0.815633270609758	-4.42863460253659
CFI	0.615373106097383	17.0992734217721	1.5203536059639	0.163598719838556	0.815633270609758	-4.42870167824686
TACC2	-0.185649971833776	12.3572512973703	-1.51960662968733	0.163783566057939	0.815633270609758	-4.42903507167827
KBTBD2	0.1706518549646	12.5281359511586	1.51912637788461	0.163902506596074	0.815633270609758	-4.42924939314771
LMNB2	-0.296388155356894	19.1796491277566	-1.51880950910254	0.163981025146719	0.815633270609758	-4.42939079050339
PNPLA7	-0.352903707719264	11.5394891478118	-1.5598477346885	0.164168190743577	0.815633270609758	-4.44407123847792
SACM1L	-0.17841444498395	15.4305399885757	-1.51800453600029	0.164180643536795	0.815633270609758	-4.42974995556752
PLD3	0.398148058697124	16.7917519556004	1.51795549452469	0.164192811869685	0.815633270609758	-4.42977183513894
PHLDB2	-0.484458507327176	12.6885870481647	-1.51687554245223	0.164460975801678	0.815633270609758	-4.43025359451612
CPA1	-0.651342128096799	13.0454559869461	-1.5584760499919	0.164488495434099	0.815633270609758	-4.45442528688281
NAA80	0.304784891528099	12.8700342882878	1.55807866992494	0.164581396528259	0.815633270609758	-4.44467277338357
CDKN2D	-0.289193282676623	12.1299103314147	-1.51404881814698	0.165164720236746	0.815633270609758	-4.43151407713327
GIMAP4	0.346021787580355	16.1950190359317	1.51376151379444	0.165236396940858	0.815633270609758	-4.43164215016164
LYN	0.356171793071525	13.9267060542053	1.51329826998105	0.165352025036056	0.815633270609758	-4.43184863669618
SLC25A24	-0.21977198031604	16.6018776245846	-1.51312549817388	0.165395168126827	0.815633270609758	-4.4319256430716
CTSF	-0.364509966089676	13.7968826097245	-1.51249052412363	0.165553814017036	0.815633270609758	-4.43220863483425
PACSIN3	-0.211233936637104	15.5007778876221	-1.51014280768067	0.166141552414091	0.815633270609758	-4.43325463110921
ZFP62	-0.324044894238796	15.0731506989464	-1.50978657989896	0.166230893294583	0.815633270609758	-4.43341329971333
IGLL5	0.453055637878968	19.4166254501361	1.50914577996869	0.166391711028328	0.815633270609758	-4.43369869105907
GTF2F2	0.175214861088229	14.361591669627	1.50866297755114	0.166512967959762	0.815633270609758	-4.43391369040342
GGCX	0.250815295792171	14.4063462444712	1.50864139160199	0.16651839114512	0.815633270609758	-4.43392330245491
PRTN3	0.696595736051252	15.2352922761839	1.50851909695521	0.166549119013825	0.815633270609758	-4.43397775847387
SLC7A2	-0.563789620973573	14.0948890515344	-1.508346551286	0.166592481531269	0.815633270609758	-4.43405458818275
TRMT6	0.374690766807152	10.6998047969038	1.52549732677371	0.166724063951383	0.815633270609758	-4.44138826685017
RPS14	0.284947631695854	18.5376773002162	1.50778875643743	0.166732729484281	0.815633270609758	-4.43430293957939
NUP93	-0.162993331394903	15.2393086708956	-1.50766151381171	0.166764737083188	0.815633270609758	-4.43435958877323
IDI1	0.276681446567524	14.9805523123157	1.50705405117129	0.166917617853554	0.815633270609758	-4.43463001412201
PICK1	0.237980785769375	13.0814187615634	1.50687126296474	0.166963644604068	0.815633270609758	-4.43471137959621
SRRM2	-0.234017316872421	15.6501596532794	-1.50675813084299	0.166992137314617	0.815633270609758	-4.43476173713414
MIX23	-0.226150037164874	12.8894440835296	-1.50655734158497	0.167042717359232	0.815633270609758	-4.43485110981289
NHP2	-0.190587666415798	15.1591401384268	-1.50647990140125	0.167062228634954	0.815633270609758	-4.43488557796769
METTL3	0.143380948225076	13.2827935038665	1.50634040248122	0.16709738087029	0.815633270609758	-4.43494766667897
HDGFL3	-0.247254580312845	16.0844560688331	-1.50516184679791	0.167394625348347	0.815633270609758	-4.43547215028503
AK4	-0.335936924934346	15.3470266191007	-1.50381732829473	0.167734298012519	0.815633270609758	-4.43607033243682
CTNND1	-0.160352936911174	16.778802096984	-1.50373927503809	0.167754035701428	0.815633270609758	-4.436105053467
GCN1	0.166447802048173	15.1964799769198	1.50361404771212	0.167785706803152	0.815633270609758	-4.43616075810616
NDUFV2	-0.24816902268595	17.3996703669981	-1.5033021540829	0.167864610433408	0.815633270609758	-4.4362994907682
AASDHPPT	0.195833020659528	14.8943664820284	1.50314228629906	0.167905066891201	0.815633270609758	-4.43637059763235
OMD	-0.554829215631546	14.7166613927991	-1.50287267819087	0.167973313964609	0.815633270609758	-4.43649050995146
ZMIZ1	0.293231412441328	13.332938853727	1.52010662831411	0.168049303519737	0.815633270609758	-4.44348626190245
TANC1	0.230536820099699	13.4822861200609	1.5024940000503	0.168069211788397	0.815633270609758	-4.43665892127937
EPB41L5	-0.290961588296893	12.979845855425	-1.50232295069706	0.168112544799361	0.815633270609758	-4.43673498844246
TSPYL5	-0.184430557860672	12.7195523994582	-1.50186472420437	0.168228678835839	0.815633270609758	-4.43693875223223
LEMD2	-0.270267793707305	16.3148409862871	-1.5011282608177	0.168415478356547	0.815633270609758	-4.43726620065515
RBM10	-0.204772349286499	14.1775153130661	-1.50060400273308	0.168548564850806	0.815633270609758	-4.43749926651519
XRCC4	0.23274694572217	13.6790921380833	1.49965309528714	0.168790196163207	0.815633270609758	-4.43792193853946
EMP3	-0.475461420905555	13.9283213033099	-1.49944418707186	0.168843321951842	0.815633270609758	-4.43801478535385
BCL2L13	-0.186614951761674	15.6775049478104	-1.49924195612128	0.168894763757312	0.815633270609758	-4.43810466058628
ARPC4	0.218836413490475	17.6071940935182	1.49923097701411	0.168897556925965	0.815633270609758	-4.43810953979646
TTL	0.22760652542077	13.7356296685111	1.4984281846326	0.169101903948486	0.815633270609758	-4.43846627659829
KCNAB2	0.32320940003058	14.3259816433434	1.49808735241872	0.169188727146183	0.815633270609758	-4.43861771362768
ARHGEF1	0.231989008997974	13.6938001274967	1.49800972035279	0.16920850854706	0.815633270609758	-4.43865220520779
BRD3	-0.239976383069648	13.8928024182269	-1.49772018293968	0.169282303480046	0.815633270609758	-4.43878084031578
ZBTB2	0.35937117401115	10.7707846944976	1.49760869143827	0.169310727096061	0.815633270609758	-4.43883037140522
ALG10	-0.259506478511803	12.5738616282585	-1.49743832558171	0.169354168259327	0.815633270609758	-4.43890605565681
SPATS2L	-0.4472064590699	10.7291260328462	-1.61696044101484	0.169540447667624	0.815633270609758	-4.47621550722534
CDC42SE2	-0.249979180502404	14.5659918261316	-1.49639766947042	0.169619736110156	0.815633270609758	-4.43936830211852
DNAAF9	-0.344653384801152	10.7788671799216	-1.49623435901881	0.169661445078602	0.815633270609758	-4.43944083317182
PRKAA2	-0.196641549159748	13.7320438846918	-1.49619934302677	0.169670389229021	0.815633270609758	-4.43945638448779
VPS41	0.353831043523547	12.1966905775126	1.49597319767384	0.16972816365449	0.815633270609758	-4.43955681741822
ZNF326	-0.206323302054699	13.8197634279317	-1.49580319829578	0.169771605625566	0.815633270609758	-4.43963231224959
SELENOM	-0.306738624804652	13.1853755086047	-1.49501050688676	0.169974301026466	0.815633270609758	-4.43998430104045
SELENOP	-0.399527077425146	15.7445849737998	-1.49469041130216	0.17005621163673	0.815633270609758	-4.44012642000848
KRT14	-0.800948312319397	12.6563080079552	-1.4942099139152	0.170179233479432	0.815633270609758	-4.44033973711843
PABPN1	-0.305250626662451	13.9272050810122	-1.49385187472502	0.170270953337403	0.815633270609758	-4.4404986743683
HBG1	0.8445429844868	12.9866847015366	1.49348694678825	0.170364482748369	0.815633270609758	-4.44066065687468
KRT9	-0.238992696745552	15.9164388361869	-1.49346104642938	0.170371122616398	0.815633270609758	-4.44067215291618
OTUD6B	0.203183949750576	13.7822984710303	1.49339984486261	0.170386813279429	0.815633270609758	-4.44069931736927
MMAB	0.34329033548055	15.7477446927804	1.49309164234568	0.170465848621743	0.815633270609758	-4.44083610824897
SMNDC1	-0.187124197374978	13.763920701031	-1.49245225445791	0.170629916087527	0.815633270609758	-4.44111986128957
COPE	0.208112732820492	16.17295056481	1.49202552842325	0.170739491767141	0.815633270609758	-4.44130921540078
IARS2	-0.173564378796108	16.5775926685154	-1.49201893067987	0.170741186437367	0.815633270609758	-4.44131214292477
ARPC1B	0.248321849713196	16.6484654477227	1.49198380484688	0.170750208969207	0.815633270609758	-4.44132772874616
TNNC1	1.54792992428252	14.4344599835678	1.50862870338246	0.170902666281742	0.815633270609758	-4.44794787391965
CDK19	0.385139904483538	11.7112157402373	1.50852617766796	0.170928348877924	0.815633270609758	-4.44798769266121
KIF16B	0.20734414540855	12.380720081618	1.49085717694014	0.171039821086719	0.815633270609758	-4.44182756570922
RASSF2	0.246122186322474	12.8619319133848	1.49058261050864	0.171110466970231	0.815633270609758	-4.44194936047728
MANBAL	-0.731925525681694	11.0284555524441	-1.68598421498548	0.171306090092891	0.815633270609758	-4.50537483198272
RPF1	-0.185750761764691	12.638631386158	-1.50642324765178	0.171455896515779	0.815633270609758	-4.44880428816863
CLU	-0.460861712158149	19.7322635884562	-1.4890523209908	0.171504681198211	0.815633270609758	-4.4426280461393
TDP2	-0.385370891249755	12.863347263717	-1.48845249273566	0.171659419603337	0.815633270609758	-4.4428940084535
EBNA1BP2	-0.198639863487697	14.7099865253883	-1.48771705721071	0.171849308533818	0.815633270609758	-4.44322005059869
SIRT5	0.168183025486373	14.5231480832421	1.48759388911622	0.171881128522445	0.815633270609758	-4.44327464977835
DPT	0.360385937988241	20.4060397373685	1.48565204395111	0.172383482441816	0.815633270609758	-4.44413525313174
SERPINA6	0.516569323036556	17.2680993294096	1.4855056775778	0.172421399632949	0.815633270609758	-4.44420010596403
CNPY2	-0.205160969032548	15.456812056361	-1.48523718984175	0.172490972262043	0.815633270609758	-4.44431906351584
CMC2	-0.335857585711899	13.6447117089845	-1.48513390319743	0.172517743278852	0.815633270609758	-4.4443648243294
UBE2H	0.185791705602579	14.5667184225489	1.48506923553336	0.172534506446562	0.815633270609758	-4.44439347459217
A4GALT	-0.413340143062747	12.8167340287031	-1.48497634690172	0.172558587568276	0.815633270609758	-4.44443462710598
CMPK2	-0.563904563554104	14.5791420679771	-1.48453365443955	0.172673395005347	0.815633270609758	-4.44463074172747
PLVAP	0.644570389250131	14.0405495245705	1.50131857512386	0.172742558497118	0.815633270609758	-4.45078540671593
PA2G4	0.156245853360581	17.097745880695	1.48407933945041	0.172791286484614	0.815633270609758	-4.44483198501169
MED18	0.557591470675366	11.6064918091424	1.52298687423324	0.17297922763914	0.815633270609758	-4.45659207324906
COL6A3	-0.503256101405373	17.4780333486412	-1.48312041155994	0.173040353862009	0.815633270609758	-4.44525668436289
PRSS2	-1.3005571488551	13.3930476021606	-1.49973794265256	0.173142719291178	0.815633270609758	-4.45139853094352
MAPK14	0.192945513563849	14.3421646871047	1.48266490777222	0.173158774836406	0.815633270609758	-4.44545839034229
TRIP12	0.19174332957337	13.7282462084238	1.48067682318768	0.173676467835845	0.815633270609758	-4.44633851111953
GTF2I	-0.228724624858298	15.5374796081018	-1.48058705851254	0.173699874438134	0.815633270609758	-4.4463782404389
POLG	-0.273106766330352	12.3060873556043	-1.47976931158884	0.173913233888074	0.815633270609758	-4.44674013330041
KIAA1143	-0.247782906026474	13.7943406608894	-1.47820401283073	0.174322280547554	0.815633270609758	-4.44743266720107
LDLR	-0.277917680730649	14.1533219067041	-1.47798202504699	0.174380359178668	0.815633270609758	-4.44753086113792
RPS6KA2	-0.186376498783398	12.5454984404627	-1.47755955450803	0.174490937044743	0.815633270609758	-4.44771772277784
PJA1	-0.334982626573503	12.1627463785857	-1.47694365084239	0.174652254645373	0.815633270609758	-4.44799010897977
UMPS	0.207962905989525	14.1324286369999	1.47691370454539	0.174660101523296	0.815633270609758	-4.44800335188991
DCUN1D5	0.174222044218476	12.0906702976431	1.47640593193428	0.17479320116827	0.815633270609758	-4.44822788629458
YTHDC2	0.171587498249123	12.7121297047218	1.476353155216	0.174807040348562	0.815633270609758	-4.44825122238919
IFT122	-0.176016069530757	14.7263137946899	-1.47599260527468	0.174901609970471	0.815633270609758	-4.44841063794078
TNFAIP3	-0.315916308820769	11.3252500209278	-1.49273844796493	0.174924754131014	0.815633270609758	-4.45411178213031
GAK	0.213141262392453	10.5315324061398	1.47515968330258	0.175120251119278	0.815633270609758	-4.44877886033873
PTPN2	0.307129956528222	13.3167100369671	1.47515855281028	0.175120548035329	0.815633270609758	-4.44877936006473
KLRG2	0.264912982418673	12.5444762874086	1.5136297410459	0.175284224327228	0.815633270609758	-4.46836334449395
BPHL	-0.525814954265897	13.1834852893425	-1.47406687419149	0.17540747629572	0.815633270609758	-4.44926186817553
MYH15	2.94518888451985	13.9697187042612	1.66512294474416	0.175439704309309	0.815633270609758	-4.50810323479655
KAT2B	-0.716063174818146	11.5551108617156	-1.66502261373031	0.175459838943507	0.815633270609758	-4.50811640712427
LRRC40	0.156862624831849	15.6864084236783	1.47382437870813	0.175471267895	0.815633270609758	-4.44936903165564
ANPEP	-0.384005743396301	17.5566651548392	-1.47330865864165	0.175607002486742	0.815633270609758	-4.44959691849036
ITGA1	-0.599858897515574	16.687147226792	-1.47330345015166	0.175608373801602	0.815633270609758	-4.44959921988421
UROD	0.234743629595201	14.7055030412475	1.47319047806795	0.175638119916608	0.815633270609758	-4.44964913640772
MORF4L2	-0.414806642899848	12.7128911654753	-1.47267949288623	0.175772720108984	0.815633270609758	-4.44987489807739
KMT2B	0.851973584215154	13.2975076157551	1.47212096950894	0.175919946010189	0.815633270609758	-4.45012163239851
VASP	0.276917689947222	14.9443435325717	1.47206152621408	0.175935621539562	0.815633270609758	-4.45014789030064
ABI3	0.281551403915104	14.4379653745021	1.47186350010907	0.175987850972639	0.815633270609758	-4.45023536181535
DECR2	-0.238190630938497	12.8880140065588	-1.47061947296927	0.17631627466275	0.815633270609758	-4.45078477796903
PCDHB3	0.434669666794701	12.8398493459132	1.50888943850978	0.176462663863853	0.815633270609758	-4.46137221997885
LAMA5	-0.393660652422778	17.9343146926074	-1.46973011298042	0.176551395475777	0.815633270609758	-4.45117746039173
MGMT	-0.247086334581473	13.5139451296423	-1.46961711455417	0.176581288637612	0.815633270609758	-4.45122734718193
RPH3A	0.289467815189976	12.6649370384585	1.46953709328083	0.176602460544754	0.815633270609758	-4.45126267435206
POGLUT2	-0.282630955082052	12.7116294627993	-1.46948627367213	0.176615907475381	0.815633270609758	-4.45128510945577
LIMD1	-0.314982492549952	14.3657992602621	-1.46942018258845	0.176633396599939	0.815633270609758	-4.45131428599084
ARF3	0.148397302018669	20.2824674524647	1.46935627259214	0.176650310005929	0.815633270609758	-4.45134249923629
LRP10	-0.30788474443635	11.4933456961112	-1.46935170377742	0.176651519170356	0.815633270609758	-4.45134451613613
RNF121	-0.350257261453027	12.0125250791696	-1.46917260506524	0.176698924445136	0.815633270609758	-4.45142357743371
DCTD	0.292389786320872	13.9160503280598	1.46909420703027	0.176719678971535	0.815633270609758	-4.45145818440534
SSU72	0.247792039144523	11.8466879887581	1.46897090528016	0.176752325305518	0.815633270609758	-4.45151261178552
HIP1	-0.199399261304627	15.5822953772078	-1.46874342873493	0.176812567647176	0.815633270609758	-4.45161301948462
DDX60L	-0.404337542331549	12.4082513817772	-1.4683024667698	0.176929398345781	0.815633270609758	-4.45180764401648
TNK2	-0.221871797759899	12.2690193487333	-1.46787918077271	0.177041609534166	0.815633270609758	-4.451994448124
PDXDC1	0.23094884458815	13.2237884607264	1.46765657973934	0.177100645077287	0.815633270609758	-4.45209267873186
CLNS1A	0.179792912518774	14.0289014609224	1.46708790860206	0.177251539476968	0.815633270609758	-4.45234360176808
STON2	-0.158670423474273	12.1133286758457	-1.46700049585974	0.177274744053886	0.815633270609758	-4.45238216919304
APLP2	-0.185529157220975	13.80942868112	-1.46679866844301	0.177328331306986	0.815633270609758	-4.45247121455454
ACSS3	-0.255868017100273	15.3873108033836	-1.46654405302657	0.177395954565122	0.815633270609758	-4.4525835437204
SYK	0.286471745135925	12.4433200480124	1.46616752021299	0.177495999256663	0.815633270609758	-4.45274964708204
METAP1	0.1685273547496	14.0865310139846	1.46563507521026	0.177637554159853	0.815633270609758	-4.45298450426995
BRD4	-0.176545840286252	13.8320689973279	-1.46488491799038	0.177837157475304	0.815633270609758	-4.45331534250194
ERGIC1	-0.387811200453175	14.450582456156	-1.46446887788564	0.177947942918341	0.815633270609758	-4.45349880139055
RAB3IP	0.233546533721249	12.6609852852243	1.46416395936769	0.17802917667536	0.815633270609758	-4.45363324814369
KIDINS220	0.162449091862397	14.3559899792856	1.46406962556017	0.17805431485038	0.815633270609758	-4.45367484048352
CIAO2A	0.204006608283329	13.5745123699122	1.46392672072569	0.178092402206534	0.815633270609758	-4.45373784630893
MELTF	-0.213409059459302	13.7536250056211	-1.46207837403049	0.178585671452853	0.816576251926254	-4.45455257794695
SLU7	-0.335160518649047	11.692309223681	-1.46196454220961	0.178616088870377	0.816576251926254	-4.45460274209981
MARF1	0.729193965034137	13.4949953062137	1.53057726154046	0.17864362994673	0.816576251926254	-4.47597826839489
SERINC1	-0.171071358341973	14.9233831521981	-1.46045661510915	0.179019455692288	0.816576251926254	-4.45526713673188
PSMG1	0.204428286740225	14.1761878388744	1.45927616693533	0.179335778705707	0.816576251926254	-4.45578707648703
FBP1	0.310087779284274	14.9422448194034	1.45840997797373	0.179568201050514	0.816576251926254	-4.45616850404235
CBR3	0.24199462789505	16.9000471243681	1.45825504602177	0.17960980132388	0.816576251926254	-4.45623672017213
CLN5	0.343701226972653	13.6516071748736	1.45805488415941	0.179663558611667	0.816576251926254	-4.4563248471442
GZMM	-0.409211521158493	14.9473420407483	-1.6440356260668	0.17972590308142	0.816576251926254	-4.51088219384742
FABP1	0.775687437847418	12.7589657779645	1.4740905258949	0.179752799051635	0.816576251926254	-4.46132519915297
DAD1	-0.138872735804451	17.1132841947219	-1.45757773463966	0.179791762973973	0.816576251926254	-4.45653490869229
PLEKHD1	-0.273119595623967	13.4786523527907	-1.45744218176292	0.179828198997318	0.816576251926254	-4.45659458043495
CPNE3	-0.177470172768949	18.0273927369777	-1.45700154683286	0.179946684358894	0.816576251926254	-4.45678853888234
SLC43A2	0.206064779369822	13.8496295686309	1.45665196861023	0.180040733406045	0.816576251926254	-4.45694240134756
ZNF787	-0.170766357393699	12.5308533012648	-1.45650491486514	0.180080308963191	0.816576251926254	-4.45700712132035
FIP1L1	-0.845158370875621	9.84966470306189	-1.52367536481646	0.180315392623398	0.816576251926254	-4.47784851828475
PIP5K1A	0.241579156860173	12.1080773380673	1.45557800832121	0.180329935989029	0.816576251926254	-4.45741501005788
ARPC5L	0.296376141545498	15.319243396146	1.45555065032374	0.18033730841828	0.816576251926254	-4.45742704765601
FXN	-0.294376861057502	13.5426440194314	-1.45534131810887	0.180393727953697	0.816576251926254	-4.45751915179183
MYLK	-0.457344837797498	15.2939066833301	-1.45517436426514	0.180438736664176	0.816576251926254	-4.45759260650217
AARS1	0.186087099733552	16.0545497557219	1.45428104490802	0.180679731395485	0.816837581010198	-4.45798558973208
VAPA	-0.185797206196323	15.0218355827291	-1.45412640419146	0.180721478054281	0.816837581010198	-4.45805360959576
C4B	0.305310815564773	18.7305836041889	1.45377027414575	0.180817650632533	0.816837581010198	-4.45821024628604
GPI	0.218452463301649	18.1310644360145	1.4528447616413	0.181067793514426	0.817139300516151	-4.45861725085177
SORD	0.377645239185551	17.5219816022618	1.4526126841037	0.181130565650827	0.817139300516151	-4.45871929513746
HACD3	-0.155930096079569	16.1022735777682	-1.45233489453611	0.181205726929663	0.817139300516151	-4.45884143134508
AKR1E2	0.310326560153953	16.977912977718	1.45095022265576	0.181580782782122	0.818219979232836	-4.45945010837545
ABCB1	-0.297084747406149	13.9129664535321	-1.45050263198549	0.181702163238559	0.818219979232836	-4.45964681698939
LAMP1	0.237854269757179	16.9369070991469	1.45023914838877	0.181773649497219	0.818219979232836	-4.45976260349635
NUP205	-0.173133548236773	14.3025528301381	-1.4498682398448	0.181874323037862	0.818219979232836	-4.45992558461175
NUP62	-0.249907354494376	13.6981513095421	-1.44915630091783	0.182067696832113	0.818242037460402	-4.46023837630887
C1RL	0.482913896710599	14.2428856301417	1.44831172213133	0.182297330365923	0.818242037460402	-4.46060937225829
STK38L	0.191048105111328	14.8712597086491	1.44698157732289	0.182659497434106	0.818242037460402	-4.46119350423576
GPAT3	0.261203654335027	13.4333952772597	1.44693131698015	0.182673194438196	0.818242037460402	-4.46121557224319
GATAD2B	-0.198628327746274	13.5382430383453	-1.44655991194084	0.182774437923298	0.818242037460402	-4.46137863797761
NT5DC3	-0.220589460711953	14.5556047959858	-1.44521012908065	0.183142795402098	0.818242037460402	-4.46197113447558
ATP5F1B	-0.162304670608449	21.1740143539222	-1.44465246531431	0.183295171428783	0.818242037460402	-4.46221586659947
MLYCD	-0.159778353485324	13.0089603215887	-1.44415921818824	0.183430038356601	0.818242037460402	-4.46243230088713
DNAJB14	-0.192304758319228	12.5968401930465	-1.44366097356156	0.183566359548499	0.818242037460402	-4.46265090091912
FMNL1	0.302936071330524	14.5649509999019	1.44334377569039	0.183653191812954	0.818242037460402	-4.46279005420854
ASS1	-0.428210847119303	16.927189575873	-1.4430727700251	0.183727407411845	0.818242037460402	-4.46290893441084
PRAF2	-0.202615435942548	16.5766109101917	-1.44178904934307	0.18407931284294	0.818242037460402	-4.4634719453779
RPN2	-0.162441336966371	16.6270953341786	-1.44167052384858	0.184111833746844	0.818242037460402	-4.46352391881576
CSTF2T	-0.20699722372215	13.0124294819114	-1.4415441653392	0.18414650937775	0.818242037460402	-4.46357932532118
POU2F1	-0.208988687427977	11.4504396589098	-1.44107116256885	0.184276362543351	0.818242037460402	-4.4637867149921
DOCK9	-0.222594275005024	14.8904441015541	-1.44100185609246	0.184295395906955	0.818242037460402	-4.46381710057253
PREX1	0.229223773549275	14.0067749861986	1.44099318697517	0.184297776792853	0.818242037460402	-4.46382090127892
FYTTD1	-0.25905094663203	11.886577762859	-1.44089335999248	0.184325195200561	0.818242037460402	-4.46386466673276
FGL2	-0.552747126225867	17.1066847671339	-1.43991836772239	0.184593172739658	0.818242037460402	-4.4642920580199
BOD1L1	-0.169961080137151	13.0501850998295	-1.43965826000526	0.184664720895578	0.818242037460402	-4.46440605933117
ETFRF1	-0.994743581212987	11.6679977853303	-1.45478288522885	0.184876533387936	0.818242037460402	-4.46876920314043
NOP53	-0.431648621395064	10.8673012752425	-1.43830515019431	0.185037312177993	0.818242037460402	-4.46499898572549
MB	1.38305236918092	14.3178119288123	1.437893672832	0.185150745962004	0.818242037460402	-4.4651792527533
ATG2B	0.151422068459929	14.0646550887444	1.43743875457737	0.185276225734385	0.818242037460402	-4.46537852912311
GRID1	-0.413576678041741	11.0947321695632	-1.45323905410716	0.1852917771405	0.818242037460402	-4.4693632891122
NUCB1	-0.214182283641868	16.2126141508616	-1.43680972259847	0.185449853088575	0.818242037460402	-4.46565403771041
MYL6	-0.341814079499628	19.7568444573532	-1.43635156769584	0.185576403527881	0.818242037460402	-4.46585467629996
CEP97	-0.351731839332427	12.2659977245909	-1.4730059965526	0.185621217474873	0.818242037460402	-4.48095029457231
HP1BP3	-0.288082886938948	17.8754283762147	-1.43615344037748	0.185631153045778	0.818242037460402	-4.46594143440442
TLE3	0.193734845917476	12.7938261210715	1.43564539794439	0.185771607189673	0.818242037460402	-4.4661638813443
PRRG4	0.668134130206566	12.5659192903453	1.54410209214607	0.185919690988603	0.818242037460402	-4.51121191206993
EFNB1	-0.331731625054999	15.9172396844573	-1.43353137750408	0.186357045435668	0.818242037460402	-4.46708919622308
TUT7	-0.209480394701446	11.7351908900221	-1.4334104259416	0.186390589168216	0.818242037460402	-4.46714212197188
SZRD1	-0.325293052885947	13.1257208419919	-1.43336424332561	0.186403398468	0.818242037460402	-4.46716233003564
TAP1	-0.209288330105329	15.7494383956122	-1.43330631194141	0.186419467511114	0.818242037460402	-4.46718767865158
FABP7	-1.05611837921822	17.9949698183055	-1.4332640885259	0.186431180227002	0.818242037460402	-4.46720615380697
VAV1	0.470217331707676	11.804199484025	1.43228165841167	0.186703885642771	0.818242037460402	-4.46763596625007
AATK	-0.193917298822701	13.1910621096479	-1.43212806685537	0.186746551301676	0.818242037460402	-4.46770315258143
RANBP9	0.293976884804552	13.4128599870301	1.49763170234323	0.186757552296323	0.818242037460402	-4.48490715493899
FMNL2	0.279453709112378	11.0707907648028	1.43193536694389	0.186800092719531	0.818242037460402	-4.46778744250341
FMOD	-0.80773778826282	19.2453099599423	-1.43192481243207	0.186803025662184	0.818242037460402	-4.46779205908875
PSMC4	0.178072183112523	13.9185860075983	1.43174602191743	0.186852714982635	0.818242037460402	-4.46787026085277
CSK	0.225903649560951	15.2461996798499	1.43126615490554	0.186986136044654	0.818242037460402	-4.46808013354339
PNN	-0.218700658979799	14.3654893731052	-1.43108828124761	0.187035612634316	0.818242037460402	-4.46815792101468
USP15	0.193171879980977	12.8319824351743	1.43094587972976	0.187075230641824	0.818242037460402	-4.46822019327048
SNX12	0.215912846260181	16.396671931808	1.43085815042556	0.187099641738059	0.818242037460402	-4.46825855619428
ENPEP	-0.31877272854557	13.429717281287	-1.46732633864412	0.187109938640456	0.818242037460402	-4.47543045456204
SUCLA2	-0.233642097757901	16.7624938071248	-1.43078535234732	0.187119900250997	0.818242037460402	-4.46829038921724
ARCN1	0.19936349399778	16.6670967692547	1.43060162291896	0.187171037617803	0.818242037460402	-4.46837072744195
MED4	-0.362217965429524	10.6758283071183	-1.44552500659453	0.187379044974281	0.818242037460402	-4.4723291532399
APC	-0.201038374252725	10.9772763599941	-1.42970913911657	0.187419615204238	0.818242037460402	-4.46876092371756
ATXN2	-0.26042688627	13.1124482629702	-1.42923694016327	0.187551249617784	0.818242037460402	-4.46896733369231
SELENOF	-0.151139281808302	14.6944195557501	-1.42919497542831	0.187562951968315	0.818242037460402	-4.46898567629901
RNASE1	0.546631939718349	13.0066159138308	1.42816833710934	0.1878494395179	0.818807431307274	-4.46943435297899
PRPSAP1	0.176186758762174	14.8517541002931	1.4262340654751	0.188390238285781	0.818807431307274	-4.47027936967537
ACY1	0.255165830847798	15.298749839156	1.42498619322511	0.188739844882258	0.818807431307274	-4.47082429438702
MOV10	0.187039706318249	13.1460582284613	1.42480401635001	0.188790931018574	0.818807431307274	-4.47090383296759
C2orf49	-0.255973700761025	12.5311018579013	-1.42423355335586	0.188950978169287	0.818807431307274	-4.47115287287432
FKBP8	-0.45680890521286	14.6365410142323	-1.46032656538432	0.188959604887488	0.818807431307274	-4.47779212088358
BCAT1	0.299421293259476	15.0720146716441	1.42404637321549	0.1890035184335	0.818807431307274	-4.47123457959737
LMO7	-0.4790134987021	15.0847638375866	-1.42378080618433	0.189078083141846	0.818807431307274	-4.47135049634809
KCTD9	0.248443880253575	12.3968026670009	1.42370628287216	0.189099012044734	0.818807431307274	-4.47138302339691
SON	-0.174381658183375	14.9105300030898	-1.42316974573276	0.189249750844711	0.818807431307274	-4.47161718581223
RPL32	0.412268976788171	16.0074971725639	1.42278393839244	0.189358206881526	0.818807431307274	-4.471785544231
TMBIM6	-0.145670468350648	13.3632077061583	-1.42254271218413	0.189426046451532	0.818807431307274	-4.47189080165622
SMPDL3A	0.409095582794675	11.7893607033668	1.42248829604938	0.189441352706899	0.818807431307274	-4.47191454483762
BABAM2	0.185331122163529	14.1929382825347	1.42229306414879	0.189496276668118	0.818807431307274	-4.47199972679489
TRARG1	-0.370174965554201	13.1625826399251	-1.42118005990116	0.189809658380522	0.818807431307274	-4.47248525914179
HK2	0.21307392739968	15.0323527863697	1.42088595297407	0.189892543261259	0.818807431307274	-4.47261353510709
TAGLN	-0.523610338282694	19.680109989102	-1.42045052578844	0.190015312467409	0.818807431307274	-4.47280343003081
NELFA	-0.162387490713774	13.5265350786707	-1.41959356737203	0.190257133847861	0.818807431307274	-4.47317709523677
GGT1	-0.493516106702579	15.5758728982512	-1.419272899989	0.190347690134293	0.818807431307274	-4.47331689593774
FCER1G	0.489775887289753	14.4964144421686	1.41905318215209	0.190409759887463	0.818807431307274	-4.4734126789462
PLXDC1	-0.333122561900254	13.5092174879314	-1.41897926511021	0.190430645213671	0.818807431307274	-4.47344490081051
INMT	1.44565628949277	11.8129474474208	1.45411719349171	0.190614282015836	0.818807431307274	-4.47988551293194
TBCK	0.166123044680354	13.4270245059124	1.41781541181149	0.190759754756937	0.818807431307274	-4.47395216274133
C2	0.497636008637517	16.5057724446074	1.41689029791067	0.19102170593177	0.818807431307274	-4.47435525772203
TARS3	-0.168940472522348	13.4285895602926	-1.41675289951375	0.191060637614942	0.818807431307274	-4.47441511703853
APIP	-0.302394895247376	13.8879338381546	-1.41608217387112	0.191250785637163	0.818807431307274	-4.47470729516449
ARHGAP26	0.182003986300476	13.4967136006527	1.41596726993013	0.191283376877218	0.818807431307274	-4.47475734373674
HTATIP2	0.206142981548876	14.5821519229824	1.41594327703602	0.191290182804807	0.818807431307274	-4.47476779409703
TGFB1I1	-0.55360080067625	15.4330499052566	-1.41591401382684	0.191298484016455	0.818807431307274	-4.47478053990749
COG1	0.170495694490723	13.2025864973321	1.41589613870524	0.191303554877176	0.818807431307274	-4.47478832550135
DTYMK	0.16801327861185	15.4729070689997	1.41582490183897	0.191323764691734	0.818807431307274	-4.47481935268251
CALM1	-0.341088811503631	20.7071938136546	-1.4155363452043	0.19140564677688	0.818807431307274	-4.47494502727199
MRPS18A	0.248160579396981	13.4997138064869	1.41537277968594	0.191452074310886	0.818807431307274	-4.47501626033726
PHF24	0.238217914728555	13.7618948198116	1.41506404546634	0.191539734071028	0.818807431307274	-4.47515070603615
RTN4IP1	0.2054628240162	12.619057197792	1.4143880414047	0.191731795102289	0.818807431307274	-4.47544504893732
SLC39A14	0.37884061631993	12.5216482190104	1.41426613421334	0.191766448162437	0.818807431307274	-4.47549812352616
HUS1	0.314997767000662	10.1071973515078	1.42940330960303	0.191808605237081	0.818807431307274	-4.47851315334955
LPIN1	-0.178264967748978	15.3123654557031	-1.41364133132087	0.191944138301696	0.818807431307274	-4.47577011566698
EPHB3	-0.216548597417624	13.6862548329796	-1.41333421628408	0.192031532165614	0.818807431307274	-4.47590379351746
GDPGP1	0.234271854055175	12.8228647949154	1.41332131028177	0.192035205502173	0.818807431307274	-4.47590941086411
MMTAG2	-0.221036233874001	11.7380326604623	-1.41312025558024	0.192092438013109	0.818807431307274	-4.47599691752016
ERLIN2	-0.233686109371725	17.8572781890376	-1.41215041412372	0.192368721766061	0.819184171224795	-4.47641896216989
PDGFRA	-0.324655720981102	13.2149599784132	-1.41205630828179	0.192395548471144	0.819184171224795	-4.4764599081516
DMAC2L	-0.305132514912998	14.0404541006441	-1.41104440968374	0.192684214423854	0.819518228675453	-4.47690012447547
PRORP	0.167902093351326	11.8290438089591	1.41054975604639	0.192825461318721	0.819518228675453	-4.47711527426824
BORCS5	-0.263238199482702	13.5200833473435	-1.40987685457421	0.193017750088703	0.819518228675453	-4.47740790623879
BBS1	0.398368932568797	12.6695631443793	1.44470172872557	0.193148373691327	0.819518228675453	-4.48969086278556
CCDC25	0.228698143293876	13.9011415702261	1.40937667948269	0.193160787844072	0.819518228675453	-4.47762538782502
EIF2AK2	-0.411121371759155	15.0045388639808	-1.40907848241613	0.193246108451189	0.819518228675453	-4.47775503295021
TBC1D22A	0.198460151185477	13.7432190352622	1.40875172210104	0.193339639022493	0.819518228675453	-4.47789708412449
NDUFB8	-0.413047329480726	14.3412499477136	-1.40824776937124	0.193483965146839	0.819518228675453	-4.47811614039639
ARMCX2	-0.156155179095851	13.42689319686	-1.40773879272328	0.19362982455601	0.819518228675453	-4.47833734958271
RPS6KB1	0.180683103515427	13.7072782660372	1.42174136944428	0.193946016462488	0.819518228675453	-4.48144506662536
POP1	0.232055223628073	12.2464189617061	1.40625262165367	0.194056266194823	0.819518228675453	-4.47898308485181
ECI2	-0.229887940498624	13.9319665501919	-1.40602789200113	0.194120820641098	0.819518228675453	-4.47908070586828
MYOZ3	-0.6720826892027	13.6045540448623	-1.40578851487659	0.194189603029258	0.819518228675453	-4.47918468296092
HMGN3	-0.235522921419058	13.6633100305368	-1.42043699228649	0.194311975577924	0.819518228675453	-4.48194373236149
GBA	0.286832331394555	15.160396129467	1.40497838975686	0.19442253976314	0.819518228675453	-4.47953652191004
RRAS2	-0.22277440400657	14.8584492352793	-1.40493705208016	0.19443443212703	0.819518228675453	-4.47955447282338
MYH10	-0.310353540560698	16.5206450349127	-1.40477532434352	0.194480965332698	0.819518228675453	-4.47962470121827
PPP4C	0.143521120612551	14.1719239491038	1.40345605312384	0.194860912655873	0.819518228675453	-4.48019746144086
CNDP2	0.218167507847522	19.9030846589412	1.40337459631408	0.194884393033515	0.819518228675453	-4.48023281892996
GIMAP8	0.360027983633699	13.0310020916061	1.40308513182559	0.194967852539091	0.819518228675453	-4.48035845861506
CPSF7	-0.163133630404527	15.0767259016457	-1.40303148847522	0.19498332258218	0.819518228675453	-4.48038174095612
ORC3	0.464071418548539	11.7753913231988	1.41596514184468	0.195571228599104	0.819518228675453	-4.4836522838449
SMC1A	-0.196163997225675	15.6408076695283	-1.40062198387281	0.19567928550979	0.819518228675453	-4.48142715633484
COL11A1	-0.581636875207806	15.0091837986994	-1.40010395446338	0.19582919304509	0.819518228675453	-4.48165182227109
PLCB4	-0.286541454015925	13.8277858272545	-1.39987094674455	0.195896653190282	0.819518228675453	-4.48175286550918
RHBDD1	-0.177945804911126	13.5639720266876	-1.39986501505424	0.195898370788465	0.819518228675453	-4.48175543768597
ARHGEF10	0.336970326371347	14.2689948723811	1.39915112879711	0.196105180709133	0.819518228675453	-4.48206497096193
ANKRD13A	0.171944246578631	13.2823036006547	1.39868706074788	0.196239720260874	0.819518228675453	-4.48226615238437
BNC2	-0.373730316014353	11.8597737364688	-1.39805972142308	0.19642172083706	0.819518228675453	-4.48253807278883
C4BPB	0.606798969799478	14.4721888507396	1.39691959691573	0.196752860621473	0.819518228675453	-4.48303213653538
SEMA4B	0.312558556079349	13.1315762251004	1.39689321722646	0.196760528076452	0.819518228675453	-4.48304356607161
PKN1	0.193646774689176	13.7518730231571	1.3955729616449	0.197144599328172	0.819518228675453	-4.4836154842725
DHODH	0.181847923915173	14.0725777993208	1.39550948793934	0.197163080518484	0.819518228675453	-4.48364297487996
ZDHHC2	-0.431521060285393	12.8680998021267	-1.40947450363003	0.197411734690922	0.819518228675453	-4.4861292336887
CPS1	-0.198382896460416	9.92550001244322	-1.39409123879	0.197576411470517	0.819518228675453	-4.48425709217957
RINT1	-0.148099768280577	13.5986605806414	-1.39371051731752	0.197687494943127	0.819518228675453	-4.48442190639777
WNT2B	-0.347996461087169	13.920471162409	-1.49550968885804	0.197701140239933	0.819518228675453	-4.51948817351683
DAP	-0.664529369256647	13.3183570029199	-1.39339075068555	0.197780835110472	0.819518228675453	-4.48456031942077
AP5Z1	0.188968233759402	12.3143541961925	1.3932149169294	0.197832177309686	0.819518228675453	-4.4846364247854
CASP4	0.393126573942828	12.7248372443594	1.39231045726465	0.198096454410074	0.819518228675453	-4.48502783758171
PM20D2	-0.242288793298023	13.871994691954	-1.39213713809897	0.198147131799841	0.819518228675453	-4.48510283136906
GMIP	0.396357023994376	12.9489091747295	1.39195633165692	0.198200010311982	0.819518228675453	-4.48518106086303
NHSL2	-0.414773540863527	13.1136304112898	-1.39133126240222	0.198382911163256	0.819518228675453	-4.48545147816725
CORO7	0.227319368113555	15.3911714378578	1.39124015424974	0.198409582347832	0.819518228675453	-4.48549088929505
HSPE1	-0.186172256438329	19.9025816508519	-1.39077884869275	0.198544673236502	0.819518228675453	-4.48569042277774
PAAF1	0.39385675311763	12.7271401759881	1.4050692368516	0.198669559300865	0.819518228675453	-4.48780836755629
MYBPC1	1.6342365592785	14.0000103596258	1.45127378779556	0.198762213637665	0.819518228675453	-4.49746917996144
AFM	0.284895514003402	17.624597976043	1.38989298126877	0.198804316737842	0.819518228675453	-4.48607352222586
AZU1	0.45855870309917	13.9178988124981	1.45099484551403	0.198836579665383	0.819518228675453	-4.49754472911178
PLOD1	0.240542176888599	14.1801251004149	1.38957061901988	0.198898872028744	0.819518228675453	-4.48621290569061
XPNPEP1	0.171255621625052	14.2910684971824	1.38891695107608	0.199090724652812	0.819518228675453	-4.48649549973639
IQCB1	0.227479946068652	15.9020461313735	1.38850144106081	0.199212760250405	0.819518228675453	-4.48667510544263
NMD3	0.140809214572501	12.8497294226316	1.38815962047047	0.199313201429652	0.819518228675453	-4.48682284241965
PTK7	-0.4558040382977	14.2049395492572	-1.38798405626335	0.199364806457144	0.819518228675453	-4.4868987166663
F10	0.549165596598151	16.3425989840361	1.3878931407652	0.199391534509934	0.819518228675453	-4.48693800644191
STOML2	-0.220803017496948	15.7072713813636	-1.38715437900713	0.199608835748282	0.819518228675453	-4.48725722911023
RUSF1	-0.1549051651181	15.3756745563016	-1.38621363179352	0.199885844143408	0.819518228675453	-4.48766363146102
TASOR	0.193782850777804	11.5647861379981	1.38611262478814	0.199915605865927	0.819518228675453	-4.48770725982104
PLA2R1	-0.306656485328016	11.7148813663584	-1.40044694674303	0.19999690547452	0.819518228675453	-4.48956845737551
AGO1	-0.157456089360426	13.1755292309046	-1.38580404484161	0.200006552562708	0.819518228675453	-4.48784053803438
MAP6	-0.250094813101953	15.3987598524045	-1.38490204199309	0.20027260060885	0.819518228675453	-4.48823005165502
ALG9	-0.228784863259651	14.4745123180496	-1.38469349001803	0.200334156806888	0.819518228675453	-4.4883200964425
CENPB	-0.255943658922728	10.8757564547453	-1.38468825439399	0.200335702362735	0.819518228675453	-4.48832235691457
CHCHD3	-0.149426222297528	16.8576402122151	-1.38464958999589	0.200347116407466	0.819518228675453	-4.48833905009767
CDKN2C	-0.512059626984577	13.03261371039	-1.38424084642048	0.200467815008833	0.819518228675453	-4.48851551177786
GRAMD4	-0.158719561663027	13.4950257073599	-1.38400759513905	0.200536720173773	0.819518228675453	-4.48861620093062
MYO1G	0.410981000322675	13.6595177388078	1.38379051691574	0.200600865903035	0.819518228675453	-4.48870990236759
RMND1	-0.185107423251155	13.4602948105039	-1.38378085362078	0.200603721776936	0.819518228675453	-4.48871407337341
PJA2	-0.277896840972023	11.4112200533023	-1.38359734106597	0.200657963396847	0.819518228675453	-4.48879328137191
EMB	0.279923370893695	14.2141857632698	1.38344723992294	0.200702338822169	0.819518228675453	-4.48885806511051
NTRK1	-0.397954911763625	12.5569925419477	-1.38292699457499	0.200856207738097	0.819518228675453	-4.4890825812076
GARS1	0.180106386106999	16.3325175045615	1.38247669304755	0.200989471687949	0.819518228675453	-4.48927688477553
MCC	-0.157196409067275	11.2320565109338	-1.38201831953225	0.201125202454898	0.819518228675453	-4.48947464494556
UBE2J1	0.279023498096176	11.9244145064216	1.38185759919831	0.201172812608739	0.819518228675453	-4.48954397963174
TINAGL1	-0.303039715762871	14.7201985080966	-1.38167124170007	0.201228029367736	0.819518228675453	-4.48962437006961
MSL1	-0.205561369332131	14.4350542348585	-1.38064308760173	0.201532900021381	0.819518228675453	-4.49006781321188
LUC7L2	-0.188187119912675	15.9089866196066	-1.3805466447679	0.201561517801573	0.819518228675453	-4.49010940212605
TRNT1	0.143135593343072	14.916937476602	1.38046697146744	0.201585162136771	0.819518228675453	-4.49014375864249
MYLK2	-0.511582687533153	13.6442560047633	-1.37991224441896	0.201749852309058	0.819518228675453	-4.49038294417793
CLEC3B	0.567292882439254	16.3094884683792	1.3795700287591	0.201851508593742	0.819518228675453	-4.49053048010665
DCXR	-0.389739119408897	16.7058069702422	-1.37938275270775	0.201907158162458	0.819518228675453	-4.49061121217774
ARMC1	-0.16486837016655	14.717361595072	-1.37926515469068	0.201942109448246	0.819518228675453	-4.49066190473774
PRPS1	0.150321638750551	14.8157444473077	1.37894883758593	0.202036147757212	0.819518228675453	-4.49079824965608
CPB1	0.530507389283448	12.2776456390188	1.5419894686772	0.202083004559062	0.819518228675453	-4.52461313844003
MTSS2	0.232688521257476	13.7934077271425	1.37795011855745	0.202333304758627	0.819518228675453	-4.49122865218089
CACNA2D1	-0.263967080414405	11.0621369014815	-1.37785941459618	0.202360311204903	0.819518228675453	-4.49126773513737
GSPT2	0.149307210070376	13.8554588587237	1.37783602838705	0.202367274780218	0.819518228675453	-4.49127781172792
SFXN3	-0.133939778074819	17.008413284598	-1.37777800173828	0.202384553925074	0.819518228675453	-4.49130281380046
CHERP	-0.205720614548705	14.125760634645	-1.37698396168942	0.202621129891955	0.819518228675453	-4.49164490021299
FNDC1	0.226281780217946	14.710732876447	1.3754744711587	0.203071520708098	0.819518228675453	-4.49229499179933
RAVER2	0.275193442898132	14.9064266172081	1.38972054991706	0.203107093726017	0.819518228675453	-4.49364577974328
LARP6	-0.254662668541602	11.2361682616321	-1.37522474141289	0.203146115919922	0.819518228675453	-4.49240251450534
PPAT	0.155257198509229	15.4454904760322	1.37479308533136	0.20327510858549	0.819518228675453	-4.49258834776609
GLYR1	-0.169129281560179	14.3644009347179	-1.37441784234599	0.203387300231626	0.819518228675453	-4.49274987495207
OVCA2	0.327991999434069	12.040486011385	1.38823212931936	0.203541996462797	0.819518228675453	-4.49421076052498
TRIM27	-0.177175768606324	13.0910884937575	-1.37369491302732	0.2036035940958	0.819518228675453	-4.49306101598478
MRGBP	-0.153815042132623	13.1988239151179	-1.37338926926421	0.203695099174468	0.819518228675453	-4.493192541452
FBXO44	0.240940104813586	11.6049562321109	1.38724541402346	0.203830753898478	0.819518228675453	-4.49458519331391
MRPS16	-0.191331091604573	13.1970535839837	-1.37236636611372	0.204001597030295	0.819518228675453	-4.49363263192936
GOLGB1	-0.160023416645451	14.2936426016922	-1.37220587867981	0.204049720552037	0.819518228675453	-4.49370166719818
PGS1	-0.182314679202056	11.6982861881838	-1.37185972947131	0.204153549431714	0.819518228675453	-4.49385055534467
PMM2	0.306477396468052	14.6464204066713	1.37179230872548	0.20417377782479	0.819518228675453	-4.493879553022
SCN7A	0.351742137878251	16.0126219088116	1.37128760832528	0.204325258698081	0.819518228675453	-4.49409660600796
GNAO1	0.318990141138901	15.1039161241093	1.37111148765158	0.204378142232309	0.819518228675453	-4.4941723412028
PCDH19	-0.562464535391317	10.7849003976335	-1.38426990342987	0.204703690185054	0.819518228675453	-4.4957137949223
AMIGO1	-0.313104081860125	13.4245662374623	-1.40286215381947	0.204780677033245	0.819518228675453	-4.50255573580006
PRPF38A	-0.247217038996723	12.724363069095	-1.36939720270787	0.204893500751658	0.819518228675453	-4.49490930481592
ACO1	0.226932615457315	16.6254595853276	1.36915327420469	0.204966922291209	0.819518228675453	-4.4950141374537
PPTC7	-0.264114065435699	12.3660610924554	-1.36891378728613	0.205039028830611	0.819518228675453	-4.49511705367659
NUP98	-0.152474458595272	15.1190091666412	-1.36886184595739	0.20505467058395	0.819518228675453	-4.49513937376172
LRRC20	0.297245209429674	14.4652638505487	1.36857496454037	0.205141081228321	0.819518228675453	-4.49526264530011
C2CD5	-0.137875259644371	14.6986145232201	-1.36827229953311	0.205232279766764	0.819518228675453	-4.49539268729628
CMTM6	0.27583835628505	13.8415780776082	1.36817168334286	0.205262604957618	0.819518228675453	-4.49543591504332
CUEDC1	-0.204163167736624	12.6768125480301	-1.3680271093117	0.205306185521376	0.819518228675453	-4.49549802608217
C1QBP	-0.165151942769249	16.4184892411604	-1.36761331844836	0.205430962866553	0.819518228675453	-4.49567578132554
CYB561	0.213660141911529	12.3474068430247	1.36745769308898	0.205477907990525	0.819518228675453	-4.49574262866959
PBXIP1	-0.413671638316599	13.8549280214224	-1.36623904090599	0.205845837484151	0.819518228675453	-4.49626597882735
UBQLN4	-0.251605283059025	12.8956506530027	-1.36602484042162	0.20591056601917	0.819518228675453	-4.49635794705567
LLPH	-0.25259951026095	13.1535456193462	-1.36568117587369	0.206014453226884	0.819518228675453	-4.49650548882263
FLOT1	0.274640093456629	17.4726309042613	1.36499217467699	0.206222868074595	0.819518228675453	-4.49680124337093
TOR4A	0.258218948688421	13.7859155301369	1.36481119807417	0.206277641267774	0.819518228675453	-4.49687891740747
MYADM	-0.173173526590901	17.6811768920642	-1.36425098659821	0.20644727002278	0.819518228675453	-4.49711932930888
CLIC5	-0.425736588464575	14.6329924628031	-1.36364208781103	0.206631776187959	0.819518228675453	-4.49738058811337
COL21A1	-0.390994228536496	17.0828883180205	-1.36330030975303	0.206735402182155	0.819518228675453	-4.49752721256057
RBM42	-0.250007167829001	13.8584459409988	-1.36222868371609	0.207060603586018	0.819518228675453	-4.49798684506385
DMAC2	-0.369832332823359	11.9535031043306	-1.37526059504473	0.207366705342234	0.819518228675453	-4.49912610623328
RETSAT	-0.218310444851305	13.665838869205	-1.36118715622985	0.207377089701223	0.819518228675453	-4.4984334219991
FHL3	0.235008081106145	16.7491750150568	1.36083362975569	0.207484608683026	0.819518228675453	-4.49858497118627
ADD1	-0.215615515489532	17.6645612379221	-1.3604978282291	0.207586780998843	0.819518228675453	-4.49872890667302
FAM114A2	0.167137437407302	14.2752831928038	1.36007662163476	0.207714999727071	0.819518228675453	-4.49890942833142
SLC12A9	-0.189935312615901	13.8516500113542	-1.35987946593624	0.20777503875591	0.819518228675453	-4.49899391763774
ENPP6	-0.645312209779547	18.1462412105839	-1.35970453698595	0.207828321564217	0.819518228675453	-4.49906887753222
PPP1R12C	-0.221008258881701	12.8269050720758	-1.35955166683118	0.207874894881698	0.819518228675453	-4.49913438153359
SERPINA5	0.341082190178952	14.5982190892409	1.35933733951741	0.207940206694484	0.819518228675453	-4.49922621433238
YTHDC1	-0.21654141367655	14.165117034668	-1.35844498679588	0.208212320988158	0.819518228675453	-4.49960849466717
GSTM3	0.381803167880701	18.3878546920904	1.3582892867272	0.208259831331482	0.819518228675453	-4.49967518504946
PSMD5	0.156386159168076	15.0669909941389	1.35814292881307	0.208304499441778	0.819518228675453	-4.49973787098782
TRMT2A	0.154382522405923	13.6168693357771	1.35749297533619	0.20850296255693	0.819518228675453	-4.50001621517189
PAK1IP1	-0.265677841226747	11.3684721907577	-1.41550524721332	0.208511527265223	0.819518228675453	-4.50714972314028
C5AR1	0.276933876460207	15.3247434180775	1.37076992310943	0.208705315277876	0.819518228675453	-4.50082417629871
CYLD	0.147768561921552	13.6103315112683	1.35671076372249	0.208742024502647	0.819518228675453	-4.50035112417571
SYNE1	-0.164713643568501	13.9750022338756	-1.35639819176413	0.208837619067782	0.819518228675453	-4.50048493094346
CDC42EP4	-0.378618661512672	14.7526975777074	-1.35565042555584	0.209066461533797	0.819518228675453	-4.50080498375157
AOAH	0.530832088078046	12.505670332714	1.51240099594963	0.209094476670867	0.819518228675453	-4.52867635771627
HNRNPA1	-0.334697383133204	13.9068000424961	-1.35484392149354	0.209313519444673	0.819518228675453	-4.50115009275106
PSMD12	0.143721150062127	15.8451178019924	1.35461535139052	0.209383583001117	0.819518228675453	-4.50124788364158
RAB20	0.267569215885553	13.8233576968667	1.35394429626722	0.209589396921997	0.819518228675453	-4.50153494557118
RGS6	-0.242724743338352	13.5892420916864	-1.35378922630839	0.209636981698989	0.819518228675453	-4.50160127228528
LINC01545	0.171527604457296	13.0651824464262	1.35359474751186	0.209696672487517	0.819518228675453	-4.50168445040609
STXBP6	-0.23633413440565	14.3792817322823	-1.35358030055901	0.209701107224884	0.819518228675453	-4.50169062912977
LIFR	-0.508204348325423	13.8069338953648	-1.41082425358489	0.209819632936764	0.819518228675453	-4.50841530412183
PSMD14	0.154369320458997	16.1713337035874	1.352939159036	0.209897996983294	0.819518228675453	-4.50196480639013
PYROXD2	0.575691270218105	14.4180356444713	1.36649860468471	0.209985507890825	0.819518228675453	-4.5024375500411
REPS2	-0.225146226120174	14.652712781571	-1.35258493540293	0.210006843939276	0.819518228675453	-4.50211626246468
MTARC2	-0.252046197521999	15.8413390727076	-1.35213594267723	0.210144880941656	0.819518228675453	-4.50230821472805
PPP2R5B	0.153524993477523	15.6139427557176	1.35155981717299	0.210322116472992	0.819518228675453	-4.5025544784653
SCAMP4	-0.246068511085195	16.4879151727413	-1.35118070576312	0.21043881329757	0.819518228675453	-4.50271650434488
PPP2CB	0.196527813882621	16.6963914604342	1.35115347244603	0.210447198289836	0.819518228675453	-4.50272814265831
FYB1	0.534520706733424	12.3331643799971	1.35113347053	0.210453356953723	0.819518228675453	-4.50273669052709
SNX3	0.186668794777322	16.5495402526677	1.35039983617243	0.210679351756008	0.819518228675453	-4.50305017344472
TMEM70	0.182936994555725	14.1909552695761	1.34991640323387	0.21082838535457	0.819518228675453	-4.50325670496746
SREK1	-0.19767020250662	11.461272657008	-1.36355944465329	0.210870386821807	0.819518228675453	-4.50354673452653
EXOG	-0.204501931261149	12.7172113079006	-1.34968445673017	0.210899922105809	0.819518228675453	-4.50335578552553
CYCS	0.242150618612168	16.8764318224777	1.34967028500399	0.210904293607754	0.819518228675453	-4.50336183902247
EGFR	-0.44174749083205	15.7996268616022	-1.34914040275506	0.211067799865061	0.819518228675453	-4.5035881602339
RRAGD	0.278518905125999	14.1632856960721	1.34909941647804	0.211080451532846	0.819518228675453	-4.5036056645358
KCTD5	0.316810035694775	11.5547537026952	1.34852587979165	0.211257558888747	0.819518228675453	-4.50385058490166
TRIM26	0.221847234110424	14.3300612166656	1.34839693729339	0.211297393565274	0.819518228675453	-4.50390564170827
WDR24	-0.145495564978402	13.040340694847	-1.34826157823277	0.211339217410346	0.819518228675453	-4.50396343586241
HSP90AA1	0.359811365672146	15.2873336689901	1.34823748991022	0.211346661065779	0.819518228675453	-4.50397372057266
MTCH1	-0.165308606311957	16.3743477987137	-1.34803586992878	0.211408973433276	0.819518228675453	-4.50405980079668
MAST2	0.29672032285853	13.5926851543051	1.4419148549518	0.211539498349912	0.819518228675453	-4.52867442352085
KIF7	1.66275703799275	14.7087105058198	1.44099668314355	0.211784549314907	0.819518228675453	-4.51435197629984
SNX27	-0.145723171317725	15.1993948810823	-1.34593622198689	0.212058816900271	0.819518228675453	-4.50495589999391
PRR14L	-0.291071725455211	12.3926174389097	-1.35925706886206	0.212171520083301	0.819518228675453	-4.50516888112432
SEC31A	0.164831827202878	15.3057940708515	1.34521281902164	0.212283104085776	0.819518228675453	-4.50526449781979
OSBPL8	-0.153564531989826	15.8640478676343	-1.34504516779272	0.212335112223554	0.819518228675453	-4.50533600620671
ITPRID2	-0.145340565894823	15.0752242194459	-1.34500822700015	0.212346573314524	0.819518228675453	-4.50535176206717
ZNF830	-0.167809822262377	12.2474004803116	-1.34437250459497	0.212543892224042	0.819518228675453	-4.50562287879263
SDHB	-0.157603557181851	17.0183223239172	-1.3442387659464	0.212585422576411	0.819518228675453	-4.50567990727067
DNPH1	-0.236765531343753	13.7458617897251	-1.34414178582296	0.212615542483589	0.819518228675453	-4.50572125973527
MMUT	-0.198567821415121	14.6616528680777	-1.34413972924037	0.212616181252476	0.819518228675453	-4.50572213665103
GNAS	-0.171536631973304	18.8549943416143	-1.34303192935973	0.212960497994412	0.819518228675453	-4.5061944117925
UBTF	-0.220178230251525	13.4943238545905	-1.34288352316374	0.213006660290371	0.819518228675453	-4.50625766717555
ATP1A1	0.163007823716381	18.7586290096761	1.34248824376389	0.213129654891595	0.819518228675453	-4.50642613282712
MICU2	-0.240316285168152	12.1641961218809	-1.34244864622296	0.213141979333031	0.819518228675453	-4.50644300786566
SLC38A7	0.262225815982696	12.8714979047342	1.34183231088089	0.213333887211698	0.819518228675453	-4.50670563971708
TAOK2	-0.143133498008151	12.8563422434665	-1.34112920444494	0.213552992145874	0.819518228675453	-4.50700518210904
NUDC	0.156885154679749	16.7318437882134	1.34103473754961	0.21358244486962	0.819518228675453	-4.50704542234505
RAB13	0.250684212851153	15.4875030775284	1.34045461617075	0.213763389748552	0.819518228675453	-4.50729251056536
VAMP8	0.467854911824949	14.6134231501367	1.33958555396553	0.214034701317811	0.819518228675453	-4.5076625784716
ARHGAP45	0.275327198702822	12.7982317786957	1.33883307347017	0.214269853456701	0.819518228675453	-4.50798291819004
TSPAN11	-0.3508446433505	15.6631671531538	-1.33883262042329	0.214269995101072	0.819518228675453	-4.50798311103363
CCDC9	-0.187621117559701	15.1033547031646	-1.33854878631256	0.214358750997389	0.819518228675453	-4.50810392202444
HNRNPA0	-0.200887659247954	16.2471517658567	-1.33754906204342	0.214671616714877	0.819518228675453	-4.50852935462527
SLC16A3	0.301287074994972	14.9238363887349	1.33734327695971	0.21473606563344	0.819518228675453	-4.50861690913983
UBR4	0.140581451514851	15.1695390458901	1.33684003207793	0.214893743828615	0.819518228675453	-4.5088309976904
CDK2	0.1702296516827	13.9938976881504	1.33618299723931	0.215099755766866	0.819518228675453	-4.50911045766617
FAIM	-0.202364738035204	13.0534226052741	-1.33583709007851	0.215208281545223	0.819518228675453	-4.50925755983106
GALK2	0.222533284788573	12.9949284721464	1.33492974209495	0.215493175841205	0.819518228675453	-4.50964334333451
ARHGAP9	0.324931959098375	11.9057137690525	1.33458401478377	0.215601813377272	0.819518228675453	-4.50979030823408
SLIRP	-0.23135999730545	15.4389073736999	-1.334352540294	0.215674575314307	0.819518228675453	-4.50988869612204
OSGEP	0.228062630743748	14.457378387141	1.33418245047036	0.215728054797128	0.819518228675453	-4.50996098774788
MYG1	0.179798142723726	15.616232285812	1.33409969885834	0.215754077545934	0.819518228675453	-4.50999615739069
CTTN	-0.262030295141514	16.626629803053	-1.33346166992672	0.215954806699647	0.819518228675453	-4.51026728893276
TEX2	-0.141916066604121	13.3639453311088	-1.33295557136775	0.216114142016976	0.819518228675453	-4.51048231565263
DBR1	0.297693186219922	12.1570150303887	1.33287028433501	0.216141002791606	0.819518228675453	-4.51051854810507
[truncated: 5,673 more rows]
